# Supplementary material for: Rickettsia parkeri infection modulates the sialome and ovariome of the Gulf coast tick, Amblyomma maculatum
Source: Front Microbiol. 2022 Nov 10;13:1023980. doi: 10.3389/fmicb.2022.1023980 (PMC9684213; doi:10.3389/fmicb.2022.1023980)
Supplement: Supplementary file 1 [file Table_1.XLSX]

## Sheet: DET SG
Link to pep	Seq size	%X	DP's	SigP Result	Cleavage Position	MW	pI	Mature MW	pI	TMHMM result	Predicted helices	% membrane	% outside	% inside	DGPI GPI anchor prediction	No. potential glyc sites	Percent Ser+Thr	Percent Gly	Percent Pro	Percent GGY	Link to contig	Seq size	14 N's?	ATG?	*	Link to CDS	Seq size	14 N's?	First residue	*	CDS/Contig	Name	clUFsg1 READS	clUFsg2 READS	clUFsg3 READS	cl2DSg1 READS	cl2DSg2 READS	cl2DSg3 READS	cl4DSg1 READS	cl4DSg2 READS	cl4DSg3 READS	cl5DSg1 READS	cl5DSg2 READS	cl5DSg3 READS	cl7DSg1 READS	cl7DSg2 READS	cl7DSg3 READS	RpUFsg1 READS	RpUFsg2 READS
55219	573	0	2	CYT		63.221	9.01			ExpAA=62.33 First60=0.07 PredHel=2 Topology=o136-158i367-389o	2	7.7	55.8	36.5	Y-NoSP	1	12.6	7.7	4.7	0.5	55219	2963		ATG	*	55219	1724		M		0.581843	55219	18290.5	0	17093	27881.2	8336.11	6.82	6161.1	0	21.31	4785.54	1272.49	6120.95	5162.33	3310.71	3125.79	0	0
55440	251	0	0	SIG	23-24	28.352	8.15	25.891	7.81	ExpAA=0.95 First60=0.94 PredHel=0 Topology=o	0				N	1	15.1	7.2	4	.	55440	756		ATG	*	55440	756		M	*	1	55440	3.45	3	0	9034.21	12759.2	0	0	10822.7	14243.7	5.05	6907.92	12075	2.01	9813.65	13065	0	0
63412	191	0	0	SIG	49-50	18.965	4.85	13.842	4.29	ExpAA=2.42 First60=0.78 PredHel=0 Topology=o	0				Y	49	32.5	5.8	11	.	63412	576			*	63412	576		V	*	1	63412	3256.88	3063.19	1843.64	2352.18	1740.86	2308.61	1531.71	1077.74	1124.74	1368.75	1584.99	1701.39	2941.32	1910.14	2196.99	0	0
61514	460	0	1	SIG	27-28	49.204	6.29	46.485	6.22	ExpAA=135.04 First60=6.85 PredHel=7 Topology=o104-126i138-160o207-226i333-355o379-398i405-427o442-459i	7	31.1	41.3	27.6	Y	1	14.3	8.9	3.7	.	61514	1383		ATG	*	61514	1383		M	*	1	61514	268.63	279.1	244.84	2782.7	1758.24	2412.75	1128.93	1146	1275.28	993.21	1370.1	1640.59	1416.51	1242.99	1510.87	0	0
11226	483	0	2	CYT		50.937	9.37			ExpAA=1.49 First60=0.52 PredHel=0 Topology=o	0				Y-NoSP	11	17	9.1	6.8	0.6	11226	1452			*	11226	1452		S	*	1	11226	6929	0	6257	17429	4209	13	2583	0	2	2346	740	3222	2724	1974	1510	0	0
54635	187	0	1	SIG	23-24	21.345	5.17	18.661	5.16	ExpAA=0.73 First60=0.70 PredHel=0 Topology=o	0				N	0	16	5.3	4.8	.	54635	564		ATG	*	54635	564		M	*	1	54635	10	1	2	36960	5	0	38053.4	3	0	7	39783.8	29554.4	0.5	26194.5	285	0	2
54518	94	0	1	CYT		10.115	4.24			ExpAA=0.08 First60=0.08 PredHel=0 Topology=o	0				N	1	4.3	4.3	12.9	.	54518	279				54518	279		C		1	54518	4624.04	8908.73	4528.5	23663.5	6423.91	7413.05	0	1284.46	334.67	363.09	735.88	428.96	252.85	641.48	416.2	0	0.77
37475	349	0	1	SIG	19-20	37.562	5.79	35.426	5.8	ExpAA=0.68 First60=0.68 PredHel=0 Topology=o	0				Y-NoSP	65	26.9	7.4	7.4	.	37475	1050		ATG	*	37475	1050		M	*	1	37475	86.11	86.97	9.18	6891.31	0	0	4554.63	0	0	0	671.81	1423.84	2.8	1170.08	349.56	0	0
21367	135	0	0	CYT		14.872	4.53			ExpAA=0.00 First60=0.00 PredHel=0 Topology=o	0				N	2	9.6	5.2	17	.	21367	408			*	21367	408		V	*	1	21367	287	143	12	4676	2	5480	3708	5347	5859	8641	5371	5	13287	0	2	2	1
66558	4334	0	7	BL	46-47	474.353	5.35	469.625	5.31	ExpAA=15.85 First60=15.85 PredHel=0 Topology=o	0				Y-NoSP	6	13.7	9	6	0.1	66558	13005			*	66558	13005		R	*	1	66558	1406.57	0	0	1287.03	0	1565.5	984.41	0	0	0	1427.87	185.64	641.61	0	0	0	0
39958	239	0	0	SIG	25-26	26.737	8.22	23.95	7.15	ExpAA=1.85 First60=1.85 PredHel=0 Topology=o	0				Y-NoSP	0	18	7.1	5	.	39958	720		ATG	*	39958	720		M	*	1	39958	1	0	0	1485.45	4160	0	0	2111.3	2679	3	5417	5811	0	7881	845	0	0
11364	236	0	0	SIG	36-37	26.393	7.78	22.547	6.16	ExpAA=8.22 First60=8.21 PredHel=0 Topology=o	0				Y-NoSP	0	16.1	5.5	3	.	11364	711			*	11364	711		R	*	1	11364	0	2	0	13	6	42919	76410	3	0	43380	22	60	144934	2	0	3	0
10013	160	0	0	SIG	17-18	18.226	8.94	16.204	9	ExpAA=0.02 First60=0.02 PredHel=0 Topology=o	0				N	1	10.6	7.5	5.6	.	10013	483		ATG	*	10013	483		M	*	1	10013	0	6	0	1385	496	0	0	858	12583	1	4279	2775	0	5653	27991	0	0
39742	160	0	2	CYT		16.822	10.8			ExpAA=0.00 First60=0.00 PredHel=0 Topology=o	0				Y-NoSP	28	21.9	9.4	23.1	.	39742	483			*	39742	483		T	*	1	39742	2	0	1	1484.39	3710.88	992.84	2350.35	5412.09	3425.55	4556.36	1517.27	2898.62	135.13	2368.98	1224.78	0	0
15855	635	1.10236	4	CYT		68.239	5.57			ExpAA=80.14 First60=15.51 PredHel=1 Topology=o541-563i	1	3.5	85.3	11.2	Y-NoSP	0	13.1	7.6	4.6	0.5	15855	1902	Y			15855	1902	Y	V		1	15855	447.39	1101.21	100.73	864.8	0	663.23	331.12	332.1	433.82	283.86	347.34	6.79	558.69	0.71	0	0	0
41965	262	0	0	SIG	33-34	25.505	9.14	22.138	9.24	ExpAA=13.91 First60=12.27 PredHel=0 Topology=o	0				Y	15	14.1	26	7.3	5.7	41965	789			*	41965	789		P	*	1	41965	2.36	64.28	100.33	5373.1	3259.57	2810.22	1.73	5723.44	4375.81	3765.3	2352.65	2353.02	3812.03	0	4804.69	1.04	0
42798	907	0	3	CYT		94.898	9.34			ExpAA=0.00 First60=0.00 PredHel=0 Topology=o	0				Y-NoSP	21	19.7	4.5	11.9	.	42798	2724		ATG	*	42798	2724		M	*	1	42798	5580.59	0	0	0	0	817.92	572.72	0	0	0	554.72	0	0	448.28	0	0	0
14744	393	0	2	SIG	23-24	44.971	7.09	42.445	6.89	ExpAA=0.36 First60=0.36 PredHel=0 Topology=o	0				Y-NoSP	0	14.5	6.1	3.8	.	14744	1182		ATG	*	14744	1182		M	*	1	14744	8	1	7	280	12	6	59561	0	2342	21	52508	63331	1	64833	479	5	2
44175	1010	0	0	CYT		108.984	5.91			ExpAA=0.06 First60=0.06 PredHel=0 Topology=o	0				Y-NoSP	25	15.5	5.6	10.7	.	44175	3033			*	44175	3033		R	*	1	44175	903.22	740.54	309.85	530.44	212.02	383.09	99.93	250.76	242.36	245.56	199.51	137.83	253.48	103.55	235.38	0	0
40934	727	0	1	CYT		81.683	6.89			ExpAA=17.45 First60=17.34 PredHel=1 Topology=i25-42o	1	2.3	94.2	3.4	Y-NoSP	1	12.4	5.6	5.8	.	40934	2184			*	40934	2184		K	*	1	40934	3.31	0	0	15777	0	0	19468.3	0	0	2	0	15482.9	2	11998.4	4	0	2
17300	157	0	0	CYT		17.873	9.74			ExpAA=15.59 First60=4.02 PredHel=0 Topology=o	0				N	0	16	5.8	1.9	.	17300	468				17300	468		S		1	17300	79	19	20	3114.56	1221.11	1947.45	0	2467.85	784.11	0	1125	3307.76	0	1050	868.64	0	0
44420	751	0.798935	4	CYT		77.116	9.14			ExpAA=0.00 First60=0.00 PredHel=0 Topology=o	0				N	18	12.3	12.1	12.3	0.4	44420	2256	Y		*	44420	2256	Y	G	*	1	44420	167.76	718.81	167.46	294.26	0	368.35	366.36	444.16	251.81	302.67	265.51	0	409.21	0	0	0	0
18421	63	0	0	SIG	17-18	6.876	4.01	4.934	3.88	ExpAA=0.00 First60=0.00 PredHel=0 Topology=o	0				Y-NoSP	2	15.9	14.3	1.6	.	18421	192		ATG	*	18421	192		M	*	1	18421	0	43	4	2034.55	931.98	4	0	1278	1158	0	1126	1181	0	801.87	1963	0	0
57576	221	0	1	CYT		24.021	5.75			ExpAA=0.00 First60=0.00 PredHel=0 Topology=o	0				Y-NoSP	15	25.3	5	3.6	.	57576	666		ATG	*	57576	666		M	*	1	57576	247.14	618.15	132.41	367.85	0	365.39	0	247.58	296.06	269.26	0	220.03	326.76	0	277.49	0	0
40728	267	0	0	SIG	19-20	29.843	4.89	27.692	4.88	ExpAA=0.17 First60=0.15 PredHel=0 Topology=o	0				Y-NoSP	2	15.7	6	2.6	.	40728	804		ATG	*	40728	804		M	*	1	40728	11	0	0	0	174.93	0	1559.72	4237.01	5076.01	2	1	8101.61	20476.9	0	0	0	0
55787	175	0	0	SIG	20-21	19.274	9.6	16.907	9.53	ExpAA=7.73 First60=7.73 PredHel=0 Topology=o	0				N	12	20.6	8	3.4	.	55787	528			*	55787	528		K	*	1	55787	0	0	2	656.15	0	0	0	1189.65	2114.57	2015.54	0	1245.53	0	1868.4	4704.16	0	0
1315	228	0	1	SIG	17-18	24.499	4.36	22.741	4.36	ExpAA=0.58 First60=0.58 PredHel=0 Topology=o	0				N	3	9.2	4.4	16.7	.	1315	687		ATG	*	1315	687		M	*	1	1315	33	0	0	2	0	911	777	0	0	2	1141	1433	0	1311	0	0	0
37473	344	0	1	SIG	19-20	36.841	5.22	34.708	5.22	ExpAA=0.68 First60=0.68 PredHel=0 Topology=o	0				Y-NoSP	61	26.7	7.8	6.7	.	37473	1035		ATG	*	37473	1035		M	*	1	37473	55.41	13	0	6564.74	0	0	3757.57	0	0	0	670.44	1042.37	0	1045.98	0	0	0
44353	459	0	3	CYT		51.044	7.59			ExpAA=0.49 First60=0.49 PredHel=0 Topology=o	0				N	5	13.3	7.8	10.9	.	44353	1380			*	44353	1380		T	*	1	44353	422.38	282.59	0	544.37	23.15	580.44	352.6	10.05	0	0	430.77	330.79	0	233.94	0	0	0
52525	599	0	0	CYT		65.844	6.46			ExpAA=0.04 First60=0.01 PredHel=0 Topology=o	0				Y-NoSP	1	9.8	9.5	4.2	1.5	52525	1800		ATG	*	52525	1800		M	*	1	52525	0	1981.48	668.68	0	452.34	391.26	479.86	0	21.65	0	0	713.32	1468.28	1004.3	1033.46	0	0
54517	96	0	1	CYT		10.494	4.28			ExpAA=0.06 First60=0.06 PredHel=0 Topology=o	0				N	1	4.2	4.2	12.5	.	54517	291			*	54517	291		C	*	1	54517	328.14	1260.74	506.57	1990.34	936.62	906.83	0	180.82	43.32	46.19	43.69	97.91	25.33	42.57	63.6	0	0
56138	1565	0	4	BL	20-21	176.59	5.82	174.593	5.82	ExpAA=21.75 First60=1.90 PredHel=1 Topology=o1534-1556i	1	1.4	98	0.6	Y	3	12.3	6.1	5	.	56138	4698		ATG	*	56138	4698		M	*	1	56138	0	766.37	340.36	309.59	41.74	198.31	0	242.72	0	0	0	239.75	762.19	423.58	0	0	0
60530	1747	0	4	CYT		189.772	6.29			ExpAA=0.00 First60=0.00 PredHel=0 Topology=o	0				Y-NoSP	3	12.7	6.3	5.4	.	60530	5244			*	60530	5244		E	*	1	60530	380.13	572.66	681.36	307	0	133.99	314	0	0	167.43	215.85	112.46	0	250.29	89.18	0	0
46282	1695	0	5	CYT		189.327	10.7			ExpAA=0.00 First60=0.00 PredHel=0 Topology=o	0				Y-NoSP	4	23.8	4.4	6.6	.	46282	5088			*	46282	5088		D	*	1	46282	247.8	154.87	315.54	180.08	187.91	223.96	0	320.27	0	250.1	139.85	177.02	221.29	141.88	196.42	0	0
40144	215	0	1	CYT		25.008	6.14			ExpAA=0.00 First60=0.00 PredHel=0 Topology=o	0				N	0	11.2	6.5	1.4	.	40144	648		ATG	*	40144	648		M	*	1	40144	6821.34	1483.31	0	44884.3	40939.2	106416	0.93	10478.8	17.34	8.45	3.46	154.46	13.2	1.5	123.46	2	0
50400	2006	0	4	CYT		230.527	5.92			ExpAA=0.07 First60=0.00 PredHel=0 Topology=o	0				N	0	11.3	3.4	2.8	.	50400	6021			*	50400	6021		R	*	1	50400	386.7	529.89	412.01	277.86	66.19	172.16	0	79.41	0	177.98	178.12	146.47	358	250.26	234.41	0	0
56519	978	0	4	CYT		108.04	8.56			ExpAA=0.90 First60=0.81 PredHel=0 Topology=o	0				Y-NoSP	3	13.4	7.2	6.2	.	56519	2937			*	56519	2937		N	*	1	56519	187.38	546.1	372.82	0	220.62	0	0	242.61	0	0	127.97	236.14	390.59	0	530.73	0	0
55439	292	0	1	CYT		33.161	6.41			ExpAA=0.00 First60=0.00 PredHel=0 Topology=o	0				N	1	15.1	7.5	4.5	.	55439	879			*	55439	879		S	*	1	55439	1.55	0	0	595.08	1023.62	0	0	932.27	1060.2	0	647.29	1069.75	0	932.8	1273.84	0	0
52600	762	0	2	CYT		83.928	9			ExpAA=0.01 First60=0.00 PredHel=0 Topology=o	0				N	23	15.1	5.9	6.8	.	52600	2289		ATG	*	52600	2289		M	*	1	52600	191.08	0	378.35	207.44	0	290.37	0	0	358.08	310.4	0	0	859.76	0	0	0	0
40143	210	0	1	BL	16-17	24.047	5.29	22.322	5.29	ExpAA=0.32 First60=0.32 PredHel=0 Topology=o	0				N	0	12.4	5.7	1.9	.	40143	633		ATG	*	40143	633		M	*	1	40143	5609.32	1171.81	0.42	39052.3	32539.9	88331	3.62	9321.07	15.85	1.16	7.16	118.49	7.6	0.58	131.33	0	2
42799	906	0	3	CYT		94.824	9.34			ExpAA=0.00 First60=0.00 PredHel=0 Topology=o	0				Y-NoSP	22	20	4.5	11.8	.	42799	2721		ATG	*	42799	2721		M	*	1	42799	5617.48	0	0	0	0	819.79	679.88	0	0	0	659.16	0	0	627.17	0	1.19	2.4
1820	166	0	0	SIG	19-20	18.717	8.83	16.616	8.77	ExpAA=1.41 First60=1.41 PredHel=0 Topology=o	0				Y-NoSP	5	15.7	5.4	3.6	.	1820	501		ATG	*	1820	501		M	*	1	1820	11	0	0	0	0	1006	863	0	0	1153	0	2	1216	0	0	0	0
51491	813	0	1	CYT		91.691	8.05			ExpAA=0.01 First60=0.00 PredHel=0 Topology=o	0				Y-NoSP	12	15	6.2	10.3	.	51491	2442			*	51491	2442		C	*	1	51491	394.92	772.76	180.06	259.39	83.53	166.76	51.49	74.02	0	154.56	86.98	233.48	330.75	208.8	0	0	0
10505	177	0	0	ANC		20.262	7.83	15.882	7.88	ExpAA=65.27 First60=26.52 PredHel=3 Topology=i21-43o58-75i131-153o	3	34.5	22	43.5	N	0	13.6	5.1	2.8	.	10505	534			*	10505	534		V	*	1	10505	2	0	0	376.85	0	0	0	745.35	1167.43	1189.46	0	992.47	0	979.6	3040.84	0	0
64883	144	0	0	SIG	24-25	16.184	4.38	13.58	4.35	ExpAA=11.52 First60=10.73 PredHel=0 Topology=o	0				Y-NoSP	11	13.9	11.1	9.7	.	64883	435		ATG	*	64883	435		M	*	1	64883	0	2	0	39231.2	93615.4	3	18789.2	23983	22727.1	8	9848.47	9334.54	0	6823.33	51	0	5
40145	191	0	1	SIG	16-17	21.847	4.75	20.122	4.75	ExpAA=0.45 First60=0.45 PredHel=0 Topology=o	0				Y-NoSP	0	12	7.3	2.1	.	40145	576		ATG	*	40145	576		M	*	1	40145	18934.1	4034.88	3.58	81797.5	72032.6	199235	9.45	15350.1	18.81	8.39	9.38	201.05	5.2	6.92	149.21	0	1
41374	742	0	2	CYT		85.289	5.65			ExpAA=0.02 First60=0.00 PredHel=0 Topology=o	0				N	2	12.9	4	4.2	.	41374	2229			*	41374	2229		T	*	1	41374	17.5	26.93	16	3323.72	0	2	2967.56	2283.03	2196.57	2409.28	2541.13	2414.29	0	2342.95	161.01	0	0
56160	2448	0	4	CYT		261.741	7.65			ExpAA=0.01 First60=0.00 PredHel=0 Topology=o	0				Y-NoSP	69	21.3	4.3	8.6	.	56160	7341				56160	7341		C		1	56160	420.92	305.07	456.41	244.45	100.94	188.37	73.78	170.57	53.47	113.64	102.99	0	32.86	127.11	0	0	0
47924	1616	0.185644	4	CYT		186.281	5.25			ExpAA=0.00 First60=0.00 PredHel=0 Topology=o	0				N	0	9	3.3	2	.	47924	4845				47924	4845		S		1	47924	0	1606.96	734.14	854.73	524.59	0	0	510.83	690.2	0	754.27	829.17	2522.17	825.01	1160.67	0	0
60940	775	0	0	CYT		88.984	8.65			ExpAA=0.02 First60=0.00 PredHel=0 Topology=o	0				Y-NoSP	0	15.1	4.4	4.1	.	60940	2328			*	60940	2328		H	*	1	60940	0	0	2	12	1	0	5554	0	4835.53	4020.93	17018.8	4	14521	20391.9	0	0	0
20404	113	0	1	SIG	22-23	12.267	6.26	9.877	6.04	ExpAA=0.97 First60=0.97 PredHel=0 Topology=o	0				N	1	15	9.7	3.5	.	20404	342		ATG	*	20404	342		M	*	1	20404	1	0	0	1051	394	0	2228	754	408	0	0	1434	0	537	42	0	0
58003	888	0	3	CYT		99.051	8.09			ExpAA=17.04 First60=0.06 PredHel=1 Topology=o865-887i	1	2.5	97.4	0.1	Y-NoSP	0	14.9	7.5	5	.	58003	2667		ATG	*	58003	2667		M	*	1	58003	284.41	218.06	190.72	402.78	149.67	150.65	183.58	216.65	285.76	174.12	374.09	286.63	125.89	235.44	192.59	0	0
41369	234	2.5641	3	SIG	33-34	26.076	7.06	22.58	6.81	ExpAA=22.47 First60=22.47 PredHel=1 Topology=o10-32i	1	9.4	4.3	86.3	N	0	15.5	6.4	3.4	.	41369	699				41369	699		T		1	41369	252	0	0	2300	0	0	498	0	0	0	0	131	0	100	0	0	0
62601	183	0	1	SIG	19-20	20.535	9.39	18.411	9.53	ExpAA=0.05 First60=0.05 PredHel=0 Topology=o	0				Y-NoSP	5	14.2	6	7.1	.	62601	552		ATG	*	62601	552		M	*	1	62601	16.75	0	0	1826.36	0	0	0	2397.51	4503.33	6285.42	0	2170.36	0	3973.7	10959.7	2	0
24890	2450	0	3	CYT		277.845	6.13			ExpAA=46.43 First60=0.00 PredHel=2 Topology=o1502-1524i1545-1567o	2	1.8	97.3	0.9	N	1	13.1	6.3	2.9	0.1	24890	7353		ATG	*	24890	7353		M	*	1	24890	47	38	66.97	142	173	160	30	56	127.41	136.84	56	129.96	279.19	106.54	201.78	0	0
21378	237	0	0	SIG	27-28	26.928	6.37	23.797	5.17	ExpAA=24.90 First60=22.59 PredHel=1 Topology=i13-35o	1	9.3	85.2	5.5	N	1	13.5	1.7	7.2	.	21378	714			*	21378	714		L	*	1	21378	44	8	6	271	0	0	212	276	226	232	159	140	0	156	365	0	0
39203	537	0	0	CYT		58.967	5.71			ExpAA=0.23 First60=0.00 PredHel=0 Topology=o	0				Y-NoSP	11	15.3	7.6	5	.	39203	1614			*	39203	1614		G	*	1	39203	109.61	17.38	14.36	75.4	0	29.49	0	157.05	397.78	336.55	0	416.69	0	240.49	300.37	0	0
45110	93	0	0	ANC		11.044	10.01	7.956	9.92	ExpAA=45.41 First60=22.81 PredHel=2 Topology=o6-28i70-92o	2	47.3	7.5	45.2	Y-NoSP	0	4.3	4.3	4.3	.	45110	282		ATG	*	45110	282		M	*	1	45110	256	217	152	313	217	634	152	202	856	905	555	351	1082	1071	626	0	0
62793	161	0	0	SIG	18-19	18.186	9.03	16.337	9.19	ExpAA=4.31 First60=4.31 PredHel=0 Topology=o	0				N	2	18	6.2	5	.	62793	486		ATG	*	62793	486		M	*	1	62793	1	0	4	3	3	22	7	242	12137	5917	5569	6138	48954	10214	36829	2	0
56081	748	0	1	CYT		83.508	6.25			ExpAA=0.08 First60=0.00 PredHel=0 Topology=o	0				Y-NoSP	1	13	6.6	6.6	.	56081	2247		ATG	*	56081	2247		M	*	1	56081	620.85	0	243.21	0	74.84	60.26	107.15	0	0	0	176.75	237.73	0	255.77	136.6	0	0
41074	1132	0	1	SIG	18-19	120.161	6.28	118.224	6.18	ExpAA=0.66 First60=0.02 PredHel=0 Topology=o	0				Y	44	28.8	4.3	8.7	0.3	41074	3399			*	41074	3399		L	*	1	41074	501.56	0	278.44	0	1540.82	0	1102.93	0	0	0	0	636.96	0	0	2	0	0
49619	922	0	3	CYT		101.354	5.6			ExpAA=0.00 First60=0.00 PredHel=0 Topology=o	0				N	13	18.2	5.1	6	.	49619	2769			*	49619	2769		T	*	1	49619	0	222.34	68.47	71.73	0	141.27	92.03	111.7	43.37	76.46	199.27	44.26	113.51	122.51	0	0	0
50997	1045	0	3	CYT		113.777	6.39			ExpAA=0.00 First60=0.00 PredHel=0 Topology=o	0				Y-NoSP	15	15.3	5.4	9.4	.	50997	3138		ATG	*	50997	3138		M	*	1	50997	259.7	2523.68	1390.64	631.51	285.66	333.12	0	264.65	200.01	422.03	220.73	265.79	773.38	58.2	569.58	0	0
10887	195	0	0	SIG	21-22	22.432	9.33	20.165	9.31	ExpAA=0.12 First60=0.11 PredHel=0 Topology=o	0				N	0	12.8	5.1	4.1	.	10887	588		ATG	*	10887	588		M	*	1	10887	4	8	0	6	4	2	34	5213	8720	8	9249	7624	4	9137	11023	0	0
46287	1717	0	4	CYT		199.249	6.74			ExpAA=0.02 First60=0.00 PredHel=0 Topology=o	0				N	1	10.7	2.9	3.8	.	46287	5154		ATG	*	46287	5154		M	*	1	46287	200.15	156.24	216.22	118.89	130.31	0	66.41	47.67	195.19	0	0	101.27	0	109.9	84.6	0	0
62117	234	0	0	BL/SIG		24.933	10.45			ExpAA=0.07 First60=0.06 PredHel=0 Topology=o	0				N	2	16.7	11.1	10.7	.	62117	705		ATG	*	62117	705		M	*	1	62117	221.39	110.9	0	123.63	0	104.55	137.4	0	0	0	168.44	182.11	0	178.47	0	0	0
15717	257	0	1	CYT		28.978	4.7			ExpAA=0.00 First60=0.00 PredHel=0 Topology=o	0				Y-NoSP	0	10.5	5.1	5.9	.	15717	768		ATG	*	15717	768		S		1	15717	0	0	74.37	91.92	0	90.81	44.35	62.61	151.02	106.56	174.74	211.23	0	237.3	178.37	0	0
41707	409	0	0	CYT		47.907	9.16			ExpAA=0.00 First60=0.00 PredHel=0 Topology=o	0				Y-NoSP	0	11.8	4.4	3.7	.	41707	1224				41707	1224		S		1	41707	18.98	3.51	0	393.22	456.14	297.8	0	265.86	0	0	168.76	545.82	0	133	0	0	0
5120	123	0	0	CYT		12.935	8.44			ExpAA=0.16 First60=0.16 PredHel=0 Topology=o	0				Y-NoSP	0	7.4	10.7	4.1	.	5120	369			*	5120	368		Y		0.99729	5120	0	268.62	147.29	0	97.9	95.96	81.97	0	0	0	0.46	139.77	241.2	148.01	223.78	0	0
51845	125	0	0	CYT		13.916	5.71			ExpAA=0.00 First60=0.00 PredHel=0 Topology=o	0				N	2	11.3	6.5	4	.	51845	372		ATG	*	51845	372		S		1	51845	44.32	57.11	52.96	1058.31	0	1110.11	426.85	397.37	552.02	397.55	502.52	0	774.55	2.3	1028.52	0	0
45802	1727	0	7	CYT		198.761	4.97			ExpAA=0.01 First60=0.00 PredHel=0 Topology=o	0				Y-NoSP	14	10.2	4.6	5.7	.	45802	5184		ATG	*	45802	5184		M	*	1	45802	1626.38	387.91	0	353.39	284.72	286.53	485.59	0	12.09	20.73	154.64	471.3	500.52	412.9	0	0	0
55845	693	0	0	CYT		77.418	5.34			ExpAA=0.00 First60=0.00 PredHel=0 Topology=o	0				N	17	14.3	3.6	6.1	.	55845	2082			*	55845	2082		N	*	1	55845	972.64	407.2	109.55	122.18	101.99	88.59	129.25	75.1	88.99	0	73.81	192.82	210.89	77.52	0.38	0	0
42356	2902	0	4	CYT		317.854	5.28			ExpAA=0.08 First60=0.00 PredHel=0 Topology=o	0				N	33	14.2	5.5	7.1	.	42356	8709		ATG	*	42356	8709		M	*	1	42356	2106.61	708.4	845.27	252.09	372.1	289.53	252.98	0	0	0	259	545.92	285.92	427.28	237.17	0	0
31030	75	0	0	CYT		8.726	10.64			ExpAA=0.00 First60=0.00 PredHel=0 Topology=i	0				N	0	13.3	6.7	2.7	.	31030	228			*	31030	228		G	*	1	31030	91.89	51.23	72.45	71.62	42.95	109.6	24.35	20.99	137.77	81.45	66.46	31.96	102.74	71.44	92.41	0	0
54267	237	0	0	SIG	19-20	27.3	9.01	25.06	8.73	ExpAA=0.40 First60=0.38 PredHel=0 Topology=o	0				Y-NoSP	0	14.8	5.1	3	.	54267	714		ATG	*	54267	714		M	*	1	54267	0	10.32	12.71	6.51	0	0	226.05	180.36	0	0.5	539.78	165.7	2550.3	818.41	3549.63	0	0
66557	4365	0	7	SIG	23-24	477.72	5.27	475.382	5.26	ExpAA=9.31 First60=9.31 PredHel=0 Topology=o	0				Y-NoSP	6	13.7	9	6	0.1	66557	13098		ATG	*	66557	13098		M	*	1	66557	337.58	43.28	0	187.51	0	83.77	32.47	0	0	0	169.43	0	472.92	44.57	0	0	0
54268	237	0	0	SIG	19-20	27.154	7.7	24.908	6.6	ExpAA=0.40 First60=0.38 PredHel=0 Topology=o	0				Y-NoSP	0	13.9	6.3	3.4	.	54268	714		ATG	*	54268	714		M	*	1	54268	0	13.68	7.29	52.49	0	0	418.95	486.64	0	0.5	890.22	90.3	2830.7	488.59	3307.37	0	0
63948	525	0	0	CYT		57.186	8.41			ExpAA=0.01 First60=0.00 PredHel=0 Topology=o	0				Y-NoSP	0	10.3	8.2	5	.	63948	1578			*	63948	1578		R	*	1	63948	197.18	87.81	178.71	35.69	55	40.01	22.13	59	37.88	63.7	66.97	15.42	84.86	72	60.6	0	0
2243	175	0	0	SIG	17-18	19.595	8.07	17.897	8.15	ExpAA=0.17 First60=0.17 PredHel=0 Topology=o	0				N	0	20	3.4	2.9	.	2243	528		ATG	*	2243	528		M	*	1	2243	172	11	0	0	5384	16248	0	0	133	4	0	214	0	95	0	0	0
58155	1407	0	11	CYT		152.508	4.55			ExpAA=0.00 First60=0.00 PredHel=0 Topology=o	0				Y-NoSP	18	15.9	6.3	8.4	.	58155	4224		ATG	*	58155	4224		M	*	1	58155	376.17	0	255.7	0	0	151.1	245.41	0	0	332.53	0	0	266.4	0	0	0	0
42751	991	0	0	CYT		111.039	5.88			ExpAA=0.00 First60=0.00 PredHel=0 Topology=o	0				N	6	16.9	2.7	3	.	42751	2976			*	42751	2976		S	*	1	42751	95.87	52.29	0	51.82	0	172.69	66.41	0	0	0	152.27	58.22	95.46	264.87	0	0	0
963	235	0	0	SIG	19-20	25.951	9.23	23.888	9.19	ExpAA=5.01 First60=0.14 PredHel=0 Topology=o	0				N	1	20	6.8	3.8	.	963	708		ATG	*	963	708		M	*	1	963	9	0	0	0	23	0	0	0	1885	2526	2	1328	0	2223	0	0	0
965	209	0	0	SIG	26-27	23.992	4.89	21.105	4.55	ExpAA=0.02 First60=0.02 PredHel=0 Topology=o	0				Y-NoSP	1	17.7	4.8	2.9	.	965	630			*	965	630		V	*	1	965	2	0	0	694	284	0	0	788	311	0	86	99	0	68	406	0	0
49830	987	0	4	CYT		109.762	5.4			ExpAA=14.83 First60=0.00 PredHel=0 Topology=o	0				N	1	11.6	7.4	5.5	.	49830	2964			*	49830	2964		N	*	1	49830	220.04	470.52	112.29	98.17	0	77.15	0	83.39	175.08	173.72	0	125.42	197.75	0	198.39	0	0
41945	268	0	1	CYT		26.931	9.19			ExpAA=6.74 First60=4.73 PredHel=0 Topology=o	0				Y-NoSP	14	14.2	22.8	7.1	1.1	41945	807		ATG	*	41945	807		M	*	1	41945	11.12	0	1.86	7770.04	0	0	2	0	0	0	2920.46	0	0	4475.52	0	0	0
39237	1929	0	8	CYT		213.938	6.13			ExpAA=0.03 First60=0.00 PredHel=0 Topology=o	0				Y-NoSP	0	13.2	5.8	6.1	.	39237	5790			*	39237	5790		C	*	1	39237	566.01	994.27	342.9	290.51	128.34	235.63	213.71	144.59	138.83	0	193.79	257.5	11.18	276.32	267.6	0	41.49
63313	633	0	2	CYT		72.377	8.72			ExpAA=0.62 First60=0.00 PredHel=0 Topology=o	0				N	2	13.7	5.2	5.2	0.5	63313	1902			*	63313	1902		G	*	1	63313	148.91	0	23.11	0	92.53	0	153.65	0	0	0	176.57	0	0	260.1	0	0	0
45404	640	0	0	CYT		73.018	9.55			ExpAA=1.05 First60=0.00 PredHel=0 Topology=o	0				Y-NoSP	0	10.3	6.1	5	.	45404	1923			*	45404	1923		Q	*	1	45404	1149.81	803.62	1042.56	302.63	352.6	354.71	193.64	174.74	250.15	345.36	258.45	207.85	474.25	290.71	636.62	4.19	1.67
39749	339	0	0	SIG	20-21	38.138	5.66	36.089	5.54	ExpAA=0.07 First60=0.06 PredHel=0 Topology=o	0				Y-NoSP	0	12.4	6.2	3.8	.	39749	1020		ATG	*	39749	1020		M	*	1	39749	1	0	2	1240.31	120	284.28	545.69	2793.76	4307.03	3616.95	1834.11	1896.41	905.43	822.44	3750.65	0	0
58523	327	0	0	CYT		35.166	10.14			ExpAA=0.00 First60=0.00 PredHel=0 Topology=o	0				Y-NoSP	23	14.1	14.4	8.9	.	58523	991		ATG	*	58523	986		M		0.994955	58523	2533.72	4101.83	1564.08	237.7	45.73	228.74	186.27	148.4	198.2	247.71	145.97	0	230.31	0	0	464.26	0
52268	1079	0	4	SIG	19-20	117.204	8.53	115.022	8.56	ExpAA=0.35 First60=0.35 PredHel=0 Topology=o	0				N	30	23.7	6	6.7	.	52268	3240			*	52268	3240		L	*	1	52268	147.33	210.47	235.44	118.98	139.86	166.82	0	228.59	0	272.28	112.34	189.09	76.4	186.22	120.44	0	0
43595	382	0	0	CYT		43.137	5.48			ExpAA=0.02 First60=0.00 PredHel=0 Topology=o	0				Y-NoSP	1	9.7	5	4.7	.	43595	1149		ATG	*	43595	1149		M	*	1	43595	74.56	14.11	44.23	40.15	59.45	27.05	78.93	47.34	63.26	29.53	50.01	93.37	61.36	16.3	67.85	0	0
21088	127	0	0	CYT		13.567	6.2			ExpAA=0.29 First60=0.22 PredHel=0 Topology=o	0				N	6	19	4.8	2.4	.	21088	378			*	21088	378		S		1	21088	104.35	80.1	88.98	87.33	49.6	46.06	49.2	34.74	48.74	28.66	0	38.77	73.81	41.3	56.41	0	0
14819	139	0	0	CYT		15.134	5.74			ExpAA=0.75 First60=0.75 PredHel=0 Topology=o	0				Y-NoSP	0	14.4	6.5	5	.	14819	420		ATG	*	14819	420		M	*	1	14819	2	0	2	0	11171	0	0	0	1	2	0	14168	2	11321	18069	2	0
39207	427	0	0	SIG	18-19	47.769	8.36	45.831	8.3	ExpAA=1.66 First60=1.63 PredHel=0 Topology=o	0				N	0	11.9	8.4	4.7	0.7	39207	1284		ATG	*	39207	1284		M	*	1	39207	111.01	62.77	109.91	161.05	276.52	59.56	295.75	505.63	563.6	523.07	693.45	830.16	966.04	1941	1569.5	0	0
45338	325	0	0	SIG	38-39	38.282	8.99	33.78	7.63	ExpAA=16.10 First60=16.07 PredHel=0 Topology=o	0				N	0	10.8	3.1	2.2	.	45338	972				45338	972		R		1	45338	0	18.92	40.99	115.6	0	90.82	122.59	145.38	139.29	136.45	2.35	0	250.24	220.68	233.92	0	0
61474	2338	0	4	CYT		257.911	5.89			ExpAA=1.83 First60=0.00 PredHel=0 Topology=o	0				Y-NoSP	2	14.8	4.7	5.7	.	61474	7017		ATG	*	61474	7017		M	*	1	61474	742.64	496.46	202.59	244.57	245.98	148.21	0	22.17	167.2	150.65	268.54	202.38	421.77	311.42	176.56	0	0
41612	70	0	1	CYT		7.891	10.73			ExpAA=0.00 First60=0.00 PredHel=0 Topology=i	0				Y-NoSP	0	4.3	10.1	8.7	.	41612	207		ATG	*	41612	207		S		1	41612	50.9	7.98	5.1	110.92	0	0	94.2	20.96	39.59	28.98	35.2	153.3	0	108.71	46.06	0	0
39984	388	0	0	SIG	20-21	40.474	4.25	38.301	4.2	ExpAA=11.33 First60=11.33 PredHel=0 Topology=o	0				N	2	17	14.2	3.9	.	39984	1167		ATG	*	39984	1167		M	*	1	39984	4.25	0	0	144.65	99.39	374.46	16.92	296.56	115.89	156.6	49.04	0.62	455.92	333.73	391.64	0	0
49950	598	0	3	CYT		65.594	9.19			ExpAA=0.15 First60=0.00 PredHel=0 Topology=o	0				Y-NoSP	2	15.4	7.9	5.2	.	49950	1797			*	49950	1797		G	*	1	49950	130	41.26	82.91	75.17	36.48	43.4	0	33.28	82.87	60.05	25.74	3.33	47.46	0	48.39	0	0
44373	1816	0.715859	3	CYT		192.859	4.9			ExpAA=0.08 First60=0.08 PredHel=0 Topology=o	0				N	7	18.4	6.1	6.1	.	44373	5451	Y		*	44373	5451	Y	N	*	1	44373	125.26	17.27	75.02	256.73	0	96.36	12.55	0	0	135.35	119.74	38.04	74.98	34.81	0	0	0
54499	121	2.47934	0	SIG	19-20	13.089	4.65	11.047	4.46	ExpAA=1.75 First60=1.75 PredHel=0 Topology=o	0				N	5	13.2	6.6	7.4	.	54499	366			*	54499	366		R	*	1	54499	2	0	0	19	0	0	2751	0	0	21	7079	14039.7	4	0	194.62	0	0
57713	797	0	2	CYT		91.269	5.01			ExpAA=159.00 First60=0.00 PredHel=7 Topology=i93-115o142-164i255-277o297-319i332-354o385-407i445-467o	7	19.3	51.2	29.5	N	0	11.2	4.4	5.1	.	57713	2394		ATG	*	57713	2394		M	*	1	57713	493.39	210.91	0	155.69	106.89	85.4	17.41	104.76	0	0	95.99	189.73	0	99.6	61.29	0	0
54135	949	0	5	CYT		104.169	5.17			ExpAA=0.00 First60=0.00 PredHel=0 Topology=o	0				N	11	14.4	5.2	9.8	.	54135	2850			*	54135	2850		S	*	1	54135	121.71	557.45	263.16	246.35	0	362.95	293.61	0	0	43.96	535.52	200.55	6.27	938.99	1092.43	0	0
22776	104	0	0	CYT		11.032	4.73			ExpAA=0.00 First60=0.00 PredHel=0 Topology=o	0				N	2	16.5	5.8	3.9	.	22776	312		ATG	*	22776	311		Q		0.996795	22776	101.53	65.04	12.68	118.64	0	87.5	0	48.28	97.69	86.78	61.12	0	95.62	73.72	104.39	0	0
22767	101	0	0	CYT		11.119	5.9			ExpAA=0.00 First60=0.00 PredHel=0 Topology=i	0				Y-NoSP	0	8	6	4	.	22767	303		ATG	*	22767	302		Q		0.9967	22767	84.36	102.59	39.64	33.94	18.45	10.56	63.87	17.71	53.25	29.9	18.96	21.52	53.12	62.48	50.76	0	0
56517	535	2.42991	3	CYT		57.913	6.38			ExpAA=0.07 First60=0.07 PredHel=0 Topology=o	0				N	5	13.9	5.2	9.6	.	56517	1602	Y			56517	1602	Y	L		1	56517	108.09	152.93	74.69	0	77.78	0	0	41.34	0	0	45.76	86.36	0	0	139.09	0	0
57051	671	0	3	CYT		75.444	8.28			ExpAA=0.20 First60=0.00 PredHel=0 Topology=o	0				Y-NoSP	2	10.3	6	5.4	.	57051	2016			*	57051	2016		A	*	1	57051	116.07	97.23	56.37	60.08	23.78	36.53	0	14.03	20.6	26.01	78	24.89	50.23	72.56	17.26	0	0
51981	722	0	4	CYT		79.14	5			ExpAA=0.01 First60=0.00 PredHel=0 Topology=o	0				Y-NoSP	1	13.7	8.2	5.5	.	51981	2169			*	51981	2169		Y	*	1	51981	196.14	0	204.23	0	0	118.25	61.5	0	0	184.05	0	0	29.57	6.33	0	0	0
42807	906	0	3	CYT		95.369	9.41			ExpAA=0.00 First60=0.00 PredHel=0 Topology=o	0				Y-NoSP	19	19.6	4.3	12	.	42807	2721		ATG	*	42807	2721		M	*	1	42807	1538.48	1.45	0	5.73	0	319.1	185.06	1.19	0	0	175.23	0	0	196.82	4.24	0	0
21466	95	0	1	CYT		9.758	4.56			ExpAA=0.01 First60=0.00 PredHel=0 Topology=o	0				N	1	17.9	10.5	4.2	.	21466	288			*	21466	288		S	*	1	21466	74.01	9	12	0	1	0	797.78	0	0	288.34	4.03	0	775	0	0	0	0
63662	992	0	0	CYT		109.166	5.02			ExpAA=0.00 First60=0.00 PredHel=0 Topology=o	0				N	21	16.9	4	9.3	.	63662	2973		ATG		63662	2973		M		1	63662	34.53	116.83	62.08	27.04	16.71	52.22	21.04	36.63	11.28	53.14	14.79	30.72	41.68	29.44	44.38	0	0
52747	1207	0	1	SIG	25-26	134.976	8.75	132.377	8.81	ExpAA=24.32 First60=22.37 PredHel=1 Topology=i7-29o	1	1.8	97.6	0.6	Y-NoSP	2	14.7	6.8	4	0.2	52747	3624		ATG	*	52747	3624		M	*	1	52747	41.32	0	0	148.46	0	119.66	107.64	0	0	0	80.2	119.49	0	70.78	0	0	0
44194	1320	0	2	CYT		146.582	6.03			ExpAA=0.01 First60=0.00 PredHel=0 Topology=o	0				Y-NoSP	19	13	6.7	7.7	.	44194	3963		ATG	*	44194	3963		M	*	1	44194	467.8	147.78	0	266.79	0	346.29	317.07	0	0	0	223.23	202.5	194.1	154.44	0	0	0
60790	3622	0	3	CYT		407.119	5.41			ExpAA=0.00 First60=0.00 PredHel=0 Topology=o	0				Y-NoSP	2	13.4	4.1	2.3	.	60790	10869		ATG	*	60790	10869		M	*	1	60790	1070.17	437.02	1499.85	796.27	152.62	553.25	194.3	0	399.69	425.84	0	148.07	1424.94	42.23	416.36	0	0
48045	2505	0	9	CYT		272.291	5.93			ExpAA=0.02 First60=0.00 PredHel=0 Topology=o	0				Y-NoSP	11	15.2	8.4	5.5	.	48045	7518		ATG	*	48045	7518		M	*	1	48045	1948.81	1067.81	85.69	301.67	0	454.14	529.41	88.52	0	204.74	0	265.65	337.17	440.27	35.99	0	0.03
56185	430	0	0	SIG	21-22	48.89	5.93	46.699	5.84	ExpAA=1.13 First60=1.13 PredHel=0 Topology=o	0				Y-NoSP	0	10.9	7.2	7.4	.	56185	1293		ATG	*	56185	1293		M	*	1	56185	151.14	348.22	73.88	1051.13	420.11	462.45	478.17	450.87	422.29	0	818.97	814.03	499	933.3	594.51	0	0
49139	191	4.71204	0	CYT		20.219	6.18			ExpAA=0.04 First60=0.04 PredHel=0 Topology=o	0				Y-NoSP	1	19.5	2.1	5.8	.	49139	573	Y		*	49139	571	Y	N	*	0.99651	49139	49.31	80.59	10.93	141.5	0	160.38	0	142.49	364.34	257.2	0	150.05	560.58	1.58	438.13	0	0
46109	1081	0	3	CYT		120.182	7.91			ExpAA=0.09 First60=0.00 PredHel=0 Topology=o	0				Y-NoSP	2	14.4	5	6.7	.	46109	3246		ATG	*	46109	3246		M	*	1	46109	77.49	87.3	106.66	57.25	68.64	58.77	73.32	86.23	51.59	28.34	27.76	29.76	22.4	72.76	51.33	0	0
63475	600	0	1	CYT		68.077	6.45			ExpAA=0.17 First60=0.00 PredHel=0 Topology=o	0				N	4	12.5	3.5	2.8	.	63475	1797		ATG		63475	1797		M		1	63475	165.14	154.84	143.35	183.58	56.53	252.69	169.88	44.78	110.76	78.32	180.08	232.84	112.16	173.89	177.28	0	0
40567	574	0	5	CYT		61.127	9.36			ExpAA=0.00 First60=0.00 PredHel=0 Topology=o	0				Y-NoSP	8	13.9	15	12.5	.	40567	1725			*	40567	1725		E	*	1	40567	285.18	270.67	157.98	287.36	122.78	181.17	38.29	73.71	102.21	59.59	92.73	44.17	75.65	83.27	71.87	4.58	0
43969	784	0	2	CYT		87.246	5.46			ExpAA=0.00 First60=0.00 PredHel=0 Topology=o	0				Y-NoSP	11	14.4	6	5.9	.	43969	2355		ATG	*	43969	2355		M	*	1	43969	386.62	430.92	69.13	62.98	0	66.41	127.38	91.39	24.46	26.39	66.97	47.5	106.11	104.93	0	0	0
40945	554	0	1	CYT		62.294	8.1			ExpAA=0.08 First60=0.00 PredHel=0 Topology=o	0				Y-NoSP	0	14.8	5.6	4.2	.	40945	1665			*	40945	1665		R	*	1	40945	0.5	0	0	1.45	691.12	328.25	4.78	0	755.54	519.76	7.64	717.28	0	675.04	2	0.5	0
60810	448	0	1	CYT		48.305	7.87			ExpAA=131.25 First60=0.48 PredHel=6 Topology=i135-157o167-185i202-224o239-261i296-318o333-355i	6	28.6	8.9	62.5	N	0	12.7	8.5	2.2	0.7	60810	1347			*	60810	1347		V	*	1	60810	289.13	210.12	173.91	181.23	52.74	198.24	37.7	92.57	56.01	45.7	76.33	45.77	75.81	91.4	83.66	0	0
59924	1321	0	6	CYT		148.872	6.37			ExpAA=0.00 First60=0.00 PredHel=0 Topology=o	0				Y-NoSP	6	13.9	5.5	6.9	.	59924	3966			*	59924	3966		N	*	1	59924	226.26	0	0	85.25	0	0	566.4	0	0	173.62	123.02	0	0	25.68	0	0	0
40923	2462	0	4	CYT		264.575	9.44			ExpAA=0.04 First60=0.00 PredHel=0 Topology=o	0				Y-NoSP	9	18.4	5.3	8.8	.	40923	7383				40923	7383		R		1	40923	873.4	451.18	534.92	429.15	661	423.38	338.56	374.38	314	318.6	300.06	420.92	547.82	320.73	371.63	0	0
48803	2900	0	8	CYT		313.489	6.58			ExpAA=98.43 First60=2.46 PredHel=4 Topology=o210-232i239-258o262-284i329-351o	4	2.9	95.3	1.8	Y-NoSP	2	13.6	7.9	6	.	48803	8703			*	48803	8703		V	*	1	48803	167.16	151.77	0	126.18	33.32	8.75	19.9	67.74	0	0	55.27	51.57	0	15.71	0	0	0
40178	176	0	0	SIG	20-21	20.298	6.49	18.425	6.47	ExpAA=10.16 First60=10.16 PredHel=0 Topology=o	0				Y-NoSP	0	14.2	6.3	3.4	.	40178	531		ATG	*	40178	531		M	*	1	40178	62	14.02	18	0	4096.32	16423.7	1653	2	0	0	5.01	2	285	0	0	0	0
998	187	0	0	SIG	20-21	20.48	9.23	18.341	9.23	ExpAA=0.84 First60=0.02 PredHel=0 Topology=o	0				N	20	20.9	6.4	9.1	.	998	564		ATG	*	998	564		M	*	1	998	2	0	1	231	52	258	206	71	29	18	68	118	0	37	30	0	0
50908	1057	0	4	CYT		117.412	6.81			ExpAA=0.01 First60=0.01 PredHel=0 Topology=o	0				Y-NoSP	3	12.6	7.9	8.2	0.3	50908	3174		ATG	*	50908	3174		M	*	1	50908	522.75	74.62	80	69.19	0	0	0	10.42	31.7	40.42	0	30.59	0	29.65	31.54	0	0
55708	709	0	2	CYT		79.757	5.62			ExpAA=129.64 First60=0.00 PredHel=6 Topology=i237-259o269-291i311-333o366-388i393-410o425-447i	6	17.9	8.2	73.9	N	0	9.2	6.5	3.2	.	55708	2130			*	55708	2130		H	*	1	55708	351.96	393.38	60.38	119.04	49.61	91.55	214.9	135.11	0	18.74	236.23	199.85	0	310.98	145.15	0	4.74
20512	205	0	0	BL/SIG		20.909	9.88			ExpAA=0.91 First60=0.18 PredHel=0 Topology=o	0				Y-NoSP	28	22.5	6.4	8.3	.	20512	615			*	20512	614		H		0.998374	20512	551.92	0	444.98	0	0	224.07	0.76	0	0	241.05	0	0	787	0	0	0	0
50605	1535	0	1	CYT		168.982	6.17			ExpAA=0.02 First60=0.00 PredHel=0 Topology=o	0				Y-NoSP	4	17	4.7	4.9	.	50605	4608		ATG	*	50605	4608		M	*	1	50605	375.16	355.07	344.79	202.09	173.06	90.39	0	54.26	0	136.83	59.88	104.84	134.71	184.53	38.93	0	0
15502	334	0	1	SIG	19-20	38.017	8.84	36.102	8.79	ExpAA=1.73 First60=1.73 PredHel=0 Topology=o	0				Y	1	13.5	7.2	4.8	.	15502	1005		ATG	*	15502	1005		M	*	1	15502	0	0	4	1	0	0	3	50	1491	494	337	154	11997	1662	11513	0	0
64975	195	1.02564	1	SIG	24-25	21.92	8.9	19.007	8.64	ExpAA=0.02 First60=0.02 PredHel=0 Topology=o	0				Y-NoSP	1	16	4.1	5.2	.	64975	582		ATG		64975	582		M		1	64975	0	0	2	312	105.04	3.9	27.08	11.87	209	4.83	456.01	14.65	1	7.96	43	0	0
61625	447	6.4877	0	CYT		45.552	7.04			ExpAA=77.57 First60=11.19 PredHel=1 Topology=o424-446i	1	4.9	94.9	0.2	Y	2	14.1	5.8	4.3	.	61625	1344	Y		*	61625	1344	Y	R	*	1	61625	28.36	56.75	59.66	93.39	0	0	0	78.63	99.08	88.03	0	84.32	0	94.04	78.7	0	0
14523	117	0	0	BL	49-50	12.414	4.48	6.979	3.69	ExpAA=10.27 First60=10.27 PredHel=0 Topology=o	0				Y-NoSP	9	20.7	4.3	4.3	.	14523	351		ATG	*	14523	350		Q		0.997151	14523	2	0	0	2.23	26.64	0.08	2291.24	380.06	3850.06	76.22	3681.66	5518.32	7329.03	5426.9	14273.3	0	0
41190	316	0	0	CYT		36.064	8.64			ExpAA=2.24 First60=0.00 PredHel=0 Topology=o	0				Y-NoSP	0	14.2	4.1	4.1	.	41190	951			*	41190	951		K	*	1	41190	7	0	0	7549.14	2	0	0	0	6	8	5	75603.7	21	0	8	0	0
46222	535	0	1	CYT		56.195	8.85			ExpAA=0.33 First60=0.00 PredHel=0 Topology=o	0				Y-NoSP	1	16.3	8.8	4.9	.	46222	1608			*	46222	1608		T	*	1	46222	498.06	1130.15	676.85	213.41	159.78	180.38	248.08	130.81	197.03	158.95	137.56	185.82	174.86	196.35	161.05	0	78.66
48702	721	0	3	CYT		80.721	7.34			ExpAA=0.01 First60=0.00 PredHel=0 Topology=o	0				Y-NoSP	0	11.4	6.9	6.4	0.8	48702	2166			*	48702	2166		G	*	1	48702	800.57	0	0	0	0	15.85	147.42	0	0	225.67	197.72	0	372	29.7	203.16	0	0
40634	338	0	0	SIG	19-20	37.078	5.47	34.871	5.36	ExpAA=0.02 First60=0.02 PredHel=0 Topology=o	0				N	25	18.9	8.9	8.3	.	40634	1017		ATG	*	40634	1017		M	*	1	40634	27.23	15.44	0	411.95	0	0	184.39	0	0	0	63.15	22.2	0	13.48	0	0	0
40729	238	0	0	SIG	19-20	26.539	4.75	24.427	4.74	ExpAA=0.23 First60=0.20 PredHel=0 Topology=o	0				Y-NoSP	2	16.4	6.3	1.7	.	40729	717		ATG	*	40729	717		M	*	1	40729	0	8	0	0	11.07	0	49.28	318.99	521.99	0	0	616.38	3321.31	0	0	0	0
42456	1487	0	3	CYT		169.239	5.52			ExpAA=0.03 First60=0.00 PredHel=0 Topology=o	0				Y-NoSP	2	12	5	5.5	.	42456	4458		ATG		42456	4458		M		1	42456	484.06	330.56	22.36	123.86	0	232.65	14.03	6.8	0	0	0.61	205.62	0	143.22	82.74	0	0
51593	821	0	2	CYT		91.751	6.08			ExpAA=0.01 First60=0.00 PredHel=0 Topology=o	0				Y-NoSP	3	14.3	6.1	6.3	.	51593	2466		ATG	*	51593	2466		M	*	1	51593	245.63	84.44	68.26	24.78	25.01	16.1	58.15	0	25.62	14.11	39.96	0	0	19.33	10.21	0	0
10794	144	0	0	SIG	21-22	15.756	4.41	13.485	4.2	ExpAA=15.24 First60=15.24 PredHel=1 Topology=i7-24o	1	11.8	83.3	4.9	N	8	13.9	6.9	13.9	.	10794	435			*	10794	435		Q	*	1	10794	164	0	0	9	0	3491	1811	1	0	1	4491	3535	2	4999	1	0	0
37308	113	0	0	CYT		12.667	9.51			ExpAA=21.16 First60=13.10 PredHel=1 Topology=i47-69o	1	19.6	38.4	42	Y-NoSP	0	8	7.1	4.5	.	37308	339		ATG	*	37308	338		C	*	0.99705	37308	82.33	529.8	53.12	46	0	19	9	20.38	27.99	30.99	19	0	28.99	0	0	0	0
39330	158	0	0	SIG	22-23	18.565	9.01	15.886	8.58	ExpAA=0.39 First60=0.22 PredHel=0 Topology=i	0				Y-NoSP	0	11.4	5.7	5.7	.	39330	477			*	39330	477		R	*	1	39330	1	0	0	2	0	0	0	544.88	2789.04	4078.62	1843.08	0.99	3191.29	1961.68	3340.54	2	0
25701	97	0	0	CYT		10.469	8.01			ExpAA=0.01 First60=0.00 PredHel=0 Topology=o	0				Y-NoSP	0	7.3	7.3	5.2	.	25701	291			*	25701	289		T		0.993127	25701	1230.02	1591.52	1425.78	92.65	114.32	67.52	72.76	66.39	89.23	91.05	56.01	91.32	109.25	96.88	124.32	0	0
47546	1275	0	1	CYT		140.553	5.68			ExpAA=0.01 First60=0.00 PredHel=0 Topology=o	0				N	0	14.5	8.5	5	.	47546	3828		ATG	*	47546	3828		M	*	1	47546	0	172.08	27.13	6.66	13.21	0	25.01	32.88	0	0	0	49.59	0	110.02	106.19	0	0
395	191	0	0	CYT		21.559	6.06			ExpAA=0.00 First60=0.00 PredHel=0 Topology=o	0				Y-NoSP	0	12.6	2.6	0.5	.	395	573			*	395	571		K		0.99651	395	45.2	14.35	16.81	48.92	32.23	18.33	36.68	35.57	30.1	30.53	15.93	36.71	31.29	40.16	24.77	0.28	0
40063	197	0	0	CYT		17.119	9.49			ExpAA=5.06 First60=2.67 PredHel=0 Topology=o	0				Y-NoSP	0	23.4	50.8	.	12.2	40063	594			*	40063	594		G	*	1	40063	35.5	355.53	126.35	902.56	1.02	10.5	66.84	0	0	38	0	0	43.1	0	0	0	0
59478	860	0	3	CYT		96.803	7.59			ExpAA=0.00 First60=0.00 PredHel=0 Topology=o	0				Y-NoSP	12	11.4	6.5	7.1	.	59478	2583		ATG	*	59478	2583		M	*	1	59478	708.46	1018.65	333.29	281.55	269.69	252.9	61.91	101.83	137.2	0	354.18	426.07	515.18	659.36	0	102.19	23.62
49719	1054	0	1	SIG	28-29	119.565	7.21	116.806	6.51	ExpAA=45.32 First60=25.22 PredHel=0 Topology=o	0				N	4	11	3.8	5.5	.	49719	3165		ATG	*	49719	3165		M	*	1	49719	67.71	97.22	11.17	0	2.33	58.1	0	14.93	0	0	88.26	130.94	0	10.77	59.27	0	0
63112	794	0	0	CYT		89.275	6.43			ExpAA=0.88 First60=0.00 PredHel=0 Topology=o	0				Y-NoSP	0	13.2	6.2	5.7	.	63112	2385			*	63112	2385		K	*	1	63112	29.33	39.03	36.61	66.76	0	217.17	243.88	43.03	208.05	35.67	73.14	216.87	334.81	109.2	304.05	0	0
60873	726	0	2	CYT		80.177	5.9			ExpAA=0.13 First60=0.12 PredHel=0 Topology=o	0				N	4	15.3	6.3	6.2	.	60873	2181			*	60873	2181		Q	*	1	60873	1051.93	449.84	527.96	26.15	0	242.88	0	0	9.93	16.51	0	0	0	31.89	0	0	0
54769	536	0	1	CYT		60.602	4.75			ExpAA=0.00 First60=0.00 PredHel=0 Topology=o	0				N	2	12.3	5.6	3.2	.	54769	1611		ATG	*	54769	1611		M	*	1	54769	294.23	212.66	16.14	225.4	37.24	199.38	100.56	0	0	0	138.12	117.98	33.78	155.96	12.73	0	1.42
56445	384	0	1	CYT		45.991	5.24			ExpAA=0.00 First60=0.00 PredHel=0 Topology=o	0				N	0	7.3	3.9	2.3	.	56445	1155		ATG	*	56445	1155		M	*	1	56445	0	51.2	8.98	43.3	0	0	36.07	32.8	0	0	28.82	62.11	78.33	0	62.39	0	0
50911	1138	0	4	SIG	25-26	126.298	6.3	123.5	6.35	ExpAA=22.10 First60=21.98 PredHel=1 Topology=i12-34o	1	1.9	97	1.1	Y-NoSP	3	12.2	7.9	7.6	0.3	50911	3417			*	50911	3417		F	*	1	50911	815.57	374.91	84.6	43.87	0	0	0	90.75	72.24	90.2	0	100.46	0	38.11	142.77	0	0
51503	483	0	1	CYT		53.564	9.06			ExpAA=0.06 First60=0.00 PredHel=0 Topology=o	0				N	0	13.3	6.8	3.9	.	51503	1452			*	51503	1452		D	*	1	51503	132.71	86.36	86.16	21.53	24.52	9.23	0	0	54.81	26.92	44.79	13.68	9.89	7.81	10.58	0	0
42016	67	0	0	SIG	22-23	7.827	8.66	5.263	7.97	ExpAA=0.95 First60=0.95 PredHel=0 Topology=o	0				Y-NoSP	0	11.9	3	3	.	42016	204		ATG	*	42016	204		M	*	1	42016	1	0	1	4269.43	9826.77	0	2158.1	2374.82	2410.09	2.43	1031.95	1145.9	1	668.39	2.34	0	0
39981	169	0	0	SIG	27-28	18.639	4.81	15.628	4.68	ExpAA=0.58 First60=0.54 PredHel=0 Topology=o	0				Y-NoSP	15	16.6	4.1	10.1	.	39981	510		ATG	*	39981	510		M	*	1	39981	19.29	1	6	836.55	696.15	2101.61	342.57	496.84	142.39	254.39	175.07	119.32	597.88	296.69	295.5	1	3.7
49369	605	0	2	CYT		66.807	9.43			ExpAA=148.94 First60=0.00 PredHel=8 Topology=i118-140o226-243i250-267o277-299i312-334o349-368i375-392o407-429i	8	26.1	20.8	53.1	N	0	15.5	4.5	4.3	.	49369	1818			*	49369	1818		H	*	1	49369	32.93	0	14.47	0	43.64	0	117.16	0	0	0	139.08	0	2.9	278.47	0	0	2.19
45105	615	0	3	CYT		70.639	5.97			ExpAA=0.05 First60=0.00 PredHel=0 Topology=o	0				Y-NoSP	0	13	4.4	2.6	.	45105	1848		ATG	*	45105	1848		M	*	1	45105	22	0	14	34	44	55	12	10	24	19.71	4.86	20	72	39	56	0	0
51659	576	0	0	CYT		61.687	10.11			ExpAA=0.02 First60=0.00 PredHel=0 Topology=o	0				Y-NoSP	14	14.6	7.1	9.9	.	51659	1731			*	51659	1731		V	*	1	51659	313.63	480.13	165.78	98.7	0	66.42	51.39	79.25	31.04	90.2	22.31	0	56.55	0	37.72	0	0
9956	172	0	0	SIG	17-18	18.577	5.84	16.956	6.03	ExpAA=0.34 First60=0.02 PredHel=0 Topology=o	0				N	6	11.7	6.4	7	.	9956	513			*	9956	513		S		1	9956	33.35	0	4.56	38.24	4.47	40.15	39.14	0.41	0	6.35	70.05	86.87	0	63.69	0	0	0
44655	1473	0	3	CYT		166.533	6.23			ExpAA=0.00 First60=0.00 PredHel=0 Topology=o	0				Y-NoSP	3	13.1	4.6	5.4	.	44655	4422		ATG	*	44655	4422		M	*	1	44655	2.16	9.23	49.55	20.5	9.93	94.53	32.23	14.17	17.78	0	28.08	174.32	37.63	70.04	145.94	0	0
39467	1124	0	2	CYT		121.875	6.06			ExpAA=0.04 First60=0.00 PredHel=0 Topology=o	0				Y-NoSP	15	16.7	6.7	8.4	.	39467	3375			*	39467	3375		T	*	1	39467	24.78	8.85	12.37	0	0	120.67	0	48.49	86.57	55.63	0	0	99.33	0	16.26	0	0
59684	1316	0	6	CYT		145.209	5.6			ExpAA=0.21 First60=0.00 PredHel=0 Topology=o	0				Y-NoSP	2	16.9	6.1	6.3	.	59684	3951		ATG	*	59684	3951		M	*	1	59684	447.41	358.08	0	287.85	118.85	92.62	0	24.82	71.41	117.31	177.91	42	91.83	237.7	167.73	0	0
39736	291	0	0	CYT		27.08	5.51			ExpAA=0.02 First60=0.00 PredHel=0 Topology=o	0				Y-NoSP	32	24.1	27.1	8.2	4.1	39736	876			*	39736	876		S	*	1	39736	3827.38	2083.79	9.48	142224	0	27.7	1.82	0	0	0	6051.7	3	9.04	5547.3	4	0	0
44201	1324	0	2	CYT		146.203	6.58			ExpAA=0.01 First60=0.00 PredHel=0 Topology=o	0				Y-NoSP	18	12.8	7.1	7.1	.	44201	3975		ATG	*	44201	3975		M	*	1	44201	215.95	9.15	207.7	7.49	112.58	16.67	0.12	14.42	10.43	13.16	7.27	73.08	27.47	106.03	104.04	4.18	0
53483	95	0	0	BL/ANC		11.148	4.23			ExpAA=46.86 First60=34.19 PredHel=2 Topology=i13-32o52-74i	2	43.2	21.1	35.8	Y-NoSP	0	13.7	6.3	5.3	.	53483	288			*	53483	288		E	*	1	53483	42.43	13	5	4	234.56	712.46	1324.6	0	0	2.61	7091.23	1860.53	8334.15	3066.17	0	0	0
41357	528	0	1	SIG	19-20	58.83	8.11	56.616	8.21	ExpAA=0.26 First60=0.26 PredHel=0 Topology=o	0				Y-NoSP	0	14	5.9	2.8	.	41357	1587		ATG	*	41357	1587		M	*	1	41357	27.91	1.18	0	818.23	1411.8	888.43	0	257.03	0	0	0	108.99	0	0	36.81	0	5.23
50848	393	0	0	CYT		42.13	11.1			ExpAA=0.00 First60=0.00 PredHel=0 Topology=o	0				N	32	16.8	5.6	11.7	.	50848	1182		ATG	*	50848	1182		M	*	1	50848	573.05	0	269.12	0	0	74.08	130.86	0	0	184.64	0	0	115	0	0	0	0
40088	284	0	2	CYT		31.113	8.45			ExpAA=0.01 First60=0.00 PredHel=0 Topology=o	0				N	4	15.2	7.4	7.8	.	40088	849		ATG		40088	849		M		1	40088	223.52	66.01	29	693.51	406.02	703.99	470.53	271.06	78.47	44	118.87	228.23	7	23	101.92	0	3
54818	1320	0	1	CYT		140.732	9.62			ExpAA=0.09 First60=0.00 PredHel=0 Topology=o	0				N	56	18.8	6.3	10.8	0.2	54818	3963		ATG	*	54818	3963		M	*	1	54818	59.89	373.82	59.82	126.03	118.41	36.56	67.56	46.24	0	32.96	52.93	58.3	45.53	42.09	50.42	0	0
49871	597	0	1	CYT		67.119	6			ExpAA=0.00 First60=0.00 PredHel=0 Topology=o	0				Y-NoSP	0	10.2	5.4	5.2	.	49871	1794		ATG	*	49871	1794		M	*	1	49871	1384.67	943.95	578.54	384.27	411.43	467.12	272.6	0	303.24	0	397.52	347.77	0	605.15	422.7	0	0.02
55771	547	0	2	CYT		58.797	5.06			ExpAA=0.00 First60=0.00 PredHel=0 Topology=o	0				Y-NoSP	1	9.5	8.8	2.7	.	55771	1644		ATG	*	55771	1644		M	*	1	55771	34.61	16.5	25.75	19.69	23.48	53.02	3	6.98	15.97	8.61	23	37.65	31.06	4.8	26.31	0	0
46092	992	0	2	CYT		105.048	9.85			ExpAA=0.01 First60=0.00 PredHel=0 Topology=o	0				N	21	12.8	9	12.4	.	46092	2979			*	46092	2979		P	*	1	46092	540.5	405.23	0	85.97	0	53.83	84.32	0	0	0	60.74	15.51	119.51	57.93	0	0	0
61896	1854	0	5	CYT		197.1	8.25			ExpAA=0.03 First60=0.03 PredHel=0 Topology=o	0				Y-NoSP	61	18	6.7	9.9	0.2	61896	5565		ATG	*	61896	5565		M	*	1	61896	38.32	0	15.05	151.49	0	0	177.55	0	0	0	0	13.88	42.09	0	0	0	0
37478	351	0	1	SIG	19-20	37.698	5.94	35.566	5.95	ExpAA=0.68 First60=0.68 PredHel=0 Topology=o	0				Y-NoSP	61	25.9	7.1	7.7	.	37478	1056		ATG	*	37478	1056		M	*	1	37478	0	6.39	0	1525.27	0	1.79	674.29	0	0	0	117.52	252.44	0	183.77	72.06	0	0
50377	342	0	1	CYT		38.246	5.61			ExpAA=0.00 First60=0.00 PredHel=0 Topology=o	0				N	1	12.9	3.8	4.7	.	50377	1029		ATG	*	50377	1029		M	*	1	50377	44.22	60.13	4.85	63.18	0	83.53	0	35.42	32.14	58.3	0	61.41	91.01	0	83.17	0	0
9990	82	0	0	BL/ANC		8.656	9.82			ExpAA=22.57 First60=19.35 PredHel=1 Topology=i42-64o	1	27.2	21	51.9	Y-NoSP	2	13.6	4.9	4.9	.	9990	243		ATG	*	9990	243		L		1	9990	1	0	0	0	0	1153	1	0	0	0	2809.45	5357	4560	0	6657.25	0	0
40669	190	0	2	CYT		21.167	5.13			ExpAA=4.35 First60=4.28 PredHel=0 Topology=o	0				N	8	16.8	5.3	5.8	.	40669	573			*	40669	573		I	*	1	40669	0	0	3	21.77	39.36	1.92	3203.84	7.91	7843.59	11.79	6613.87	9151.61	13137.7	12145.1	21629.7	0	0
44199	1318	0	2	CYT		146.322	6.03			ExpAA=0.01 First60=0.00 PredHel=0 Topology=o	0				Y-NoSP	19	13.1	6.7	7.3	.	44199	3957		ATG	*	44199	3957		M	*	1	44199	346.01	553.84	39.2	269.72	3.06	232.81	158.29	48.73	49.35	66.88	162.12	136.74	271.95	128.68	2.65	0	0
40498	1130	0	2	CYT		123.155	9.65			ExpAA=0.00 First60=0.00 PredHel=0 Topology=o	0				Y-NoSP	7	16.3	10.5	8.2	.	40498	3387				40498	3387		R		1	40498	710.78	378.71	10.92	161.1	0	15.26	37.74	0	10	3.24	125.75	157.21	0	162.76	0	0	0
54582	135	2.22222	0	BL	30-31	14.639	7.35	11.202	6.75	ExpAA=61.06 First60=22.94 PredHel=3 Topology=i7-29o70-89i102-124o	3	46.7	38.5	14.8	N	0	14.8	4.4	2.2	.	54582	408			*	54582	408		S	*	1	54582	21.43	30.16	20.08	48.08	2.59	54.65	30.78	35.61	48.42	56.55	36.28	0.5	59.99	0	3.96	0	0
4985	119	0	0	CYT		13.566	8.74			ExpAA=0.00 First60=0.00 PredHel=0 Topology=o	0				N	1	12.7	5.1	0.8	.	4985	357			*	4985	356		Y		0.997199	4985	38.53	17.09	26.69	18.14	16.7	12.87	24.9	15.98	21.86	19.32	14.17	15.36	22.05	16.21	9.67	0	0
59981	1261	0	6	CYT		139.778	6.28			ExpAA=8.54 First60=0.00 PredHel=0 Topology=o	0				N	4	11.9	5.7	4	.	59981	3786			*	59981	3786		R	*	1	59981	505.58	254.4	0	122.83	0	42.23	19.54	0	0	0	74.86	196.34	0	152.88	0	0	0
62010	504	0	2	CYT		57.268	8.05			ExpAA=89.41 First60=0.02 PredHel=4 Topology=i244-263o278-300i328-350o365-387i	4	16.9	6	77.2	Y-NoSP	0	9.9	6.2	4	.	62010	1515		ATG	*	62010	1515		M	*	1	62010	56.8	0	34.72	0	114.97	0	105.76	0	0	0	59.19	0	0	129.68	0	0	0
40313	1033	0	0	CYT		116.581	7.02			ExpAA=0.01 First60=0.00 PredHel=0 Topology=o	0				Y-NoSP	1	12.4	6.3	6.8	.	40313	3102		ATG	*	40313	3102		M	*	1	40313	0	33.34	14.71	23.37	0	14.61	34.14	23.35	29.16	11.59	4.81	20.34	69.07	13.58	0	0	0
45766	1553	0	2	CYT		166.262	5.21			ExpAA=0.00 First60=0.00 PredHel=0 Topology=o	0				Y-NoSP	7	15.1	7.3	7.1	0.2	45766	4662		ATG	*	45766	4662		M	*	1	45766	108.94	307.25	49.55	228.34	0	203.25	0	72.37	31.03	47.62	0	216.98	0	0	246.38	14.16	0
41657	234	0	0	CYT		26.741	8.54			ExpAA=0.01 First60=0.00 PredHel=0 Topology=o	0				N	12	15.4	3.8	6	.	41657	705			*	41657	705		N	*	1	41657	20.48	4.83	0	30.63	23.32	47.4	27.98	6.4	11.35	7.98	6.9	15.17	93.52	30.47	28.29	0	0
52106	818	0.122249	4	CYT		92.333	6.82			ExpAA=2.27 First60=0.00 PredHel=0 Topology=o	0				N	0	13	3.2	4.9	.	52106	2457			*	52106	2457		R	*	1	52106	283.24	263.41	103.24	122.52	50.02	144.57	0	42.06	105.56	0	91.12	161.08	65.89	98.86	0	0	0
57171	844	0	4	CYT		99.203	5.5			ExpAA=0.00 First60=0.00 PredHel=0 Topology=o	0				N	0	8.3	3.3	3.4	.	57171	2535		ATG	*	57171	2535		M	*	1	57171	262.19	204.55	0	102.83	0	159.71	52.51	0	0	0	208.28	125.74	36.51	175.37	22.33	0	0
57965	1812	0	7	CYT		193.535	9.24			ExpAA=0.05 First60=0.00 PredHel=0 Topology=o	0				Y-NoSP	59	15.7	7	13.3	.	57965	5439			*	57965	5439		Q	*	1	57965	0	137.17	0	0	29.29	0	33.13	0	0	0	0	16.33	62.16	29.25	82.5	0	0
36541	627	0	0	SIG	24-25	70.529	4.91	68.22	4.94	ExpAA=0.00 First60=0.00 PredHel=0 Topology=o	0				Y-NoSP	0	16.3	4	3.2	.	36541	1884		ATG	*	36541	1884		M	*	1	36541	10	0	8	17	42	51	6	8	17	21	10	33	43	23	62	0	0
44968	869	0	2	CYT		91.677	6.11			ExpAA=0.00 First60=0.00 PredHel=0 Topology=o	0				Y-NoSP	28	15.3	10.4	10.2	.	44968	2610			*	44968	2610		P	*	1	44968	21.19	24.28	68.21	45.78	50.05	85.17	87.08	0	0	0	101.99	124.64	120.99	88.41	0	12.11	0
15980	130	0	0	CYT		14.106	9.38			ExpAA=0.07 First60=0.00 PredHel=0 Topology=o	0				Y-NoSP	0	7.8	7.8	3.1	.	15980	390			*	15980	389		Q		0.997436	15980	39.89	7.01	21.57	41.57	7.11	17.03	13.49	8.17	12.3	7.31	20.41	29.6	3.31	26.95	20.13	0	0
39340	146	0	0	CYT		15.4	9.59			ExpAA=0.00 First60=0.00 PredHel=0 Topology=o	0				Y-NoSP	16	13.1	11	26.2	.	39340	435				39340	435		Q		1	39340	5	0	0	447.8	1563.43	186.92	0	1946.32	0	4315.23	5819.88	4720.25	32.21	5330.04	304.02	1	0
50118	504	0	1	ANC		56.002	9.22	46.836	8.61	ExpAA=206.33 First60=0.00 PredHel=9 Topology=i148-170o180-202i209-231o246-268i275-297o340-362i408-427o442-464i477-499o	9	38.7	17.5	43.8	Y-NoSP	3	12.7	7.1	6.9	.	50118	1515			*	50118	1515		R	*	1	50118	54.21	6.7	29.74	77.94	44.58	67.63	76.17	20.23	37.27	40.04	69.84	12.64	111.6	78.67	59.59	0	0
7626	256	0	0	CYT		28.845	5.22			ExpAA=0.00 First60=0.00 PredHel=0 Topology=o	0				Y-NoSP	6	9.8	1.6	2.4	.	7626	768			*	7626	767		Q		0.998698	7626	46.01	72.83	32.33	0	41.64	0	19.5	20.13	0	0	14.7	25.33	0	6.33	27.75	0	0
39521	374	0	0	CYT		43.413	8.94			ExpAA=142.83 First60=20.05 PredHel=5 Topology=i183-205o235-254i261-278o303-325i337-359o	5	27.3	18.7	54	N	0	10.2	5.3	5.6	.	39521	1125			*	39521	1125		R	*	1	39521	274.03	536.17	99.08	1588.66	2141.47	1.2	0	1004.72	533.73	1.68	1010.93	1209.37	0	618.35	147.01	2.48	9.07
1051	328	0	0	CYT		37.217	5.68			ExpAA=0.01 First60=0.01 PredHel=0 Topology=o	0				Y-NoSP	2	18	4.6	4.6	.	1051	987			*	1051	987		P	*	1	1051	109	0	0	0	0	976	105	0	0	0	9	0	0	3	0	0	0
51483	857	0	0	CYT		96.782	8.63			ExpAA=0.01 First60=0.00 PredHel=0 Topology=o	0				Y-NoSP	10	14.9	6.1	10.4	.	51483	2574			*	51483	2574		C	*	1	51483	0	366.71	474.09	0.34	76.01	69.72	0	122.58	0	37.6	0	0	358.2	0	153.47	64.64	0
59868	877	0	1	CYT		97.043	5.47			ExpAA=0.00 First60=0.00 PredHel=0 Topology=o	0				N	26	15.4	4.6	5.9	.	59868	2634		ATG	*	59868	2634		M	*	1	59868	93.1	0	0	25.33	0	15.72	45.38	0	0	0	60.53	84.23	0	13.78	0	0	0
2530	199	0	0	CYT		22.068	5.65			ExpAA=0.05 First60=0.05 PredHel=0 Topology=o	0				N	7	14.6	5.6	6.1	.	2530	594			*	2530	594		S		1	2530	157.58	302.02	232.75	172.29	80.3	121.32	120.2	40.33	58.39	42.2	56.94	65.55	98.56	58.18	97.66	0	0
24932	97	0	0	CYT		10.542	10.66			ExpAA=0.09 First60=0.06 PredHel=0 Topology=i	0				Y-NoSP	5	16.7	6.3	10.4	.	24932	288			*	24932	288		L		1	24932	71.5	0	27.64	0.89	30.65	46	64.2	0	0	0	44.78	57.5	0	37.19	0	0	0
39225	538	0	0	BL	20-21	60.872	5.24	58.655	5.27	ExpAA=12.54 First60=12.11 PredHel=0 Topology=o	0				Y-NoSP	1	15.1	5.8	3	.	39225	1617		ATG	*	39225	1617		M	*	1	39225	554.04	884.71	620.35	795.17	0	615.34	321.17	448.77	0	0	0	491.34	152.1	0	1300.77	0	0
46559	380	0	1	CYT		43.687	6.06			ExpAA=14.35 First60=0.00 PredHel=0 Topology=o	0				Y-NoSP	0	9.7	5	4.5	.	46559	1143		ATG	*	46559	1143		M	*	1	46559	168.05	209.97	0	95.51	0	59.39	37.43	0	0.82	0	89.71	149.57	220.03	147.6	0	0	0
47523	674	0	4	CYT		75.737	8.36			ExpAA=0.00 First60=0.00 PredHel=0 Topology=o	0				N	0	11.9	6.2	3.9	.	47523	2019				47523	2019		T		1	47523	0	75.98	35.73	64.9	0	0	32.03	30.49	0	0	83.58	57.07	61.38	5.39	67.17	0	0
41880	665	0	0	SIG	24-25	74.873	8.82	72.182	8.91	ExpAA=5.12 First60=2.81 PredHel=0 Topology=o	0				N	0	13.1	7.2	2.9	.	41880	1993		ATG		41880	1993		M		1	41880	72.51	0	0	756.51	0	597.72	94.75	4.9	0	0	68.42	64.98	6.5	104.32	0	0	0
13643	212	0	0	CYT		22.155	5.82			ExpAA=0.00 First60=0.00 PredHel=0 Topology=o	0				Y-NoSP	13	23.2	7.1	8.1	.	13643	636		ATG	*	13643	635		Y		0.998428	13643	73.91	341.74	146.12	63.53	34.07	47.22	0	47.04	39.61	45.18	23.88	31	46.86	47.86	61.66	0	0
24991	78	0	0	CYT		8.575	9.6			ExpAA=0.01 First60=0.00 PredHel=0 Topology=i	0				N	2	15.6	6.5	7.8	.	24991	231			*	24991	231		S		1	24991	35.84	10.61	12.59	16.28	14.51	11.33	1.9	13.21	15.61	17.56	13.75	20.96	30.94	15.78	20.17	0	0
64968	175	0	0	SIG	17-18	19.799	8.37	18.122	8.46	ExpAA=4.46 First60=4.43 PredHel=0 Topology=o	0				N	1	19.4	1.7	3.4	.	64968	528		ATG	*	64968	528		M	*	1	64968	0	2	26	26205.1	0	2.02	125	33	0	0	53	1	0	0	7	0	0
54179	482	0	1	BL/SIG		54.319	6.79			ExpAA=0.09 First60=0.07 PredHel=0 Topology=o	0				Y-NoSP	0	8.9	7.5	6.8	.	54179	1449			*	54179	1449		L	*	1	54179	144.14	44.54	56.46	0	14	5.62	30.35	0	0	28.85	0	0	0	0	57.9	0	0
53909	1291	0	4	CYT		144.908	6.15			ExpAA=0.00 First60=0.00 PredHel=0 Topology=o	0				Y-NoSP	5	13.2	6	5.7	0.2	53909	3876		ATG	*	53909	3876		M	*	1	53909	0	42.09	0	100.17	0	123.68	48.69	64.86	30.23	107.77	0	0	71.45	56.19	0	0	0
18437	71	0	0	CYT		7.555	4.32			ExpAA=0.00 First60=0.00 PredHel=0 Topology=o	0				N	4	20	15.7	4.3	.	18437	213		ATG	*	18437	212		Y		0.995305	18437	51.64	23.04	10.66	79.46	0	100.64	99.48	0	0	49.32	118.68	52.12	70.43	103.08	90	0	0
66556	4457	0	8	CYT		487.907	5.43			ExpAA=22.28 First60=15.17 PredHel=0 Topology=o	0				Y-NoSP	7	13.7	8.8	6	0.1	66556	14542				66556	13376		A		0.919818	66556	0	0.01	56.38	73.05	0	0.02	0.53	5.62	0	151.38	0.61	0.3	12.81	113.35	391.84	0	0
64001	359	0	0	CYT		37.575	4.04			ExpAA=0.00 First60=0.00 PredHel=0 Topology=o	0				Y-NoSP	10	20.7	2.5	3.4	.	64001	1077			*	64001	1076		Q		0.999071	64001	390.33	0	0	0	0	44.86	16.93	0	0	0	9.27	23.64	4.92	17.07	0	0	0
46396	692	0	3	CYT		75.475	4.99			ExpAA=0.15 First60=0.00 PredHel=0 Topology=o	0				N	34	18.2	5.5	3.2	.	46396	2079		ATG	*	46396	2079		M	*	1	46396	240.67	96.28	116.89	182.58	90.64	110.34	96.24	51.98	54.51	45.66	106.07	158.71	124.1	95.37	98.43	0	0
44197	1318	0	2	CYT		146.458	6.03			ExpAA=0.01 First60=0.00 PredHel=0 Topology=o	0				Y-NoSP	19	13	6.7	7.6	.	44197	3957		ATG	*	44197	3957		M	*	1	44197	0	20.12	0	306.44	0	200.51	115.7	0	0	0	186.82	0	144.47	69.76	0	0	0
51678	290	2.41379	0	CYT		31.909	7.61			ExpAA=0.03 First60=0.00 PredHel=0 Topology=o	0				Y-NoSP	0	12.5	5.5	3.8	.	51678	867	Y	ATG		51678	867	Y	M		1	51678	12.46	66.42	7.21	41.39	44.59	0	8.32	34.66	30.85	0	14.27	26	0	31.66	53.86	0	0
39057	326	2.76074	1	CYT		34.778	4.82			ExpAA=0.15 First60=0.13 PredHel=0 Topology=o	0				Y	3	17.2	5.5	1.5	.	39057	975	Y			39057	975	Y	S		1	39057	0	0	2	0	47.85	0	398.15	0	101.15	5.93	25.31	0	0	81.89	0	0	0
59538	761	0	1	CYT		86.973	9.51			ExpAA=0.00 First60=0.00 PredHel=0 Topology=o	0				Y-NoSP	0	15	3.3	4.6	.	59538	2280		ATG		59538	2280		M		1	59538	353.22	68.92	119.25	167.36	149.45	269.38	70.98	0	117.45	120.28	34.41	158.82	0	155.11	0	0	0
50729	798	0	6	CYT		90.626	4.93			ExpAA=0.00 First60=0.00 PredHel=0 Topology=o	0				Y-NoSP	3	13.9	4.3	5	.	50729	2397		ATG	*	50729	2397		M	*	1	50729	640.02	969.61	885.05	324.94	165.57	165	129.95	100.48	154.23	226.91	100.69	114.11	457.44	136.58	380.79	4.13	0
55872	2095	0	10	CYT		235.007	5.81			ExpAA=0.00 First60=0.00 PredHel=0 Topology=o	0				Y-NoSP	3	15	4.8	3.9	.	55872	6282		ATG		55872	6282		M		1	55872	0	188.51	73.03	0	85.31	41.18	122.19	0	0	0	25.16	88.53	42.06	97.45	110.98	0	7.09
40011	1148	0	1	ANC		121.156	9.6	109.178	8.49	ExpAA=38.58 First60=0.00 PredHel=0 Topology=o	0				N	49	16.8	10.8	7.8	.	40011	3447			*	40011	3447		R	*	1	40011	390.36	888.95	173.23	69.72	25.04	0	0	40.57	59.41	0	50.86	76.9	61.76	76.75	117.59	0	0
7126	96	0	0	CYT		10.425	7.87			ExpAA=0.12 First60=0.12 PredHel=0 Topology=o	0				N	2	11.6	11.6	7.4	.	7126	285			*	7126	285		S		1	7126	2.52	0	3.95	0	0	71.42	42.82	0	0	29.01	35.81	0	52.22	50.25	0	0	0
43368	1238	0	2	CYT		134.723	5.64			ExpAA=0.00 First60=0.00 PredHel=0 Topology=o	0				Y-NoSP	3	17	7.1	5.8	.	43368	3717			*	43368	3717		Q	*	1	43368	1206.71	1731.16	392.57	0	117.44	0	61.69	53.89	0	0	49.71	110.14	2.84	131.8	71.66	0	0
37856	159	7.54717	0	CYT		16.333	9.91			ExpAA=15.87 First60=15.57 PredHel=0 Topology=o	0				N	0	9.4	5	3.1	.	37856	492	Y		*	37856	482	Y	R		0.979675	37856	48.89	92.21	90.87	201.09	192.82	289.55	211.16	124.96	158.09	150.51	156.14	235.77	234.42	134.6	249.06	0	11.65
51069	280	0	2	CYT		31.41	9.71			ExpAA=39.49 First60=0.04 PredHel=2 Topology=o88-110i131-150o	2	14.6	77.9	7.5	Y-NoSP	4	17.9	7.5	6.8	.	51069	843			*	51069	843		G	*	1	51069	207.83	7.17	70.01	4	0.5	0	0	22.91	26.01	51.78	18	48.49	0	62	82.61	1.53	0
58483	1898	0	11	CYT		208.966	5.5			ExpAA=1.44 First60=0.03 PredHel=0 Topology=o	0				N	13	14.9	6	8.4	.	58483	5697			*	58483	5697		R	*	1	58483	186.7	426.96	235.94	166.17	39.85	123.2	47	60.8	0	0	107.04	97.69	138.07	104.36	38.52	0	0
2153	96	0	0	CYT		10.662	12.01			ExpAA=0.00 First60=0.00 PredHel=0 Topology=o	0				N	3	9.5	14.7	8.4	.	2153	285		ATG	*	2153	285		L		1	2153	33.68	60.97	20.56	10.98	22.37	7.23	2.22	10.61	15.3	16.62	0	12.65	20.76	9.24	7.87	0	0
29780	246	0	0	CYT		27.595	4.59			ExpAA=0.17 First60=0.17 PredHel=0 Topology=o	0				Y-NoSP	0	14.2	6.1	2	.	29780	741			*	29780	741		V	*	1	29780	6	6	6	10	33	36	5	8	10	16	10	15	60	9	37	0	0
5241	438	0	3	ANC		49.372	10.37			ExpAA=0.01 First60=0.00 PredHel=0 Topology=o	0				N	19	16.9	7.3	10.7	.	5241	1317			*	5241	1317		G	*	1	5241	0	289.27	114.74	293.54	90.52	10.99	0	120.99	178.99	0	139.2	244.37	271.99	148.64	268.41	0	0
53244	689	0	1	CYT		75.32	5.72			ExpAA=0.01 First60=0.00 PredHel=0 Topology=o	0				N	12	15.1	6	11.3	.	53244	2070		ATG	*	53244	2070		M	*	1	53244	217.47	0	24.87	0	0	15.36	59.23	0	6.58	0	0	7.28	0	72.27	0	0	0
54461	1132	0	1	CYT		119.752	8.92			ExpAA=0.00 First60=0.00 PredHel=0 Topology=o	0				N	30	19.8	6.2	9.5	.	54461	3399			*	54461	3399		K	*	1	54461	85.99	175.81	54.38	16.23	0	35.72	0	0	29.46	10.41	0	0	12.21	0	16.78	0	0
24434	163	0	0	CYT		19.05	9.03			ExpAA=0.00 First60=0.00 PredHel=0 Topology=o	0				Y-NoSP	2	15.4	3.7	0.6	.	24434	489			*	24434	488		Y		0.997955	24434	14.97	5.09	0	12.4	21.82	15.32	21.11	13.72	16.69	0	13	18.61	0	40.64	30.1	0	0
66521	1340	0	2	CYT		147.143	4.87			ExpAA=0.00 First60=0.00 PredHel=0 Topology=o	0				Y-NoSP	1	10.2	10.4	5.8	.	66521	4023			*	66521	4023		S	*	1	66521	24.22	85.22	175.3	0	101.93	0	4.47	0	0	0	0	242.83	0	160.33	380.28	0	0
52327	370	0	1	ANC		44.329	12.05			ExpAA=0.00 First60=0.00 PredHel=0 Topology=o	0				Y-NoSP	1	27.3	3.8	4.1	.	52327	1113		ATG	*	52327	1113		M	*	1	52327	22.99	130.12	99.27	47.27	56.61	108.62	0	84.54	0	76.11	0	6.39	133.11	20.58	0	0	0
38457	90	0	0	ANC		10.73	6.75	9.087	6.75	ExpAA=56.52 First60=48.80 PredHel=2 Topology=i5-27o32-54i	2	48.9	5.6	45.6	N	0	6.7	3.3	.	.	38457	273			*	38457	273		I	*	1	38457	95	53	43	16	5	3	14	6	20	7	4.37	2	5	19	21	0	0
60234	662	0	1	CYT		71.334	11.39			ExpAA=14.02 First60=0.00 PredHel=1 Topology=i137-154o	1	2.6	76.7	20.7	Y-NoSP	1	6.7	12	3.9	0.5	60234	1983				60234	1983		L		1	60234	74.3	0	0	37.84	0	0	51.65	0	0	0	9.31	0	0	69.44	0	0	0
20217	229	0	0	ANC		22.642	9.22	13.568	7.86	ExpAA=67.12 First60=0.95 PredHel=3 Topology=o62-84i91-113o133-155i	3	28.9	36	35.1	Y-NoSP	2	10.1	15.8	8.3	.	20217	687			*	20217	686		Q		0.998544	20217	19.53	21.7	1.2	35.94	19.1	18.31	7.82	0	11.6	25.05	22.22	37.82	19.99	66.31	14.21	0	0
40944	554	0	0	CYT		62.047	6.51			ExpAA=0.18 First60=0.00 PredHel=0 Topology=o	0				Y-NoSP	0	15.3	5.8	3.6	.	40944	1665			*	40944	1665		R	*	1	40944	0.5	0	0	1871.55	89.88	1951.75	1921.22	0	108.46	87.24	2718.36	2067.72	0	2179.96	0	0.5	0
51034	198	0	0	CYT		23.72	4.61			ExpAA=0.00 First60=0.00 PredHel=0 Topology=o	0				N	0	5.6	3.6	2	.	51034	591			*	51034	591		L		1	51034	0	0	59.61	34.82	0	11.89	4.34	3.67	0	0	36.35	23.36	30.01	12.63	20.01	0	0
65130	138	0	1	SIG	22-23	15.826	9.16	13.422	9.3	ExpAA=22.78 First60=22.78 PredHel=1 Topology=o4-26i	1	15.9	2.9	81.2	N	0	12.3	5.8	5.8	.	65130	417			*	65130	417		V	*	1	65130	2	0	0	274.14	100.08	131.76	21.31	35.53	1.85	18.77	10	20.44	0	11.99	15.45	0	0
3754	183	0	0	CYT		20.665	7.12			ExpAA=0.08 First60=0.08 PredHel=0 Topology=o	0				N	0	13.2	4.4	4.4	.	3754	549			*	3754	548		Y		0.998179	3754	25.29	19.26	36.63	7.4	11.88	2.49	16.42	12	7.74	17.41	4.59	3.49	30.8	12.07	10.15	0	0
59178	226	2.21239	0	CYT		24.749	5.88			ExpAA=0.01 First60=0.01 PredHel=0 Topology=o	0				N	7	17.3	5.3	5.3	.	59178	681		ATG	*	59178	681		M	*	1	59178	0	1	0	2.76	0	0	2.79	125.58	0	445.97	2.75	2.9	19833.2	0	0	0	0
48990	1446	0.622407	8	CYT		153.109	9.53			ExpAA=0.13 First60=0.00 PredHel=0 Topology=o	0				Y-NoSP	18	22.4	6.6	10.7	.	48990	4335	Y			48990	4335	Y	L		1	48990	1295.04	1264.64	496.62	246.31	59.56	59.95	155.79	111.23	147.22	175.59	193.21	260.06	358.7	287.96	267.71	0	0
58578	721	0	1	CYT		82.414	8.57			ExpAA=0.03 First60=0.00 PredHel=0 Topology=o	0				N	0	11.1	5.8	6.4	.	58578	2166		ATG	*	58578	2166		M	*	1	58578	0	30.51	18.55	82.35	0	43.79	11.08	28.28	21.31	25	35.45	52.76	74.98	52.86	0	20.4	0
1766	245	0	0	CYT		27.291	8.83			ExpAA=18.15 First60=18.11 PredHel=0 Topology=o	0				Y-NoSP	1	16.7	6.9	5.3	.	1766	738			*	1766	738		S	*	1	1766	443	189	215	1938	210	6780	0	2	0	0	2	0	0	2	0	0	0
53764	892	0	3	CYT		102.03	5.6			ExpAA=0.05 First60=0.00 PredHel=0 Topology=o	0				Y-NoSP	0	12.2	4.9	5.5	.	53764	2679		ATG	*	53764	2679		M	*	1	53764	787.76	660.82	0	149.06	0	0	9.67	0	12.06	0	225.47	0	0	201.92	0	18.55	0
63083	973	0	4	CYT		110.225	5.67			ExpAA=0.05 First60=0.03 PredHel=0 Topology=o	0				N	2	14.5	3.9	5.2	.	63083	2922		ATG	*	63083	2922		M	*	1	63083	178.68	0	10.54	0	0	286.84	0	0	19.47	0	0	293.32	115.34	0	0	0	77.94
59926	1273	0	7	CYT		143.564	6.11			ExpAA=0.00 First60=0.00 PredHel=0 Topology=o	0				Y-NoSP	5	13.6	5.9	6.5	.	59926	3822		ATG	*	59926	3822		M	*	1	59926	4030.52	1661.85	180.33	7.05	0	51.16	77.97	0	0	343.87	584.11	47.64	0	425.55	0	0	0
46265	462	0	2	SIG	30-31	51.115	7.64	47.724	7	ExpAA=35.94 First60=22.30 PredHel=1 Topology=i7-29o	1	4.8	93.7	1.5	Y-NoSP	0	10.6	7.4	5.4	0.6	46265	1389			*	46265	1389		H	*	1	46265	117.51	93.61	21.01	412.33	0	166.89	123.08	150.73	129.61	225.1	258.1	354.32	6.39	232.43	153.45	0	0
21673	393	0	0	BL	21-22	43.464	5.69	41.299	5.58	ExpAA=57.92 First60=28.20 PredHel=2 Topology=i46-68o100-122i	2	11.2	8.1	80.7	N	0	12.5	5.3	4.3	.	21673	1182		ATG	*	21673	1182		M	*	1	21673	0	0	2	101	15	10	10	0	189	436	0	8	211	8	2	0	0
62119	836	0	2	CYT		94.099	5.25			ExpAA=0.00 First60=0.00 PredHel=0 Topology=o	0				Y-NoSP	0	13.8	3.5	3.9	.	62119	2511			*	62119	2511		L	*	1	62119	0	82.27	0	0	0	126.29	20.43	0	0	0	81.29	111.69	66.27	0	0	0	0
59958	1332	0	6	CYT		149.971	6.2			ExpAA=0.00 First60=0.00 PredHel=0 Topology=o	0				Y-NoSP	6	14.1	5.5	6.8	.	59958	3999			*	59958	3999		N	*	1	59958	2502.81	136.9	3268.72	59.57	127.83	86.61	0	0	0.3	215.99	176.04	0	128.37	190.18	0	0	0
51254	114	0	0	CYT		12.936	9.2			ExpAA=16.18 First60=10.92 PredHel=0 Topology=o	0				Y-NoSP	0	9.6	3.5	5.3	.	51254	345			*	51254	345		Y	*	1	51254	49.14	58.5	0	80.01	0	86.63	174.14	7.18	14.96	0	291.18	237.53	0	448.7	21.81	0	0
22374	56	0	0	SIG	19-20	6.631	7.72	4.41	8.11	ExpAA=19.50 First60=19.50 PredHel=1 Topology=i7-29o	1	39.3	48.2	12.5	N	0	12.5	1.8	7.1	.	22374	171		ATG	*	22374	171		M	*	1	22374	1	0	0	0	6438.59	7995.09	4846.45	1	2	3.02	0	2795.02	0	2141.25	0	0	0
10396	140	0	0	BL/ANC		15.51	6.57			ExpAA=18.17 First60=11.76 PredHel=0 Topology=o	0				Y-NoSP	0	10.7	7.9	5	.	10396	423		ATG	*	10396	423		M	*	1	10396	4	0	0	22.03	2	78.05	75.03	492.21	0	0	2	1426.6	4	0	1703.57	0	0
60984	407	5.1597	2	CYT		42.483	6.17			ExpAA=0.03 First60=0.00 PredHel=0 Topology=o	0				N	6	11.3	7.1	10.3	.	60984	1224	Y	ATG	*	60984	1224	Y	M	*	1	60984	254.22	496.92	139.5	0	52.21	119.66	30.2	3.55	0	0	93.35	0	72.72	0	1.58	3.77	13.78
44960	422	0	6	SIG	16-17	48.892	4.58	47.218	4.57	ExpAA=0.27 First60=0.27 PredHel=0 Topology=o	0				N	0	7.3	5.7	6.6	0.7	44960	1269		ATG	*	44960	1269		M	*	1	44960	215.48	551.7	640.81	23868.2	5.32	12.47	10.49	11324.5	18109.7	12177.9	13320.7	15618	23258.1	19452.6	60077.9	0	0
41791	199	0	0	BL	35-36	22.11	8.78	18.163	7.98	ExpAA=20.71 First60=20.71 PredHel=1 Topology=i21-40o	1	9.5	79.9	10.6	N	4	14.1	8	5.5	.	41791	600			*	41791	600		R	*	1	41791	1041.79	778.42	355.09	106.16	2	23.23	0	6	0	4.37	2	0	0	0	5	0	0
5376	672	0	1	CYT		74.583	8.88			ExpAA=0.22 First60=0.00 PredHel=0 Topology=o	0				N	1	11.2	11.5	6.8	0.4	5376	2019			*	5376	2019		P	*	1	5376	64.89	48.62	23.79	32	9.02	19.26	50.01	0	11.81	0	53.68	53.08	0	34.03	42.33	0	1.99
17017	208	0	0	CYT		24.331	9.59			ExpAA=0.00 First60=0.00 PredHel=0 Topology=o	0				Y-NoSP	0	14.4	3.8	3.8	.	17017	627			*	17017	627		K	*	1	17017	112	78	0	26	0	0	14	0	0	0	30	55	0	58	0	0	0
42143	58	0	0	CYT		6.746	10.14			ExpAA=0.03 First60=0.03 PredHel=0 Topology=o	0				Y-NoSP	1	17.5	3.5	5.3	.	42143	171		ATG	*	42143	171		S		1	42143	1	0	0	0	7859.61	8671.92	6033.8	0	1.02	2	0	3754.58	0	2747.06	0	0	0
59177	182	9.34066	0	CYT		18.135	5.22			ExpAA=0.14 First60=0.14 PredHel=0 Topology=o	0				Y-NoSP	0	16.6	5.5	2.8	.	59177	543	Y			59177	543	Y	T		1	59177	0	1	0	4	0	0	7	140.15	0	569.46	5	4.01	22951.3	1	0	0	0
43682	743	0	2	CYT		81.293	5.51			ExpAA=0.00 First60=0.00 PredHel=0 Topology=o	0				Y-NoSP	12	15.5	6.9	6.1	.	43682	2232		ATG	*	43682	2232		M	*	1	43682	0	315.05	0	24.62	0	13.37	66.87	0	0	0	67.92	74.95	11.7	13.55	0	0	0
60213	1505	0	2	CYT		154.279	9.12			ExpAA=0.03 First60=0.00 PredHel=0 Topology=o	0				Y-NoSP	44	21.1	8.7	12.9	.	60213	4518			*	60213	4518		I	*	1	60213	312.45	160.98	33.11	37.36	37.48	0	36.53	8.2	0	0	11.47	51.75	0	72	36.55	0	0
55613	359	0	1	CYT		41.046	5.61			ExpAA=0.01 First60=0.00 PredHel=0 Topology=o	0				Y-NoSP	0	8.4	7	3.1	.	55613	1080		ATG	*	55613	1080		M	*	1	55613	17.08	7.51	27	22.62	15.65	27.98	6	10	10.61	17.86	3	9	37.24	12.8	19.41	0	0
61004	933	0	1	CYT		99.544	6.9			ExpAA=0.00 First60=0.00 PredHel=0 Topology=o	0				N	39	11.9	7.8	17.4	.	61004	2802			*	61004	2802		A	*	1	61004	465.46	471.83	175.44	0	132.9	0	0	6.74	0	0	0	39.24	0	3.01	230.02	0	0
1247	156	0	1	CYT		17.539	6.04			ExpAA=0.08 First60=0.00 PredHel=0 Topology=o	0				Y-NoSP	2	15.5	3.2	7.7	.	1247	465		ATG	*	1247	465		S		1	1247	9.59	39.39	0	230.69	96.88	210.36	131.19	17.34	69.04	0	321.88	230.16	144.28	373.31	368.1	0	0
52383	358	0	1	CYT		39.663	9.74			ExpAA=123.40 First60=0.00 PredHel=6 Topology=i151-173o178-195i208-230o257-279i286-308o323-345i	6	35.5	13.1	51.4	Y-NoSP	3	15.4	6.7	4.7	.	52383	1077		ATG	*	52383	1077		M	*	1	52383	6.79	85.89	7.41	1.15	0	0	33.48	0	0	5.77	18.67	103.26	11.58	21.12	29.16	0	0
19976	75	0	0	SIG	19-20	8.411	5	6.386	4.66	ExpAA=2.07 First60=2.07 PredHel=0 Topology=o	0				N	1	9.3	4	8	.	19976	228			*	19976	228		I	*	1	19976	14	1	3	50.68	0	192.55	821.73	1	0	0	0	2	210	904.56	1	0	0
60220	1505	0	2	SIG	31-32	154.353	9.15	150.81	9.06	ExpAA=17.22 First60=17.19 PredHel=1 Topology=i2-21o	1	1.3	98.6	0.1	Y-NoSP	44	20.9	8.6	12.8	.	60220	4518			*	60220	4518		R	*	1	60220	165.45	409.45	35.03	158.61	109.93	0	12.55	55.15	67.15	0	0	48.67	7.14	62.13	167.37	0	0
38193	181	0	0	SIG	18-19	20.587	5.83	18.834	5.67	ExpAA=0.05 First60=0.05 PredHel=0 Topology=o	0				Y-NoSP	0	12.2	5.5	2.2	.	38193	546		ATG	*	38193	546		M	*	1	38193	7501.72	430.44	69.47	3680.18	1.16	5.48	25.96	0	0	0	0	8.07	0	1	0	1	0
38533	178	0	1	CYT		20.648	9.56			ExpAA=0.07 First60=0.07 PredHel=0 Topology=o	0				N	0	20.2	2.2	3.9	.	38533	537			*	38533	537		Q	*	1	38533	21.98	0	11.13	0	0	8	901.66	0	0	22.98	0	0	147.77	0	0	0	0
37471	352	0	2	SIG	19-20	37.754	5.74	35.622	5.75	ExpAA=0.68 First60=0.68 PredHel=0 Topology=o	0				Y-NoSP	66	26.4	7.1	8	.	37471	1059		ATG	*	37471	1059		M	*	1	37471	5.39	0	0	560.16	82.42	95.72	359.15	0	0	0	69.79	160.64	3.75	134.48	9.59	0	0
10476	241	0	0	CYT		26.533	6.74			ExpAA=0.00 First60=0.00 PredHel=0 Topology=o	0				Y-NoSP	3	11.3	5	5.4	.	10476	723			*	10476	722		Q		0.998617	10476	33.66	0	0	0	0	52.76	17.92	0	0	0	28.25	11.89	0	25.48	0	0	0
20442	251	0	1	CYT		28.716	5.49			ExpAA=19.68 First60=8.93 PredHel=1 Topology=i49-71o	1	8.8	71.7	19.5	Y-NoSP	0	15.5	5.2	4	.	20442	756			*	20442	756		F	*	1	20442	0	0	2	0	0	31	5303.28	301.82	23.54	149.05	28	677.09	0	2805.52	293.14	0	0
47180	213	0	0	BL	18-19	23.445	9.29	21.515	9.14	ExpAA=0.67 First60=0.00 PredHel=0 Topology=o	0				Y-NoSP	1	10.4	7.5	9	.	47180	825		ATG	*	47180	637		P	*	0.772121	47180	70.82	31.05	0	94.97	0	63.56	101.63	0	0	0	41.69	85.78	0	79.52	0	15.08	0
64205	111	0	0	CYT		12.369	9.55			ExpAA=2.24 First60=2.24 PredHel=0 Topology=o	0				N	0	15.5	8.2	4.5	.	64205	330				64205	330		Y		1	64205	0	0	1.27	39.06	14	45.81	67.63	55.63	21.39	28.47	38.59	63.5	0	50.18	5	0	0
37487	340	0	1	SIG	19-20	36.425	5.79	34.289	5.79	ExpAA=0.69 First60=0.69 PredHel=0 Topology=o	0				Y-NoSP	60	26.5	7.6	7.4	.	37487	1023		ATG	*	37487	1023		M	*	1	37487	0	14.65	0	50.29	52.32	129.03	17.25	57.63	0	0	1.75	3.56	2.67	14.13	0	0	0
47450	1116	0	1	BL	35-36	125.391	5.95	121.172	5.88	ExpAA=118.29 First60=31.63 PredHel=4 Topology=o15-37i66-88o120-142i149-171o	4	7.9	88.9	3.2	Y	0	11.7	6.1	4.1	.	47450	3351			*	47450	3351		H	*	1	47450	20.24	8.5	0	0	49.76	0	10.78	23.19	41.69	0	0	14.14	23.85	0	0	0	0
2415	211	0	1	CYT		22.111	9.26			ExpAA=117.30 First60=33.29 PredHel=6 Topology=o4-26i38-60o80-97i104-126o146-165i178-200o	6	59	25.7	15.2	N	0	16.2	7.6	4.3	.	2415	630			*	2415	630		L		1	2415	71.49	110.91	0	21.3	0	0	9.97	0	0	0	15.03	19.43	0	18.8	0	0	0
51878	470	7.02128	0	BL	36-37	47.487	10.17	43.857	9.87	ExpAA=163.20 First60=21.20 PredHel=8 Topology=i19-41o87-109i166-183o198-220i290-309o341-363i375-397o407-426i	8	35.2	22	42.9	Y-NoSP	2	11.1	7	3.2	.	51878	1407	Y			51878	1407	Y	V		1	51878	104.7	63.9	0	50.47	22.64	19.14	46.43	0	23.21	0	25.02	52.24	34.35	0	0	0	0
59047	356	0.842697	1	SIG	28-29	38.689	5.17	35.336	5.05	ExpAA=0.52 First60=0.52 PredHel=0 Topology=o	0				Y-NoSP	4	11.5	8.7	5.3	.	59047	1071			*	59047	1071		D	*	1	59047	0	52.39	67.08	0	20.29	12.89	16.65	0	0	0	0	23.07	0	12.96	0	0	0
54767	528	0	1	CYT		59.637	4.7			ExpAA=0.00 First60=0.00 PredHel=0 Topology=o	0				N	2	12.7	5.5	3.2	.	54767	1587		ATG	*	54767	1587		M	*	1	54767	30.12	46.35	0	31.34	4.17	18.43	22.87	0	0	0	8	13.46	0	10.47	0	0	0
39516	516	0	0	CYT		59.083	8.49			ExpAA=234.99 First60=20.50 PredHel=10 Topology=i33-52o120-142i147-169o189-208i229-248o304-326i378-400o415-437i458-480o491-513i	10	40.9	32.9	26.2	N	1	10.7	6.2	4.5	.	39516	1551		ATG	*	39516	1551		M	*	1	39516	6.61	518.25	198.24	73.56	28.32	0	0	27.1	12.12	0	20.85	23.61	0	3.03	229.16	2.23	1.46
55096	702	0	4	CYT		75.69	9.82			ExpAA=0.00 First60=0.00 PredHel=0 Topology=o	0				N	33	16.7	5.4	12.8	.	55096	2109			*	55096	2109		K	*	1	55096	28.26	43.48	24.23	36.82	18.27	69.36	70.07	42.5	12.77	47.01	55.24	78.48	148.3	14.39	115.66	0	0
56938	273	0	1	CYT		31.571	9.18			ExpAA=22.00 First60=0.02 PredHel=1 Topology=i186-208o	1	8.1	23.8	68.1	Y-NoSP	0	10.6	7	4.4	.	56938	822			*	56938	822		E	*	1	56938	96.24	303.16	121.26	81.14	69.43	20.72	6.44	39.17	153.16	31.33	55.1	140.93	10.1	114.02	123.08	4.13	0
9795	95	0	0	CYT		10.907	9.26			ExpAA=20.90 First60=16.09 PredHel=1 Topology=i45-64o	1	20	32.6	47.4	N	0	15.8	3.2	2.1	.	9795	288			*	9795	288		I	*	1	9795	21	2	18	19	19	14	0	8	8	9	6	14	18	3	8	0	0
63854	1685	0	5	CYT		185.922	8.4			ExpAA=12.71 First60=0.00 PredHel=0 Topology=o	0				N	8	15.1	7.4	7.1	.	63854	5058			*	63854	5058		A	*	1	63854	396.58	0	60.69	0	122.07	0	10.36	0	0	0	66.49	0	0	98.12	0	0	0
45058	559	0	2	CYT		65.236	5.66			ExpAA=0.00 First60=0.00 PredHel=0 Topology=o	0				N	1	10.4	4.3	4.1	.	45058	1674		ATG		45058	1674		M		1	45058	185.88	114.05	81.68	80.35	0	102.45	63.06	0	66.19	89.27	26.93	6.55	210.28	0	122.1	10.01	0
57395	1188	0	4	CYT		127.479	8.88			ExpAA=0.01 First60=0.00 PredHel=0 Topology=o	0				N	16	20.1	8.5	7.8	.	57395	3567			*	57395	3567		L	*	1	57395	141.74	111.03	134.75	33.89	2.32	0	36.76	1.71	0	26.87	0	20.59	96.59	3.41	55.39	0	0
47317	901	0	3	CYT		104.724	9.06			ExpAA=0.02 First60=0.00 PredHel=0 Topology=o	0				N	0	9	5	3.9	.	47317	2706		ATG	*	47317	2706		M	*	1	47317	92.5	66.77	0	86.59	0	64.83	65.66	0	0	10.68	21.02	49.94	0	52.89	24.24	0	0
59851	253	0	0	CYT		26.985	7.65			ExpAA=0.00 First60=0.00 PredHel=0 Topology=o	0				Y-NoSP	3	13	8.7	10.3	.	59851	762		ATG	*	59851	762		M	*	1	59851	60.8	79.1	33.01	20.37	10.61	23.57	32.11	8.2	28.15	21.67	40.6	54.36	87.75	68.51	37.36	0	0
42240	474	0	0	BL	27-28	54.255	6.86	51.542	6.89	ExpAA=7.37 First60=7.30 PredHel=0 Topology=o	0				Y-NoSP	0	12.9	6.1	5.1	.	42240	1425		ATG	*	42240	1425		M	*	1	42240	5	0	0	6.43	0	0	1112.91	1417.73	6.01	9420.75	5125.15	9148.98	13.94	5273.93	23.06	0	0
55506	413	0	0	CYT		45.243	9.82			ExpAA=0.00 First60=0.00 PredHel=0 Topology=o	0				Y-NoSP	17	13.1	9.9	14	.	55506	1242		ATG	*	55506	1242		M	*	1	55506	272.81	75.89	103.7	263.25	64.99	227.51	66.68	0	0	0	88.84	254.7	90.9	78.48	206.61	7.53	0
56437	381	0	1	CYT		45.704	5.24			ExpAA=0.00 First60=0.00 PredHel=0 Topology=o	0				N	0	7.3	3.7	2.4	.	56437	1146		ATG	*	56437	1146		M	*	1	56437	243.35	166.78	165.36	17.79	0	70.88	14.64	0	0	0	0	16.42	0	71.19	0	0	0
57344	127	0	0	CYT		14.234	7.85			ExpAA=0.04 First60=0.01 PredHel=0 Topology=o	0				N	4	19	3.2	5.6	.	57344	381			*	57344	380		Q		0.997375	57344	13.37	3.44	42.99	19.95	17.97	24.2	26.52	10.94	15.32	14.61	24.29	20.94	22.53	21.93	43.61	0	0
20628	190	0	0	SIG	25-26	21.795	5.59	18.842	5.33	ExpAA=0.16 First60=0.16 PredHel=0 Topology=o	0				Y-NoSP	0	13.2	7.4	4.2	.	20628	573		ATG	*	20628	573		M	*	1	20628	1	0	0	10	177	0	0	0	667	0	21	1231	0	1616	167	0	0
39316	1567	0	4	SIG	18-19	177.442	5.23	175.589	5.23	ExpAA=1.15 First60=1.15 PredHel=0 Topology=o	0				Y-NoSP	0	11.4	5.3	4.9	.	39316	4704		ATG	*	39316	4704		M	*	1	39316	158.93	4.92	210.44	118.94	0	0	0	0	169.14	83.11	0	0	0	0	1448	70.73	0.14
22955	53	0	0	CYT		5.79	4.13			ExpAA=0.00 First60=0.00 PredHel=0 Topology=o	0				Y-NoSP	0	7.7	1.9	1.9	.	22955	159		ATG	*	22955	158		Q		0.993711	22955	69.32	35.4	80.11	0	40.91	0	23.41	26.38	27.58	0	12.24	64.91	28.72	22.92	35.27	0	0
54154	467	0	2	CYT		48.205	4.29			ExpAA=0.07 First60=0.00 PredHel=0 Topology=o	0				Y-NoSP	17	13.7	5.1	12.6	.	54154	1404		ATG	*	54154	1404		M	*	1	54154	136.61	0	83.17	14.44	0	6.68	0	0	8.25	24.08	0	0	22.26	0	0	0	0
45920	765	0	4	CYT		81.223	8.9			ExpAA=0.00 First60=0.00 PredHel=0 Topology=o	0				Y-NoSP	36	20	7.7	5.8	.	45920	2292		ATG		45920	2292		M		1	45920	122.3	151.15	30.2	110.07	0	147.93	48.21	69.98	60.55	97.12	46.49	28.47	90.45	0	0	0	0
42804	903	0	3	CYT		94.446	9.34			ExpAA=0.00 First60=0.00 PredHel=0 Topology=o	0				Y-NoSP	23	19.9	4.5	12.1	.	42804	2712		ATG	*	42804	2712		M	*	1	42804	2466.07	0	0	0	0	148.6	0	0	87.02	27.76	9.1	0	12.07	0	0	0	0
51855	2162	0	3	CYT		246.208	8.68			ExpAA=0.01 First60=0.00 PredHel=0 Topology=o	0				Y-NoSP	1	13.3	4.3	4.7	.	51855	6489			*	51855	6489		T	*	1	51855	222.22	138.61	210.6	166.1	0	65.48	22.22	0	79.7	91.58	58.88	122.61	329.45	97.07	113.9	0	0
41640	137	0	0	CYT		15.344	5.42			ExpAA=0.00 First60=0.00 PredHel=0 Topology=o	0				Y-NoSP	0	11.8	2.9	3.7	.	41640	411			*	41640	409		S		0.995134	41640	124.3	65.66	55.06	58.51	17.11	40.32	50.52	15.78	31.01	34.93	55.73	63.53	20.4	49.06	44.62	0	2.35
62356	1298	0	1	CYT		132.755	5.26			ExpAA=0.72 First60=0.05 PredHel=0 Topology=o	0				N	1	18.3	12.1	1.8	.	62356	3897			*	62356	3897		Q	*	1	62356	72.46	5.75	34.54	18.09	30.03	34.92	8	18.69	11.99	13.88	7	29.12	53.81	16	23.88	0	0
63578	62	0	0	CYT		7.155	5.5			ExpAA=0.00 First60=0.00 PredHel=0 Topology=o	0				N	0	9.8	3.3	11.5	.	63578	186		ATG	*	63578	185		Q		0.994624	63578	0	0	12.96	13.58	0	15.83	10.92	8.4	13.15	14.49	0	0	43.87	11.15	16.37	0	0
38534	210	0	2	CYT		24.271	9.12			ExpAA=0.02 First60=0.02 PredHel=0 Topology=o	0				Y-NoSP	2	20.5	2.4	4.8	.	38534	633			*	38534	633		R	*	1	38534	13.77	0	3.06	0	0	3	220.55	0	0	9	0	0	60.73	0	69.81	0	0
6178	101	0	0	CYT		10.996	4.94			ExpAA=1.55 First60=0.02 PredHel=0 Topology=o	0				N	1	15	7	4	.	6178	303			*	6178	301		T		0.993399	6178	63.59	32.42	0	7.71	17.98	0	3.46	1.97	5.15	0	0	14.02	0	15.98	16.01	0	0
47851	534	0	0	CYT		59.775	8.94			ExpAA=0.02 First60=0.00 PredHel=0 Topology=o	0				Y-NoSP	0	10.7	10.9	4.7	.	47851	1605		ATG	*	47851	1605		M	*	1	47851	3483.55	3522.91	1405.19	818.91	853.31	985.07	675.81	299.46	656.71	839.5	671.78	572.36	1342.76	750.49	1257.27	0	0
59921	1320	0	6	CYT		148.718	6.35			ExpAA=0.00 First60=0.00 PredHel=0 Topology=o	0				Y-NoSP	6	13.9	5.6	6.8	.	59921	3963			*	59921	3963		N	*	1	59921	324.25	219.1	0	62.43	0.03	0.01	33.73	0	0	0	0	121.32	178.6	0	20.84	26.35	57.36
9277	98	0	0	CYT		9.421	4.12			ExpAA=0.00 First60=0.00 PredHel=0 Topology=o	0				Y-NoSP	12	22.7	8.2	10.3	.	9277	291			*	9277	291		S		1	9277	25.57	0	0	16.72	0	26.92	17.63	0	0	0	15.3	23.8	0	31.31	0	0	0
53559	802	0	1	SIG	29-30	87.521	9.25	84.719	9.28	ExpAA=48.97 First60=37.73 PredHel=2 Topology=o10-27i29-48o	2	4.5	95.3	0.2	Y-NoSP	1	15.1	7.2	5.5	.	53559	2409			*	53559	2409		L	*	1	53559	0	147.9	71.81	14.92	0	20.15	0	0	7.09	7.63	26.59	0	0	34.57	13.45	0	0
38129	241	0.829875	1	CYT		26.851	5			ExpAA=0.00 First60=0.00 PredHel=0 Topology=o	0				N	2	17.8	4.1	5.4	.	38129	726			*	38129	726		K	*	1	38129	7	0	10	6	2	0	98.77	2342.26	0	0	7.56	2	36787.9	65428.7	11.02	2	0
61258	1228	0	2	CYT		130.416	7.18			ExpAA=19.55 First60=0.00 PredHel=1 Topology=o1201-1220i	1	1.5	97.8	0.7	N	16	16.7	8.1	10.3	.	61258	3687		ATG	*	61258	3687		M	*	1	61258	282.78	114.23	83.79	173.68	0	200.11	129.35	0	96.85	207.16	0	0	225.59	8.74	285.61	0	0
63273	1630	0	7	CYT		175.202	8.41			ExpAA=0.12 First60=0.01 PredHel=0 Topology=o	0				Y-NoSP	8	17.9	9.1	8	.	63273	4893		ATG	*	63273	4893		M	*	1	63273	0	62.5	0	2.07	63.85	67.16	3.45	0	0	29.61	0.2	94.04	90.85	47.99	144.61	0	0
61817	435	0	1	CYT		45.83	6.19			ExpAA=0.07 First60=0.06 PredHel=0 Topology=o	0				N	10	10.3	15.9	18.6	.	61817	1308		ATG	*	61817	1308		M	*	1	61817	0	139.18	139.15	0	0	89.66	77.38	0	0	0	55.17	0	80.86	0	0	0	0
57539	286	0	2	CYT		31.592	9.41			ExpAA=0.00 First60=0.00 PredHel=0 Topology=o	0				N	7	9.1	8.8	12.6	.	57539	855		ATG		57539	855		M		1	57539	0	75.34	0	66.11	42.69	0	28.57	12.49	52.96	0	0	13.06	0	40.55	61.47	0	0
40561	718	0	1	BL	22-23	82.594	5.61	80.058	5.5	ExpAA=0.22 First60=0.21 PredHel=0 Topology=o	0				Y-NoSP	0	14.2	4.2	4.5	.	40561	2157			*	40561	2157		Q	*	1	40561	2	0	1	122.25	1	0	535.58	6.02	4	550.87	560.99	914.6	0	1.05	0.9	1	0
2001	289	0	2	CYT		31.611	5.16			ExpAA=0.10 First60=0.09 PredHel=0 Topology=o	0				N	0	7.6	5.9	6.9	.	2001	866			*	2001	865		Y		0.998845	2001	215.28	61.96	7.79	13.17	0	0	1.34	0	0	0	15.33	2.49	49.36	0	51.01	0	0
25169	135	0	1	CYT		13.956	6.55			ExpAA=1.05 First60=0.18 PredHel=0 Topology=o	0				Y-NoSP	12	21.6	7.5	6.7	.	25169	402				25169	402		S		1	25169	25.19	24.25	22.88	15.53	16.19	23.34	19.79	15.1	0	0	13.36	41.86	24.12	32.81	13.08	0	0
42361	2157	0	3	CYT		237.904	6.6			ExpAA=92.20 First60=0.00 PredHel=4 Topology=o2042-2064i2071-2093o2097-2119i2131-2153o	4	4.1	95	0.9	N	3	12.8	6.6	5.7	.	42361	6474			*	42361	6474		T	*	1	42361	162	185.97	128.16	30.84	0	13.54	38.01	0	32.71	37.84	15.03	3.2	8.39	9.01	0	0	0
53325	170	0	0	SIG	19-20	19.25	9.63	17.154	9.68	ExpAA=0.10 First60=0.10 PredHel=0 Topology=o	0				N	9	17.6	7.6	4.1	.	53325	513		ATG	*	53325	513		M	*	1	53325	19.37	0	0	4	63.95	209.4	376.94	0	0	0	1961.01	492.86	2409.63	1000.75	0.71	0	0
30815	296	0	3	CYT		33.867	5.02			ExpAA=0.04 First60=0.00 PredHel=0 Topology=o	0				N	0	8.4	4.1	2.4	.	30815	891		ATG	*	30815	891		M	*	1	30815	22.9	0	13	9	15	8.49	8	8	2	12	2	2	10	5.23	10	0	0
13478	68	0	0	CYT		6.742	4.45			ExpAA=6.22 First60=6.22 PredHel=0 Topology=o	0				Y-NoSP	3	13.4	11.9	6	.	13478	204		ATG	*	13478	202		E	*	0.990196	13478	71.04	42.8	29.13	36.97	13.65	36.91	2.42	3.58	9.76	10.05	20.3	10.41	3.77	19.36	9.65	0	0
50985	1073	0	3	CYT		116.705	6.13			ExpAA=0.00 First60=0.00 PredHel=0 Topology=o	0				Y-NoSP	20	15.5	6	9	.	50985	3222			*	50985	3222		R	*	1	50985	444.08	265.87	148.48	0	65.59	0	15.72	0	0	54.88	0	89.9	0	122.86	0	0	0
47973	638	0	1	CYT		68.781	4.92			ExpAA=0.01 First60=0.00 PredHel=0 Topology=o	0				N	12	18.7	6.3	6.4	.	47973	1917		ATG	*	47973	1917		M	*	1	47973	800.17	484.42	649.3	77.73	0	43.75	120.11	0	9.68	79.09	76.03	47.33	135.26	83.76	205.36	0	0
43211	463	0	1	CYT		50.872	9.84			ExpAA=0.01 First60=0.00 PredHel=0 Topology=o	0				Y-NoSP	6	14	10.8	7.8	.	43211	1392		ATG	*	43211	1392		M	*	1	43211	0	53.63	0	0	13.32	34.38	14.88	10.51	0	0	0	32.17	0	25.09	37.51	6.39	0
44722	527	0	1	CYT		57.806	7.47			ExpAA=46.62 First60=23.86 PredHel=2 Topology=o34-56i63-85o	2	8.3	90.3	1.3	N	0	11	8.2	4.9	0.6	44722	1584		ATG	*	44722	1584		M	*	1	44722	0	80.61	47.25	133.71	0	170.33	0	138.98	211.6	205.67	207.06	198.51	408.73	403.49	0	0	2.11
48046	1631	0.122624	1	CYT		169.785	9.46			ExpAA=108.23 First60=0.00 PredHel=3 Topology=o1518-1540i1547-1569o1579-1601i	3	4	93.7	2.2	N	43	25.3	5.6	8.3	0.2	48046	4890		ATG		48046	4890		M		1	48046	564.44	433.67	47.39	54.01	11.47	169.79	69.41	22.13	7.85	0	33.02	0.04	139.37	45.15	96.47	0	0
63783	176	0	1	BL	18-19	19.945	4.75	17.997	4.69	ExpAA=0.01 First60=0.01 PredHel=0 Topology=o	0				N	2	10.3	4	8.6	.	63783	527		ATG	*	63783	526		Y		0.998102	63783	0	36.56	122.45	19.05	19.79	20.59	51.42	0	12.21	19.54	0	0	23.54	0	55.95	0	0
53242	696	0	1	CYT		76.04	5.67			ExpAA=0.01 First60=0.00 PredHel=0 Topology=o	0				N	11	15.2	5.9	11.2	.	53242	2091		ATG	*	53242	2091		M	*	1	53242	277.71	60.82	133.03	22.02	8.07	28.42	12.28	0	73.79	10.88	14.08	46.8	64.38	43.43	0	0	23.84
30271	310	0	0	CYT		33.826	4.96			ExpAA=0.02 First60=0.00 PredHel=0 Topology=o	0				Y-NoSP	2	17.2	6.1	2.9	.	30271	927				30271	927		D		1	30271	16	0	0	2	15	11	8	1	4	20	1	4	33	4	14	0	0
41652	298	0	0	SIG	32-33	33.017	8.5	29.85	7.26	ExpAA=2.24 First60=2.24 PredHel=0 Topology=o	0				N	15	15.8	6.4	5.4	.	41652	900		ATG	*	41652	899		M		0.998889	41652	266.94	17.89	13.14	474.35	3	4	556.24	83.5	97.69	170.1	117.85	583.11	2	514.7	211.68	0	0
47076	611	0	0	CYT		67.181	9.46			ExpAA=1.24 First60=0.62 PredHel=0 Topology=o	0				Y-NoSP	6	16.4	6.7	6.5	.	47076	1836			*	47076	1836		K	*	1	47076	61.45	26.17	106.13	0	18.37	0	37.83	0	0	0	0	2.77	0	0	14.37	0	0
62484	785	0	2	CYT		88.573	6.36			ExpAA=123.33 First60=0.01 PredHel=5 Topology=i77-99o130-152i297-319o379-401i408-430o	5	14	56.8	29.2	N	1	11.8	6.2	6	.	62484	2358			*	62484	2358		S	*	1	62484	41.64	0	52.6	68.48	0	55.09	0	0	48.6	61.9	0	0	7.07	0	0	0	0
15528	67	0	0	CYT		7.157	6.9			ExpAA=0.53 First60=0.48 PredHel=0 Topology=o	0				Y-NoSP	0	4.5	10.6	4.5	.	15528	201		ATG	*	15528	199		V	*	0.99005	15528	13.38	14.76	0.6	21.21	0	8.46	5.11	0	0	0	13.1	13.15	32.85	6.13	9.82	0	0
55586	1163	0	5	CYT		129.237	8.77			ExpAA=0.47 First60=0.00 PredHel=0 Topology=o	0				Y-NoSP	2	18.1	4.1	5.8	.	55586	3492			*	55586	3492		K	*	1	55586	0	101.07	182.86	0	29.67	0	71.01	0	0	12.5	34.2	0	0	0	45.05	0	0
41259	102	0	0	SIG	23-24	11.37	9.94	8.969	9.87	ExpAA=13.19 First60=13.19 PredHel=0 Topology=o	0				Y-NoSP	0	13.7	6.9	6.9	.	41259	309		ATG	*	41259	309		M	*	1	41259	1	0	1	377	0	0	704	0	0	0	0	1118.73	0	2446.71	1.58	0	0
58444	994	0	4	CYT		114.684	6.64			ExpAA=0.00 First60=0.00 PredHel=0 Topology=o	0				N	0	9.6	3.8	2.8	.	58444	2979				58444	2979		I		1	58444	0	116.31	99.26	0	34.64	27.33	0	24.73	6.03	0	10.36	9.45	0	12.22	0	7.29	0
65129	134	0	1	SIG	18-19	15.337	9.5	13.47	9.5	ExpAA=17.84 First60=17.84 PredHel=1 Topology=i7-24o	1	12.7	82.1	5.2	N	0	10.4	5.2	5.2	.	65129	405		ATG	*	65129	405		M	*	1	65129	0	4	0	69.86	24.92	48.24	7.69	15.47	1.15	1.23	0	5.56	6	3.01	39.55	0	0
39186	709	0	1	CYT		81.158	6.52			ExpAA=1.52 First60=0.00 PredHel=0 Topology=o	0				N	2	13.3	4.9	5.5	.	39186	2130		ATG	*	39186	2130		M	*	1	39186	1	0	3.67	0	26.34	17.07	63.21	0	0	0	0	1	325.34	1	0	0	0
1275	141	0	0	CYT		16.279	9.35			ExpAA=0.00 First60=0.00 PredHel=0 Topology=o	0				Y-NoSP	0	14.9	7.1	4.3	.	1275	426		ATG	*	1275	426		M	*	1	1275	8	0	0	64	0	50	70	0	0	0	8	60	0	15	4	0	0
61329	1455	0	2	SIG	31-32	163.318	5.62	159.852	5.54	ExpAA=27.08 First60=26.96 PredHel=1 Topology=i12-34o	1	1.5	97.7	0.8	N	0	12.1	4.6	3.4	.	61329	4368			*	61329	4368		S	*	1	61329	114.15	0	0	40.87	0	26.07	33.45	0	0	0	32.06	28.59	6.26	25.9	0	0	0
43564	130	0	0	CYT		12.964	12.5			ExpAA=0.00 First60=0.00 PredHel=0 Topology=o	0				Y-NoSP	7	6.2	22.5	29.5	.	43564	387				43564	387		H		1	43564	0	306.25	61.9	522.23	453.59	514.08	0	599.54	264.35	1593.05	161.61	73.21	1079.38	634.6	392.05	0	29.47
61884	616	0	1	CYT		67.215	6.23			ExpAA=0.00 First60=0.00 PredHel=0 Topology=o	0				Y-NoSP	3	13.1	7.5	8.1	.	61884	1851			*	61884	1851		L	*	1	61884	514.99	311	68.3	35.98	0	0	0	44.08	24.21	33.32	0	66.35	0	104.2	31.34	9.85	0
42454	1574	0	3	CYT		178.706	5.55			ExpAA=0.01 First60=0.00 PredHel=0 Topology=o	0				Y	1	12.6	5.1	5.5	.	42454	4725		ATG	*	42454	4725		M	*	1	42454	0	155.22	487.85	0	97.07	19.1	71.01	49.8	55.54	85.81	142.8	113.08	309.69	86.14	167.01	0	0
1002	180	0	0	CYT		20.438	4.82			ExpAA=1.00 First60=0.00 PredHel=0 Topology=o	0				N	1	17.9	6.7	5	.	1002	537			*	1002	537		S		1	1002	80.51	21.42	0	0	15.02	32.86	0	0	29.89	31.71	0	13.21	0	16.85	0	0.56	0
57423	301	0	3	CYT		32.282	4.95			ExpAA=0.00 First60=0.00 PredHel=0 Topology=o	0				Y-NoSP	1	13	8	5.3	.	57423	906			*	57423	906		R	*	1	57423	390.96	1344.67	909.67	332.11	297.33	319.9	0	296.43	351.1	0	287.4	272.18	310.01	313.72	41.9	405.71	199.11
55099	504	0.793651	2	CYT		53.814	9.72			ExpAA=0.00 First60=0.00 PredHel=0 Topology=o	0				Y-NoSP	20	15.9	6	10.1	.	55099	1509				55099	1509		K		1	55099	78.95	89.39	58.97	57.43	103.04	124.46	100.95	82.25	58.8	59.81	90.89	198.78	218.76	94.25	205.34	0	0
39309	1544	0	3	SIG	18-19	174.699	5.23	173.001	5.23	ExpAA=1.15 First60=1.15 PredHel=0 Topology=o	0				Y-NoSP	0	11.5	5.2	4.8	.	39309	4635		ATG	*	39309	4635		M	*	1	39309	38.38	0	0	387.6	0	0	603.6	0	191.48	81.46	653.91	0	693.47	0	0	0	0
49807	660	0	1	CYT		73.433	6.13			ExpAA=0.69 First60=0.54 PredHel=0 Topology=o	0				N	0	14.4	5.6	7.4	.	49807	1983		ATG	*	49807	1983		M	*	1	49807	175.13	237.97	39.84	98.72	0	142.25	0	34.13	98.11	131.04	0	78.89	76.31	0	90.63	0	0
62354	1267	0	1	CYT		127.503	5.02			ExpAA=14.89 First60=14.27 PredHel=0 Topology=o	0				Y-NoSP	2	18.2	12.3	2.1	.	62354	3804		ATG	*	62354	3804		M	*	1	62354	26.45	3.87	13.56	6.91	11.82	14.66	1.37	1.32	8.79	3.96	5	10.98	10.34	2.01	1	0	0
7470	427	0	3	CYT		48.012	6.28			ExpAA=0.07 First60=0.00 PredHel=0 Topology=o	0				N	1	8.9	6.6	6.6	.	7470	1284			*	7470	1284		P	*	1	7470	0	65	37	37	0	10	23	51	0	0	24	43	66	27	60	2	12
58879	441	4.7619	0	CYT		47.107	7.12			ExpAA=0.03 First60=0.00 PredHel=0 Topology=o	0				Y-NoSP	0	12.5	4.3	4.1	.	58879	1326	Y	ATG	*	58879	1326	Y	M	*	1	58879	7.51	0	12.87	10.99	3.7	0	0	0	26.78	15.98	8.5	17.02	3.89	4.9	4.78	0	0
44518	450	0	1	SIG	19-20	51.466	6.73	49.445	6.74	ExpAA=0.40 First60=0.33 PredHel=0 Topology=o	0				N	0	12.9	5.3	4.4	.	44518	1353		ATG	*	44518	1353		M	*	1	44518	14	52.31	19.14	0	0	231.72	125.04	0	0	0	167.38	0	382.28	199.62	0	16.2	0
55476	1204	0	1	CYT		133.821	6.69			ExpAA=0.59 First60=0.00 PredHel=0 Topology=o	0				Y-NoSP	6	14.3	6.1	5.1	.	55476	3615		ATG	*	55476	3615		M	*	1	55476	0	682.2	557.04	0	146.77	81.81	75.41	0	0	0	0	98.33	0	115.49	0	0	0
42809	680	0	1	CYT		70.363	9.2			ExpAA=0.00 First60=0.00 PredHel=0 Topology=o	0				N	33	20.3	3.2	13.7	.	42809	2037				42809	2037		P		1	42809	10.43	0	1.45	0	0	33.97	49.4	0	0	0	65.85	0	0	55.39	0	0	0
63850	1677	0	5	CYT		184.875	8.27			ExpAA=12.61 First60=0.00 PredHel=0 Topology=o	0				N	8	15.8	7.7	6.6	.	63850	5034			*	63850	5034		A	*	1	63850	71.77	0	118.52	0	102.92	0	111.7	83.97	11.48	0	200.31	53.15	0	83.35	26.83	0	0
56816	1010	0	3	CYT		113.041	5.33			ExpAA=20.02 First60=0.00 PredHel=1 Topology=o806-828i	1	2.2	79.9	17.9	N	1	13.1	5.6	5.6	.	56816	3027		ATG		56816	3027		M		1	56816	326.16	327.51	299.93	58.99	0	0	0	0	133.92	54.65	0	0	211.43	0	30.86	86.79	0
57290	486	0	3	CYT		53.726	6.32			ExpAA=0.00 First60=0.00 PredHel=0 Topology=o	0				N	0	13.6	7.6	8.4	.	57290	1461			*	57290	1461		V	*	1	57290	95.54	26.45	9.44	4.77	0	8.05	0	12.01	0	0	4.29	0	38.67	0	0	0	0
48535	481	0	4	CYT		54.181	6.73			ExpAA=0.00 First60=0.00 PredHel=0 Topology=o	0				Y-NoSP	2	10.6	4.2	6.4	.	48535	1446		ATG	*	48535	1446		M	*	1	48535	338.24	72.94	170.38	99.48	4.33	46.28	68.38	0	42.36	0	77.4	104.99	39.2	7.14	0	0	0
21586	350	0	1	CYT		39.155	7.26			ExpAA=0.00 First60=0.00 PredHel=0 Topology=o	0				N	9	11.2	5.2	12.9	0.9	21586	1047		ATG		21586	1047		M		1	21586	63.06	0	0	0	0	10.3	13.04	0	0	0	18.94	9.76	0	12.04	0	0	0
53677	640	0	1	SIG	30-31	70.241	5.72	67.043	5.8	ExpAA=20.93 First60=20.66 PredHel=1 Topology=i7-26o	1	3	95.9	1.1	N	0	11.1	6.6	3.1	.	53677	1923		ATG	*	53677	1923		M	*	1	53677	98.61	20.4	5.44	4.2	0	18.13	13.85	0	0	32.18	28.76	9.79	0	6.68	0.09	0	0
54805	1355	0	1	CYT		143.41	9.52			ExpAA=0.07 First60=0.00 PredHel=0 Topology=o	0				N	59	18.9	6.5	11	0.2	54805	4068		ATG	*	54805	4068		M	*	1	54805	256.85	187.56	246.35	146.78	0	0	0	4.47	0	148.41	26.54	59.44	78.06	59.18	20.42	0	0
9539	252	0	0	CYT		28.799	9.41			ExpAA=6.90 First60=0.00 PredHel=0 Topology=o	0				Y-NoSP	2	12.3	4	4	1.2	9539	759			*	9539	759		Y	*	1	9539	401.47	349.64	147.71	2.68	148.84	0	0	139.99	0	0	85.13	78.64	2064.64	0	2176.08	0	0
15684	152	0	0	CYT		16.531	5.1			ExpAA=0.54 First60=0.02 PredHel=0 Topology=o	0				Y-NoSP	0	18.5	6	4	.	15684	456			*	15684	455		Y		0.997807	15684	6.73	19.23	6.75	37.83	51.48	27.19	37.84	39.63	34.9	46.78	53.6	32.62	46.13	63.09	43.75	0	0
44810	4252	0	19	CYT		475.787	5.67			ExpAA=0.10 First60=0.00 PredHel=0 Topology=o	0				Y-NoSP	4	12	5.5	5.1	.	44810	12759			*	44810	12759		V	*	1	44810	606.25	353.33	0	337.81	0	177.05	0	74.53	0	50.57	0	174.48	0	181.21	0	0	0
58361	424	0	0	CYT		48.166	9.54			ExpAA=0.23 First60=0.01 PredHel=0 Topology=o	0				Y-NoSP	0	14.9	5	2.4	.	58361	1275		ATG	*	58361	1275		M	*	1	58361	62.42	43.7	137.36	98.55	128.84	161.04	91.4	54.05	0	63.11	144.29	297.04	293.29	109.82	281.3	0	0
47208	377	0	0	CYT		43.661	11.39			ExpAA=0.00 First60=0.00 PredHel=0 Topology=o	0				Y-NoSP	18	23.3	2.9	7.2	.	47208	2028		ATG	*	47208	1134		S	*	0.559172	47208	1701.01	503.29	591.83	204.99	0	249.39	149.38	121.88	0	72.02	121.92	252.18	196.05	173.56	7.74	56.09	0
46492	215	0	1	CYT		24.875	9.42			ExpAA=0.00 First60=0.00 PredHel=0 Topology=o	0				N	8	16.7	4.2	7	.	46492	648		ATG	*	46492	648		M	*	1	46492	11.28	5.96	0	5.18	0	11.21	11.84	1.45	3.28	3.76	11.42	16.31	0	5.55	13.54	0	0
56526	863	0	4	CYT		95.364	8.96			ExpAA=1.36 First60=1.36 PredHel=0 Topology=o	0				Y-NoSP	5	12.2	7.2	9.7	.	56526	2592			*	56526	2592		S	*	1	56526	169	609.45	327.86	165.14	0	164.8	163.97	143.57	77.6	182.7	89.29	99.68	140.06	101.84	0	134.48	144.39
33579	96	0	0	CYT		9.677	9.51			ExpAA=0.01 First60=0.01 PredHel=0 Topology=o	0				N	0	8.4	20	5.3	.	33579	288		ATG	*	33579	286		G	*	0.993056	33579	45.66	116.77	42.99	23.93	21.29	26.43	10.01	20.24	13.64	0	11.47	13.22	0	38.96	25.73	0	0
41144	438	0	3	CYT		49.469	5.78			ExpAA=0.27 First60=0.12 PredHel=0 Topology=o	0				N	0	14	4.1	3.7	.	41144	1311		ATG		41144	1311		M		1	41144	0.82	0	0	0	0	2	0	2	0	0	353.85	416.09	0	565.26	0	0	0
30945	97	0	0	CYT		10.812	10.61			ExpAA=0.05 First60=0.03 PredHel=0 Topology=o	0				Y-NoSP	0	14.6	6.3	4.2	.	30945	288				30945	288		T		1	30945	21510.5	20123.3	37.52	23.04	12.86	8135.76	4404.36	4	11.23	8.02	3698.22	10	8.01	2451.88	12.05	150.8	117.87
58546	324	0	1	CYT		36.496	8.31			ExpAA=0.14 First60=0.00 PredHel=0 Topology=o	0				N	0	10.2	6.8	6.2	.	58546	975		ATG	*	58546	975		M	*	1	58546	0	0	22.28	0	0	38.97	47.51	0	0	0	54.54	0	0	28.25	27.68	0	0
59887	657	0	3	CYT		72.316	6.57			ExpAA=0.03 First60=0.01 PredHel=0 Topology=o	0				N	8	18.3	4.7	7	.	59887	1968				59887	1968		H		1	59887	83.68	234.38	82.18	83.03	0	0.87	59.68	31.09	29.29	50.4	28.77	47.2	5.83	53.69	104.7	0	5.64
25620	122	0	0	CYT		13.431	8.89			ExpAA=0.00 First60=0.00 PredHel=0 Topology=o	0				N	5	9.9	3.3	14	.	25620	363				25620	363		A		1	25620	41.81	22.74	8.33	14.2	6.72	15.81	8.67	0	3.36	16.56	9.41	12.78	0	16.58	0	0	0
22744	87	0	0	CYT		9.402	4.03			ExpAA=0.00 First60=0.00 PredHel=0 Topology=o	0				Y-NoSP	3	15.1	5.8	8.1	.	22744	261		ATG	*	22744	260		H		0.996169	22744	0	9.79	11.72	16.5	6.21	19.05	0	6.85	14.57	0	9.23	14.56	40.97	14.99	0	0	0
42308	1123	0	4	CYT		125.308	6.79			ExpAA=7.32 First60=0.00 PredHel=0 Topology=o	0				Y-NoSP	0	15.1	4.7	4.6	.	42308	3366				42308	3366		L		1	42308	20.51	32.75	7.79	18.59	18.36	18.02	12.5	6.08	9.76	0	16.43	18.32	10.19	35.16	18.63	0	0
13743	140	0	1	CYT		17.324	6.18			ExpAA=0.00 First60=0.00 PredHel=0 Topology=i	0				N	0	2.9	1.4	0.7	.	13743	420			*	13743	419		Y		0.997619	13743	380.66	387.11	0	64.49	0	53.45	63.17	0	0	0	39.42	25.49	24.57	0	70.53	0	0
61961	1836	0	7	CYT		204.291	6.34			ExpAA=7.75 First60=0.00 PredHel=0 Topology=o	0				Y-NoSP	1	13.6	4.6	4.5	0.2	61961	5511		ATG	*	61961	5511		M	*	1	61961	706.43	240.14	236.86	121.33	148.61	165.53	110.1	0	81.47	79.66	15.77	82.14	53.68	163.58	48.4	0	0
25410	123	0	0	CYT		13.278	9.54			ExpAA=0.00 First60=0.00 PredHel=0 Topology=o	0				N	0	9	10.7	2.5	.	25410	369			*	25410	367		K		0.99458	25410	43	20.5	21.27	28.58	0	28.83	9.94	7.96	8.59	9.99	12.63	8.28	28.62	0	39.72	0	0
17795	118	0	0	CYT		12.688	10.15			ExpAA=0.17 First60=0.01 PredHel=0 Topology=o	0				N	4	12	7.7	7.7	.	17795	351			*	17795	351		S		1	17795	22.21	18.83	5.21	68.88	0	58.98	1.79	16.43	14.09	10.9	61.89	47.76	8.14	45.21	20.86	0	0
57402	1153	0	4	CYT		123.482	9.12			ExpAA=0.01 First60=0.00 PredHel=0 Topology=o	0				Y-NoSP	16	20	8.9	7.8	.	57402	3456				57402	3456		L		1	57402	323.72	618.09	191.91	0.18	0	0	48.62	0	0	57.01	0	21.51	188.37	2.17	70.46	0	0
51661	607	0	0	CYT		63.987	10.2			ExpAA=0.01 First60=0.00 PredHel=0 Topology=o	0				Y-NoSP	16	13.2	7.6	12.7	.	51661	1824		ATG	*	51661	1824		M	*	1	51661	163.09	350.2	162.14	13.35	37.84	0	12.47	5.99	9.35	0	6.37	10.72	0	4.44	35.84	0	0
8242	362	0	0	SIG	29-30	42.109	8.62	38.673	8.19	ExpAA=7.13 First60=7.13 PredHel=0 Topology=o	0				N	0	10.5	3.3	2.8	.	8242	1089			*	8242	1089		N	*	1	8242	23	23.25	14	87.89	40.15	275.63	0	35	4	0	132.18	154.05	2	75	13.01	2	2.57
53387	1063	0	5	CYT		119.103	6.48			ExpAA=0.11 First60=0.00 PredHel=0 Topology=o	0				N	2	12.7	5.6	4.5	.	53387	3186				53387	3186		K		1	53387	382.02	130.39	10.8	159.31	0	102.73	110.36	0	0	0	92.83	227.23	10.52	143.13	0	25.28	0
15939	126	0	0	CYT		14.291	5.15			ExpAA=3.03 First60=3.01 PredHel=0 Topology=o	0				N	0	10.4	10.4	3.2	.	15939	375			*	15939	375		S		1	15939	8.31	0.62	0	87.12	0	84.91	0	31.58	19.33	19.1	0	45.03	26.64	0	42.43	0	0
62121	979	0	2	CYT		110.592	5.62			ExpAA=0.03 First60=0.00 PredHel=0 Topology=o	0				Y	0	13.7	3.4	3.6	.	62121	2940		ATG	*	62121	2940		M	*	1	62121	158.33	0	63.82	59.97	0	14.86	32.58	0	0	0	9.55	31.76	49.85	47.08	57.51	0	0
57876	347	0	0	CYT		38.712	8.99			ExpAA=0.01 First60=0.00 PredHel=0 Topology=o	0				Y-NoSP	2	15	4.3	5.5	.	57876	1044			*	57876	1044		E	*	1	57876	37.04	10.9	57.93	29.22	10.38	6.07	11.45	0	9.78	0	4.07	0	0	3.59	0	0	0
52169	874	0	4	SIG	30-31	96.666	5.94	93.542	5.88	ExpAA=12.08 First60=11.98 PredHel=0 Topology=o	0				N	4	12.5	8.1	5.4	.	52169	2619		ATG		52169	2619		M		1	52169	2.28	0	0	48.27	0	15	0	35.99	55.61	20.87	0	0	43.28	0	107.61	0	0
37806	173	0	2	CYT		18.992	6.46			ExpAA=3.49 First60=0.00 PredHel=0 Topology=o	0				N	3	14.5	10.5	6.4	1.7	37806	519			*	37806	517		T		0.996146	37806	0	38.33	10.99	19.26	42.88	4.39	18.16	49.66	78.1	0	88.12	58.93	2.26	103.1	106.21	0	0
39910	308	0	0	SIG	17-18	34.935	6.52	33.11	6.81	ExpAA=0.01 First60=0.01 PredHel=0 Topology=o	0				N	0	13.3	5.2	3.9	.	39910	927		ATG	*	39910	927		M	*	1	39910	0	19.83	2.79	0	1751.42	3335.19	0	2484.63	0	6.97	0	0	273.28	0	0	0	0
21770	104	0	0	CYT		11.744	5.95			ExpAA=0.00 First60=0.00 PredHel=0 Topology=o	0				Y-NoSP	10	17.5	5.8	4.9	.	21770	309		ATG	*	21770	309		S		1	21770	44.6	47.6	7.03	14.08	0	36.47	17.44	0	0	0	19.98	15.63	0	39.35	14.02	0	0
56441	379	0	1	CYT		45.461	5.28			ExpAA=0.00 First60=0.00 PredHel=0 Topology=o	0				N	0	7.4	3.7	2.4	.	56441	1140		ATG	*	56441	1140		M	*	1	56441	30.68	49.11	64.2	0	0	28.88	0	23.12	0	0	24.14	10.15	19.77	18.98	42.39	0	0
40837	395	0.759494	0	CYT		44.651	9.32			ExpAA=141.18 First60=20.18 PredHel=6 Topology=o29-51i173-195o253-270i277-299o319-341i354-376o	6	32.2	31.9	35.9	N	0	11.4	6.1	5.6	.	40837	1188			*	40837	1188		S	*	1	40837	7.41	69.39	35.07	41.18	41.07	107.73	80.7	28.79	8.57	0	77.16	19.7	4.23	92.85	79.48	0	0
53450	631	0	1	CYT		69.171	9.79			ExpAA=0.00 First60=0.00 PredHel=0 Topology=o	0				N	5	16.5	5.4	10.3	.	53450	1890		ATG		53450	1890		M		1	53450	226.63	155.17	150.69	0	33.68	0	58.63	36.33	33.83	0	25.76	68.64	33.72	0	0	0	0
60510	2924	0	5	CYT		317.408	6.48			ExpAA=0.00 First60=0.00 PredHel=0 Topology=o	0				N	5	13.2	7	7	.	60510	8769				60510	8769		E		1	60510	0	20.87	26.44	25.4	50.79	84.62	0	18.1	59.06	0	0	89.08	35.52	14.29	0	0	0
59574	797	0	5	CYT		90.842	7.69			ExpAA=1.08 First60=0.00 PredHel=0 Topology=o	0				N	1	10.5	5.1	4.1	.	59574	2394			*	59574	2394		R	*	1	59574	61.64	0	79.53	99.39	0	110.25	136.76	0	93.84	97.36	0	0	92.51	34.83	61.08	0	116.55
50909	1110	0	4	CYT		122.872	6.36			ExpAA=0.01 First60=0.01 PredHel=0 Topology=o	0				Y-NoSP	4	13.2	7.8	8.2	0.3	50909	3333		ATG	*	50909	3333		M	*	1	50909	0	712.18	286.36	36.1	15.1	100.46	42.89	0	26.82	0	60.88	14.53	21.5	6.1	3.19	0	0
748	176	0	0	BL	49-50	19.813	8.19	14.31	6.93	ExpAA=22.79 First60=22.78 PredHel=1 Topology=i21-43o	1	12.5	75.6	11.9	Y-NoSP	1	13.6	7.4	5.7	.	748	531			*	748	531		T	*	1	748	5	0	0	673	0	88.01	0	292	44	133.14	164	200	0	37	48	0	0
49851	339	0	0	CYT		37.968	9.52			ExpAA=0.00 First60=0.00 PredHel=0 Topology=o	0				Y-NoSP	1	9.5	7.1	7.4	.	49851	1014				49851	1014		I		1	49851	30.4	14.24	15.09	17.53	13.38	10.7	0	1.81	1.41	11.22	21.28	5.38	15.48	12.91	22.38	0	0
45604	82	0	0	CYT		9.993	10.07			ExpAA=0.00 First60=0.00 PredHel=0 Topology=i	0				N	0	3.7	1.2	1.2	.	45604	243			*	45604	243		L		1	45604	69.1	36.03	32.83	11.23	0	16.97	11.54	0	20.09	0	19.71	13.37	1.72	0	30.23	0	0
59273	581	0	4	CYT		63.621	6.67			ExpAA=0.08 First60=0.00 PredHel=0 Topology=o	0				Y-NoSP	8	13.6	6.9	7.2	.	59273	1746		ATG	*	59273	1746		M	*	1	59273	1992.41	1915.18	1855.95	173.83	19.56	107.35	62.34	114.02	135.01	122.56	89.89	65.23	144.22	87.31	185.58	0	245.5
39837	625	0	2	CYT		70.481	5.53			ExpAA=0.00 First60=0.00 PredHel=0 Topology=o	0				N	0	15.2	5.4	2.7	.	39837	1878			*	39837	1878		N	*	1	39837	324.98	159.31	312.64	29.26	31.14	42.74	0	53.8	0	113.87	0	7.52	243.04	50.89	53.28	0	0
55707	373	0	0	CYT		42.34	5.38			ExpAA=0.01 First60=0.00 PredHel=0 Topology=o	0				N	0	8	5.6	3.5	.	55707	1122		ATG	*	55707	1122		M	*	1	55707	0	0	27.43	7.64	1.38	0	0	3.38	0	5.59	8.81	5.32	52.83	0	0	0	0
52110	113	0	0	CYT		12.392	9.16			ExpAA=0.03 First60=0.00 PredHel=0 Topology=o	0				N	0	12.5	3.6	3.6	.	52110	339			*	52110	338		Y		0.99705	52110	22.37	27.66	0	50.95	0	60.91	18.56	0	0	0	85.86	63.26	0	91.84	0	0	19.73
37322	76	0	0	CYT		8.29	8.53			ExpAA=2.40 First60=1.36 PredHel=0 Topology=o	0				Y	3	19.7	1.3	5.3	.	37322	231			*	37322	231		N	*	1	37322	38.91	57	32.86	18.76	0	9.86	29.82	0	0	0	14.53	13	0	50.59	27.24	0.27	0
42389	325	0	0	SIG	23-24	29.696	5.85	27.421	5.56	ExpAA=7.19 First60=7.05 PredHel=0 Topology=o	0				Y-NoSP	20	26.2	26.5	6.2	1.8	42389	978		ATG	*	42389	978		M	*	1	42389	4.59	0	0	2773.22	0	0	4.02	0	0	0	83.94	0	3.64	40.26	0	0	0
53433	261	0	1	ANC		28.472	9.38	25.356	8.95	ExpAA=39.12 First60=0.00 PredHel=2 Topology=o200-222i224-246o	2	16.9	82.4	0.8	Y-NoSP	10	16.9	4.6	8.8	.	53433	786		ATG	*	53433	786		M	*	1	53433	30.32	123.99	31.92	88.18	0	96.19	47.47	49.08	35.99	96.68	98	120	0	124	70	0	8.97
45029	533	0	2	BL	16-17	58.235	8.11	56.597	7.91	ExpAA=33.13 First60=32.99 PredHel=1 Topology=i31-53o	1	4.1	90.1	5.8	Y-NoSP	1	10.1	12.2	7.5	0.6	45029	1602			*	45029	1602		L	*	1	45029	0	798.28	142.06	427.89	341.25	9.94	306.2	244.74	366.07	178.2	274.35	372.88	322.17	342.89	533.09	0	0
37801	761	0	1	CYT		85.428	8.28			ExpAA=19.56 First60=0.01 PredHel=1 Topology=i97-119o	1	2.9	84.4	12.7	Y-NoSP	0	13.4	6.3	5.4	.	37801	2286			*	37801	2286		R	*	1	37801	0	1	0	1376.12	2849.4	942.34	86.71	1321.01	152.24	354.37	574.63	1049.9	4	0.61	2	0	0
38340	142	0	0	CYT		16.839	4.89			ExpAA=0.01 First60=0.01 PredHel=0 Topology=i	0				N	0	10.6	6.3	1.4	.	38340	429			*	38340	429		R	*	1	38340	8.85	0	16.92	27470.2	9.12	2.45	86858	143.69	205.16	266.27	321.28	71661.5	5.91	65621.1	10.68	1.06	0
60286	2435	0	5	BL	59-60	268.758	5.2	262.129	5.16	ExpAA=36.57 First60=28.49 PredHel=0 Topology=o	0				Y-NoSP	7	15.1	5.4	6.4	.	60286	7308			*	60286	7308		G	*	1	60286	268.57	0	0	0	123.63	0	65.95	13.75	0	0	80.97	42.15	0	99.83	0	0	0
43098	482	0	2	CYT		54.104	6.71			ExpAA=0.02 First60=0.01 PredHel=0 Topology=o	0				N	0	10.6	6.4	4.1	.	43098	1449		ATG	*	43098	1449		M	*	1	43098	33.29	0	15.49	7.09	35.01	91.54	0	24.15	0	0	38.61	94.22	0	97.88	104.69	30.36	0
46604	696	0	0	CYT		75.893	7.75			ExpAA=0.00 First60=0.00 PredHel=0 Topology=o	0				N	3	15.9	5.6	5.6	.	46604	2091			*	46604	2091		N	*	1	46604	41.13	162.73	34.11	148.54	0	47.51	113.11	25.93	0	9.54	76.26	110.68	46.18	27.95	47.68	0	1.68
59018	1434	0	8	CYT		157.207	4.75			ExpAA=0.09 First60=0.09 PredHel=0 Topology=o	0				N	13	16.3	4.8	11.9	.	59018	4299				59018	4299		H		1	59018	347.7	212.29	203.41	95.41	4.1	10.17	55.58	0	0	0	56.13	42.37	0	61.7	85.89	172.77	126.7
50279	908	0	3	CYT		101.649	8.9			ExpAA=0.01 First60=0.00 PredHel=0 Topology=o	0				N	1	16	5.2	5.4	.	50279	2727			*	50279	2727		C	*	1	50279	104.63	0	60	55.16	0	37.52	49.36	0.46	20	0	12.78	38.29	0	12.38	55.19	0	0
52827	794	0	1	CYT		87.684	8.37			ExpAA=1.43 First60=1.36 PredHel=0 Topology=o	0				Y-NoSP	4	17.9	5.2	8.3	0.4	52827	2385		ATG	*	52827	2385		M	*	1	52827	283.23	0	0	1.28	0	0.27	0	109.14	0	0	158.31	116.01	203.44	2.97	52.35	0	0
64171	191	0	0	CYT		21.2	8.83			ExpAA=0.06 First60=0.02 PredHel=0 Topology=o	0				N	1	12.1	7.4	4.2	.	64171	571		ATG	*	64171	571		S		1	64171	109.36	62.59	0	47.41	0	49.58	31.17	0	0	0	22.18	55.62	28.48	36.32	0	0	0
40062	320	0	0	SIG	26-27	28.613	9.46	25.997	9.65	ExpAA=12.20 First60=11.64 PredHel=0 Topology=o	0				Y-NoSP	0	25.3	43.8	.	10.3	40062	963			*	40062	963		S	*	1	40062	72.07	212.04	50.96	425.98	17.87	368.91	61.04	2.06	0.75	15.26	1.63	0	18.86	1.26	2.37	1.66	3.75
50018	78	0	0	CYT		8.776	9.03			ExpAA=0.64 First60=0.40 PredHel=0 Topology=o	0				Y-NoSP	4	24.7	2.6	2.6	.	50018	234			*	50018	232		S		0.991453	50018	29.12	13.75	34.94	0	9	9.99	0	0	5.96	3.96	0	0	0	17.74	0.8	0	0
39758	750	0	3	CYT		85.166	6.5			ExpAA=0.01 First60=0.00 PredHel=0 Topology=o	0				Y-NoSP	0	10.7	5.7	4.8	.	39758	2247				39758	2247		T		1	39758	109.17	49.84	35.93	0	19.34	30.77	0	0	45.87	42.75	0	0	0	58.75	0	0	0
62721	1188	0	2	SIG	34-35	137.915	8.29	134.454	8.32	ExpAA=12.59 First60=12.56 PredHel=0 Topology=o	0				N	0	12.1	3.7	1.5	0.3	62721	3567		ATG	*	62721	3567		M	*	1	62721	378.93	388.45	0	537.95	0	510	375.66	0	0	0	248.15	424.83	56.68	440.58	102.93	90.02	143.59
54828	521	0.383877	1	CYT		53.337	6.66			ExpAA=0.00 First60=0.00 PredHel=0 Topology=o	0				Y-NoSP	39	22.5	10.2	9	.	54828	1567			*	54828	1566		G	*	0.999362	54828	696.14	564.97	675.6	0	229	17.88	453.14	119.96	190.81	0	261.71	462.79	217.51	356.59	269.14	7.78	0
55868	975	0	4	CYT		107.673	5.32			ExpAA=0.00 First60=0.00 PredHel=0 Topology=o	0				Y-NoSP	20	13.1	6.9	9.7	0.3	55868	2928		ATG	*	55868	2928		M	*	1	55868	125.75	97.35	44.93	56.85	39.67	34.37	86.18	39.25	21.07	48.08	33.89	61.11	47	79.64	52.19	0	7.41
54269	249	0	1	CYT		27.77	4.21			ExpAA=0.00 First60=0.00 PredHel=0 Topology=o	0				Y-NoSP	1	10.5	10.1	6	.	54269	1344		ATG		54269	746		C		0.55506	54269	63.6	335.26	33.42	65.39	0	35.61	2.48	0	8.95	27.44	9.16	209.59	46.37	27.13	0	0	0
46983	286	0	1	CYT		28.356	4.17			ExpAA=0.07 First60=0.00 PredHel=0 Topology=o	0				Y-NoSP	87	44.4	5.6	5.2	.	46983	861			*	46983	861		D	*	1	46983	68.68	128.47	19.39	0	16.47	0	20.68	13.78	0	0	18.11	5.19	0	15.06	34.18	0.97	0
63651	1368	0	7	CYT		152.189	5.5			ExpAA=0.00 First60=0.00 PredHel=0 Topology=o	0				Y-NoSP	3	15.4	5	6.2	.	63651	4107		ATG	*	63651	4107		M	*	1	63651	4.74	0	60.89	11.97	0	6.05	32.73	0	34.48	44.46	6.78	0	49.46	36.77	0	0	0
55466	1165	0	1	CYT		129.966	6.95			ExpAA=1.42 First60=0.00 PredHel=0 Topology=o	0				Y-NoSP	5	14	6.3	4.9	.	55466	3498		ATG	*	55466	3498		M	*	1	55466	307.52	522.7	327.24	116.86	122.35	76.15	90.25	0	0	0	45.09	331.81	0	268.57	3.69	35.98	34.28
63195	463	0	0	SIG	22-23	48.89	8.84	46.838	8.84	ExpAA=0.01 First60=0.00 PredHel=0 Topology=o	0				Y-NoSP	22	20.5	7.6	7.3	.	63195	1392		ATG	*	63195	1392		M	*	1	63195	69.51	81.62	57.45	30.02	12.31	24.44	5.42	21.98	1.9	34.56	12.79	11.42	36.08	41.02	27.82	0	0
43459	1112	0	2	CYT		122.831	6.46			ExpAA=0.02 First60=0.01 PredHel=0 Topology=o	0				N	6	9.4	7.6	11.4	.	43459	3339		ATG	*	43459	3339		M	*	1	43459	878.11	1179.74	671.74	1711.03	877.61	582.62	134.94	343.22	0	99.4	462.93	972.05	222.82	397.06	0	1211.57	756.73
66473	3719	0	12	CYT		395.14	5.17			ExpAA=4.12 First60=0.00 PredHel=0 Topology=o	0				N	23	15.7	7.3	7.6	.	66473	11154		ATG		66473	11154		M		1	66473	3859.95	2502.16	1477.94	587.58	374.38	728.66	1129.95	374	384.19	527.11	1108.75	1110.04	1045.76	945.61	1437.81	66.98	0
41373	401	3.49127	0	CYT		43.422	4.89			ExpAA=0.04 First60=0.00 PredHel=0 Topology=o	0				N	2	13.8	5.8	5.3	.	41373	1200	Y			41373	1200	Y	I		1	41373	1.5	2.07	0	17.43	0	0	55.57	0	28.47	21.77	29.93	0	0	6.09	0	1	0
62018	1031	0	2	SIG	26-27	115.593	7.54	112.601	6.92	ExpAA=0.06 First60=0.03 PredHel=0 Topology=o	0				N	0	11.3	6	5	.	62018	3096		ATG	*	62018	3096		M	*	1	62018	838.2	499.54	549.39	855.47	265	260.81	582.69	261.85	534.17	473.28	133.84	114.44	537.53	790.95	566.49	2.03	0
61581	629	0	3	CYT		67.959	8.72			ExpAA=0.06 First60=0.03 PredHel=0 Topology=o	0				Y-NoSP	6	13.5	8.1	8.4	.	61581	1884				61581	1884		H		1	61581	0	142.08	63	0	62.34	86.59	50.85	0	0	0	44.92	0	55.93	0	0	0.14	0
9358	227	0	0	CYT		22.936	5.21			ExpAA=0.00 First60=0.00 PredHel=0 Topology=o	0				Y-NoSP	23	24.3	8	6.2	.	9358	679			*	9358	678		Q		0.998527	9358	13.37	14.84	3.98	0	7.76	5.9	0	0	6.88	4.66	0	8.85	0	9.93	0	0	0
59612	1054	0	4	CYT		120.988	6.2			ExpAA=0.00 First60=0.00 PredHel=0 Topology=o	0				Y-NoSP	1	9.5	5.4	4.7	.	59612	3165		ATG	*	59612	3165		M	*	1	59612	527.84	267.35	0	36.86	0	77.73	151.67	62.48	0	16.92	0	89.65	0	129	0	0	0
47616	277	0	1	CYT		29.538	4.89			ExpAA=0.00 First60=0.00 PredHel=0 Topology=o	0				Y-NoSP	21	14.8	4.3	7.9	.	47616	834		ATG	*	47616	834		M	*	1	47616	17.2	185.9	22.81	31.12	0	0	0	23.65	41.69	14.14	17.76	0	80.36	45.21	107.71	0	0
4214	137	0	0	CYT		14.857	5.09			ExpAA=0.05 First60=0.00 PredHel=0 Topology=o	0				N	0	8.1	9.6	3.7	.	4214	411			*	4214	410		Y		0.997567	4214	44.69	55.53	32.91	215.32	0	149.18	195.04	0	0	0	147.29	140.04	133.91	228.86	162.27	0	0
62264	315	0	0	CYT		34.566	10.25			ExpAA=80.11 First60=23.27 PredHel=3 Topology=i29-51o71-93i100-119o	3	20	68.6	11.4	Y-NoSP	5	10.8	3.2	7	.	62264	948			*	62264	948		K	*	1	62264	3.45	7.55	6.85	15.96	6.21	3.02	10.14	0	10.04	0	12.61	4.05	0	8.96	8.87	0	0
18178	114	0	0	CYT		13.056	4.54			ExpAA=0.00 First60=0.00 PredHel=0 Topology=o	0				N	1	8	7.1	4.4	.	18178	339			*	18178	339		L		1	18178	124.77	66.2	32	266.67	0.7	75.84	8.67	1.36	14	27	10.56	28.05	9	5	0	0	3.14
38054	1344	0	6	CYT		141.238	6.89			ExpAA=0.00 First60=0.00 PredHel=0 Topology=o	0				Y-NoSP	43	18.7	8.6	7.3	.	38054	4035			*	38054	4035		T	*	1	38054	1771.87	859.56	846.61	641.62	494.78	548.05	487.31	91.41	310.76	388.36	522.43	363.65	241.66	349.73	502.64	850.69	0
47458	1902	0.157729	9	CYT		212.316	6.14			ExpAA=59.02 First60=3.56 PredHel=2 Topology=o1242-1264i1355-1377o	2	2.3	92.9	4.8	N	1	14.9	5.9	5.3	.	47458	5709			*	47458	5709		T	*	1	47458	271.36	648.91	355.84	0	0	284.39	326.37	0	208.17	0	0	252.51	1073.75	0	721.29	0	0
64697	77	0	0	CYT		8.672	5.74			ExpAA=0.03 First60=0.03 PredHel=0 Topology=o	0				Y-NoSP	0	15.8	1.3	2.6	.	64697	231		ATG	*	64697	230		Q		0.995671	64697	6.08	17.21	0	5.55	0	0	4.99	9.29	2.16	0	2.02	8.37	0	2.45	11.82	0	0
48740	1097	0	5	CYT		117.377	5.25			ExpAA=0.00 First60=0.00 PredHel=0 Topology=o	0				Y-NoSP	15	20.3	6.5	7.8	.	48740	3288		ATG		48740	3288		M		1	48740	97.04	57.31	21.49	59.24	0	16.14	0	11.97	19.96	13.93	51.81	0	33.24	21.93	28.19	0	0
55336	749	0	2	CYT		84.128	7.74			ExpAA=0.93 First60=0.72 PredHel=0 Topology=o	0				Y-NoSP	8	12.3	4.8	9.5	.	55336	2250			*	55336	2250		Y	*	1	55336	374.56	174.71	205.1	32.43	0	7.51	16.24	6.31	0	30.79	7.7	11.01	34.9	31.93	0	25.79	44.93
53673	534	0	2	CYT		57.595	9.25			ExpAA=0.00 First60=0.00 PredHel=0 Topology=o	0				N	6	14.8	9.6	10.1	.	53673	1605			*	53673	1605		R	*	1	53673	164.45	60.72	28.64	9.07	15.58	27.02	32.38	0	0	14.22	20.56	0	9.13	8.64	19.33	0	0
61335	1447	0	2	CYT		162.482	5.43			ExpAA=0.01 First60=0.00 PredHel=0 Topology=o	0				N	0	12.1	4.6	3.7	.	61335	4344			*	61335	4344		S	*	1	61335	68.16	45.51	0	32.58	0	50.12	44.35	8.89	17.52	9.06	10.21	39.98	6.06	12.7	0	0	0
5691	239	0	1	CYT		25.677	4.64			ExpAA=0.00 First60=0.00 PredHel=0 Topology=o	0				Y-NoSP	9	17.6	3.4	5.9	.	5691	716			*	5691	715		H		0.998603	5691	84.83	46.76	0	33.39	21.09	23.99	42.74	0	0	0	66.06	46.07	87.75	65.12	0	0	0
55910	862	0.232019	4	CYT		95.995	9.83			ExpAA=0.01 First60=0.00 PredHel=0 Topology=o	0				Y-NoSP	15	20.6	6.4	7.1	.	55910	2589			*	55910	2589		S	*	1	55910	928.76	240.09	0	0	2	47.84	4	0	0	0	32.56	22.75	7.36	0	0	0	0
58847	1204	0	5	CYT		133.08	5.69			ExpAA=0.47 First60=0.00 PredHel=0 Topology=o	0				Y-NoSP	2	12	6	4.2	.	58847	3609		ATG		58847	3609		M		1	58847	1060.29	334.99	0	106.44	0	0	62.48	7.7	0	89.28	0	0	1.36	118.61	0	0	0
48801	2505	0	5	CYT		272.167	5.97			ExpAA=40.72 First60=0.50 PredHel=0 Topology=o	0				Y-NoSP	4	14.3	7.1	6	.	48801	7518			*	48801	7518		V	*	1	48801	0	162.52	82.26	0	0	69.96	70.28	0	41.06	59.13	0	0	118.79	61.73	78.32	0	0
58019	547	0.182815	4	CYT		60.289	5.89			ExpAA=0.23 First60=0.00 PredHel=0 Topology=o	0				Y-NoSP	1	11.7	7.9	5.9	.	58019	1638		ATG		58019	1638		M		1	58019	101.06	362.15	255.26	52.71	0	33.75	152.72	0	81.57	0	108	48.26	53.23	78.37	168.67	0	0
25093	106	0	0	CYT		11.716	8.76			ExpAA=0.00 First60=0.00 PredHel=0 Topology=o	0				Y-NoSP	10	20	3.8	9.5	.	25093	318			*	25093	317		H		0.996855	25093	3.16	4.95	6.09	15.24	0	0	0	4.56	6.05	4.82	2.98	0	10.79	0	5.86	0	0
41646	760	0	3	SIG	20-21	88.007	6.62	85.908	6.77	ExpAA=0.48 First60=0.39 PredHel=0 Topology=o	0				Y	0	10.8	4.3	4.2	.	41646	2283		ATG	*	41646	2283		M	*	1	41646	40.59	12.27	18.04	20907.5	9	2184.34	193	6.67	22.06	11	3337.42	19732.8	14	24510.1	21	22	6
56436	382	0	1	CYT		45.483	4.89			ExpAA=0.00 First60=0.00 PredHel=0 Topology=o	0				N	0	7.3	4.5	2.4	.	56436	1149		ATG	*	56436	1149		M	*	1	56436	0	3.57	0	15.79	0	0	2.08	14.71	0	0	13.28	3.74	5.31	0	8.2	0	0
48206	507	0	0	CYT		57.07	6.52			ExpAA=0.03 First60=0.00 PredHel=0 Topology=o	0				Y-NoSP	1	13	5.9	3.9	.	48206	1524		ATG	*	48206	1524		M	*	1	48206	0	110.07	57.98	0	0	14.86	0	0	35.19	12.74	0	0	0	0	34.51	0	0
45402	926	0	0	SIG	23-24	104.476	6.55	101.747	6.36	ExpAA=90.04 First60=38.45 PredHel=4 Topology=o20-42i47-69o84-100i107-129o	4	8.9	89.8	1.3	Y-NoSP	1	11.6	6.4	4.3	.	45402	2781		ATG	*	45402	2781		M	*	1	45402	27	65.02	61.16	8.34	9.41	34.59	5.98	27.63	13.09	0	0	26.34	10.14	0	0	0	0
38857	585	0	4	BL	29-30	62.581	4.92	59.133	4.79	ExpAA=4.02 First60=4.02 PredHel=0 Topology=o	0				Y-NoSP	7	15.7	8.9	7.7	.	38857	1758			*	38857	1758		R	*	1	38857	121.37	143.84	178.58	0	94.85	28.59	0	55.73	78.13	4.82	90.6	64.19	0	52.24	113.88	20.92	39.7
41027	166	0	0	SIG	21-22	19.81	9.19	17.48	9.07	ExpAA=0.01 First60=0.01 PredHel=0 Topology=o	0				N	0	13.3	4.8	1.8	.	41027	501		ATG	*	41027	501		M	*	1	41027	1	0	2.01	0	0	414	3202.78	1722	0	325.53	89.84	2755.49	4.9	2571.14	0	0	0
30044	223	0	0	CYT		25.232	8.03			ExpAA=0.15 First60=0.15 PredHel=0 Topology=o	0				Y-NoSP	1	15.8	3.6	3.2	.	30044	669			*	30044	668		Y		0.998505	30044	9.71	5	5	3.99	5	9.47	1	0	2	2.49	1.98	8.85	11.3	2.76	3	0	0
28220	295	0.677966	0	CYT		33.556	5.98			ExpAA=0.21 First60=0.00 PredHel=0 Topology=o	0				N	0	10.9	3.7	3.1	.	28220	882		ATG		28220	882		M		1	28220	2	0	4	4	9	13	2	0	0	6	2	14	18	4	11	0	0
42448	1633	0	3	CYT		185.525	5.63			ExpAA=0.01 First60=0.00 PredHel=0 Topology=o	0				Y	1	12.6	5.1	5.5	.	42448	4902		ATG	*	42448	4902		M	*	1	42448	328.82	150.17	189.29	46.9	63.56	82.26	9.78	0	91.18	0	39.73	0	116.97	75.24	151.63	0	0
57487	1521	0	2	BL	1455-1456	165.036	5.8	6.581	4.68	ExpAA=44.89 First60=0.00 PredHel=2 Topology=o1428-1450i1471-1493o	2	2.9	95.7	1.4	Y-NoSP	4	16.2	7.8	5.6	.	57487	4566			*	57487	4566		G	*	1	57487	238.17	94.72	51.02	46.39	11.04	26.38	25.34	12.86	0	10.08	14.72	3.1	21.36	13.73	3.83	0	0
6813	169	0	0	CYT		17.683	7			ExpAA=1.63 First60=0.34 PredHel=0 Topology=o	0				N	3	17.3	6.5	4.2	.	6813	507		ATG	*	6813	506		Y		0.998028	6813	31.22	41.09	19.72	50.24	0	15.33	24.32	15.14	21.31	24.17	42.53	22.28	26.83	56.57	12.02	0	0
37932	356	0	1	CYT		39.251	5.94			ExpAA=0.09 First60=0.00 PredHel=0 Topology=o	0				Y-NoSP	0	12.6	8.1	4.2	.	37932	1071			*	37932	1071		S	*	1	37932	56.14	36.36	20.21	216.02	12.55	416.58	142.02	0	0.68	103.39	9.13	0	361.37	0	2	2	0
52854	597	0	2	CYT		65.435	7.26			ExpAA=0.10 First60=0.00 PredHel=0 Topology=o	0				Y-NoSP	0	17.3	5.5	6	.	52854	1788		ATG		52854	1788		M		1	52854	0	0	39.72	34.43	0	10.45	11.03	6.27	9.18	10.36	0	0	15.34	22.46	16.75	0	36.86
52004	1705	0	2	CYT		185.993	8.65			ExpAA=0.11 First60=0.00 PredHel=0 Topology=o	0				Y-NoSP	15	16.2	5.9	7	.	52004	5118		ATG	*	52004	5118		M	*	1	52004	996.35	260.75	438.81	22.35	34.59	0	62.2	0	0	0	101.88	0	0	141.16	0	0	0
39289	677	0	0	CYT		78.764	8.67			ExpAA=16.57 First60=0.02 PredHel=0 Topology=o	0				N	0	10.3	5.8	4.7	.	39289	2034			*	39289	2034		W	*	1	39289	0	23.91	93.66	124.53	57.25	0	0	0	94.15	0	128.83	12.23	0	46.47	94.19	0	0
41339	771	0	5	CYT		85.161	5.4			ExpAA=0.59 First60=0.17 PredHel=0 Topology=o	0				N	2	12.2	7	6.9	.	41339	2316			*	41339	2316		Y	*	1	41339	345.9	606.03	372.6	642.63	290.29	243.16	232.1	289.8	652.1	414.25	246.56	408.9	604.67	518.37	986.16	30.31	98.85
4401	173	0	0	CYT		21.52	12.36			ExpAA=0.00 First60=0.00 PredHel=0 Topology=i	0				Y-NoSP	1	22.1	.	2.9	.	4401	519			*	4401	518		H		0.998073	4401	16.86	14.13	35.53	16.18	0	0	0	33.03	0	0	22.66	7.61	7.61	0	20.96	0	0
61872	1260	0	1	BL	26-27	127.116	4.75	124.289	4.72	ExpAA=13.92 First60=0.06 PredHel=0 Topology=o	0				N	2	17.6	12.5	2.3	.	61872	3783		ATG	*	61872	3783		M	*	1	61872	3.48	8.38	6.04	1.01	2.35	5.43	4.63	3.01	4.4	3.04	0	2.14	15.53	0	2.01	0	0
17161	86	0	0	CYT		9.559	9.88			ExpAA=0.00 First60=0.00 PredHel=0 Topology=i	0				Y-NoSP	9	11.8	8.2	12.9	.	17161	258		ATG	*	17161	257		Y		0.996124	17161	12.03	11.21	1.59	0	8.96	0	4.11	2.34	0	0	0	5.9	0	1.52	17.39	0	0
21565	266	0	0	CYT		29.367	10.16			ExpAA=0.00 First60=0.00 PredHel=0 Topology=o	0				N	2	13.6	7.5	4.2	.	21565	795			*	21565	795		S		1	21565	33.5	19.1	0	23.24	0	29.7	2.05	0	0	0	14.65	11.41	0	25.7	0	0	0
38797	200	0	0	SIG	19-20	23.141	7.04	21.265	7.18	ExpAA=0.21 First60=0.18 PredHel=0 Topology=o	0				N	0	13	5.5	3.5	.	38797	603		ATG	*	38797	603		M	*	1	38797	0	7	2	4.83	0	29.9	12.35	0	37.67	37.52	11.62	3.27	63.24	46.74	35.75	0	0
46937	241	0	0	CYT		25.294	6.23			ExpAA=0.36 First60=0.00 PredHel=0 Topology=o	0				N	17	25.3	7.9	5.4	.	46937	726			*	46937	726		I	*	1	46937	0	66.64	0	20.17	0	19.5	0	0	9.89	0	12.57	6.63	7.59	0	6.88	0	0
31796	144	0	0	CYT		16.202	9.1			ExpAA=18.42 First60=17.29 PredHel=0 Topology=o	0				Y-NoSP	0	9.7	6.3	2.1	.	31796	435			*	31796	435		N	*	1	31796	96.16	234.64	98.24	14468.4	0	38683.3	7	0	0	0	23.77	16.52	0	3	4.52	0	0
49479	2096	0.381679	12	CYT		224.887	5.74			ExpAA=0.04 First60=0.00 PredHel=0 Topology=o	0				Y-NoSP	14	16.8	7.7	6.3	.	49479	6291	Y		*	49479	6291	Y	K	*	1	49479	101.57	41.28	92.61	0	10.09	2.74	45.06	0	35.22	0	0	46.09	0	0	4.19	61.66	0
48742	1019	0	2	CYT		112.654	9.13			ExpAA=0.02 First60=0.00 PredHel=0 Topology=o	0				N	3	13.2	7.2	6.6	.	48742	3060			*	48742	3060		G	*	1	48742	0	2.49	2.17	0	3.34	1.26	17.37	0	0	0	0	14.96	88.78	12.86	75.89	0	0
41708	756	0	2	SIG	22-23	86.095	5.74	83.909	5.73	ExpAA=15.37 First60=15.19 PredHel=0 Topology=o	0				Y-NoSP	0	11.6	5.8	3.4	.	41708	2271		ATG	*	41708	2271		M	*	1	41708	24.4	8.53	12.04	1004.63	1052.71	753.19	1089.03	676.12	528	605.27	1080.57	1401.93	0	1065.91	6	0	23.44
8981	136	0	1	SIG	19-20	14.926	7.5	12.859	8.16	ExpAA=0.30 First60=0.30 PredHel=0 Topology=o	0				N	9	16.2	8.8	7.4	.	8981	411		ATG	*	8981	411		M	*	1	8981	16.01	2	0	5.78	92.25	189.69	486.31	0.65	0	3.06	2264.29	782.38	2432.36	1237.15	0	0	0
57884	487	0	2	CYT		53.584	7.78			ExpAA=0.03 First60=0.00 PredHel=0 Topology=o	0				Y	0	10.9	7.8	6.4	.	57884	1464			*	57884	1464		P	*	1	57884	120.29	19.84	22.74	60.11	0	52.31	0	49.25	27.95	54.39	25.87	0	78.39	33.94	56.85	30.29	0
53562	868	0	2	CYT		95.645	8.75			ExpAA=0.11 First60=0.01 PredHel=0 Topology=o	0				Y-NoSP	1	15.4	6.3	5.4	.	53562	2607		ATG	*	53562	2607		M	*	1	53562	464.99	637.39	406.69	51.35	172.7	18.8	89.93	98.14	95.51	62.72	63.48	68.17	70.97	58.97	102.47	0	0
42502	148	0	0	SIG	19-20	17.213	8.63	15.158	8.03	ExpAA=1.10 First60=1.10 PredHel=0 Topology=o	0				Y-NoSP	1	14.9	6.1	3.4	.	42502	447		ATG	*	42502	447		M	*	1	42502	0	4	10.51	521.27	179.33	130	18	0	49.68	0	16	0	0	14.99	60.49	0	0
55622	447	0	0	CYT		45.995	8.29			ExpAA=1.21 First60=0.40 PredHel=0 Topology=o	0				Y-NoSP	42	24.2	6	7.2	.	55622	1344			*	55622	1344		P	*	1	55622	37.98	0	0.15	12.19	0	0	14.51	0	0	0	17.48	16.45	0	15.42	6.78	0	0
11627	77	0	0	CYT		8.293	11.33			ExpAA=0.16 First60=0.16 PredHel=0 Topology=i	0				Y-NoSP	7	25	7.9	5.3	.	11627	231			*	11627	230		Y		0.995671	11627	0	10.99	7.88	15.19	0	0	28.93	47.53	2.18	3.55	26.28	59.99	181.21	0	138.86	0	0
56815	780	0	3	CYT		87.938	5.7			ExpAA=0.00 First60=0.00 PredHel=0 Topology=o	0				N	0	11.7	5.5	4.7	.	56815	2337				56815	2337		S		1	56815	269.51	129.47	188.34	52.97	0	2.1	0	0	26.94	33.76	0	8.21	39.99	1.04	22.82	10.12	0
46238	2065	0	7	CYT		224.9	5.49			ExpAA=0.00 First60=0.00 PredHel=0 Topology=o	0				Y-NoSP	8	15.5	7.7	5.5	.	46238	6198		ATG	*	46238	6198		M	*	1	46238	72.65	894.76	464.41	14.03	0	315.93	80.12	0	112.44	2.05	91.78	124.04	185.63	11.69	0	0	229.8
38796	181	0	0	SIG	19-20	20.704	8.37	18.849	8.41	ExpAA=0.32 First60=0.17 PredHel=0 Topology=o	0				N	0	13.3	6.1	2.8	.	38796	546		ATG	*	38796	546		M	*	1	38796	0	2	6	1	8.99	0	0	94.72	0	0.99	29	88.48	222.63	0	152.39	0	0
58880	447	0	0	CYT		50.692	8.41			ExpAA=1.24 First60=1.24 PredHel=0 Topology=o	0				Y-NoSP	0	13.6	4.3	4	.	58880	1344		ATG	*	58880	1344		M	*	1	58880	65.38	0	66.93	0	0	22.56	22.33	0	0	12.07	0	0	56.58	0	0	0	6.37
66511	2993	0	7	BL	47-48	327.769	5.29	323.056	5.22	ExpAA=40.60 First60=17.24 PredHel=1 Topology=o2958-2980i	1	0.7	98.9	0.4	Y	3	13.2	8.9	6.1	.	66511	8976				66511	8976		R		1	66511	99.33	17.16	0	618.19	875.38	428.59	310.28	388.95	311.68	0.87	204.33	471.88	835.93	459.48	50.12	0	0
63510	216	0	1	SIG	22-23	24.47	4.46	21.96	4.38	ExpAA=0.77 First60=0.77 PredHel=0 Topology=o	0				Y-NoSP	0	15.7	6.5	3.7	.	63510	651		ATG	*	63510	651		M	*	1	63510	2	0	1	1543.36	2405.91	1122.77	1.14	4282.73	2.76	5.73	56.93	6666.84	2.47	97.63	12281.7	0	0
9262	201	0	1	CYT		23.557	4.48			ExpAA=0.00 First60=0.00 PredHel=0 Topology=o	0				N	2	10	2.5	4.5	.	9262	603			*	9262	602		Y		0.998342	9262	16.69	30.13	0	47.08	0	41.26	23.9	25.27	26.44	43.53	36.36	0	54.5	0	0	0.72	0
27392	99	0	0	CYT		10.313	11.27			ExpAA=0.00 First60=0.00 PredHel=0 Topology=o	0				Y-NoSP	16	27.6	3.1	7.1	.	27392	297			*	27392	296		Q		0.996633	27392	13.63	8.16	6.66	0	13.23	1.18	0	0	3.91	4.01	0	5.53	0	6.74	0	0	0
59072	612	0	1	CYT		68.732	5.96			ExpAA=0.00 First60=0.00 PredHel=0 Topology=o	0				N	0	11.5	5.9	3.4	.	59072	1833		ATG		59072	1833		M		1	59072	133.87	37.01	49.54	59.42	0	25.94	0	37.41	47.9	74.8	9.84	51.2	105.43	0	69.49	0	0
48780	806	0	0	CYT		84.515	6.29			ExpAA=0.01 First60=0.00 PredHel=0 Topology=o	0				Y-NoSP	0	14.3	16.4	4.8	.	48780	2415		ATG		48780	2415		M		1	48780	158.48	58.92	112.49	67.06	0	0	0	45.8	6.68	0	0	53.56	10.22	45.21	55.28	13.81	0
46082	171	0	0	CYT		18.919	5.17			ExpAA=0.38 First60=0.00 PredHel=0 Topology=o	0				N	0	10	7.6	3.5	.	46082	514			*	46082	512		I		0.996109	46082	65.72	0	86.78	0	2.23	14.11	0	0	1.28	9.31	0	0	3.6	0	0	0	0
52852	567	0	2	CYT		61.589	6.45			ExpAA=0.03 First60=0.00 PredHel=0 Topology=o	0				Y-NoSP	3	17.7	6.9	6.5	.	52852	1698		ATG		52852	1698		M		1	52852	0	0	46.69	18.22	14.92	5.17	13.89	7.04	20.03	21.47	0.49	0	32.54	14.26	13.75	0	15.04
66554	1555	0	3	SIG	23-24	171.119	5.01	168.794	4.99	ExpAA=9.31 First60=9.31 PredHel=0 Topology=o	0				Y-NoSP	2	11.8	8.6	5.5	.	66554	4662		ATG		66554	4662		M		1	66554	0	7.97	0	192.48	0	137.34	60.42	0	0	0	55.17	0	221.95	0	0	0	0
3520	85	0	0	CYT		10.023	5.58			ExpAA=0.00 First60=0.00 PredHel=0 Topology=o	0				N	0	9.5	6	2.4	.	3520	255			*	3520	254		Q		0.996078	3520	15.97	10.6	15.19	7.93	0	0	0	0.99	2.56	3.97	1.96	0	5.98	0	7.98	0	0
49421	1230	0	4	CYT		136.869	4.91			ExpAA=0.03 First60=0.01 PredHel=0 Topology=o	0				Y-NoSP	1	11.7	5.1	4.4	.	49421	3693			*	49421	3693		A	*	1	49421	1059.02	632.88	499.03	0	269.63	23.13	169.94	122.53	0	78.32	0	0	0	16.89	147.06	116.06	470.4
44298	394	0	0	ANC		41.811	11.4	29.913	11.24	ExpAA=22.83 First60=0.01 PredHel=1 Topology=i87-109o	1	5.6	72.3	22.1	Y-NoSP	0	5.1	11.5	4.6	.	44298	1179		ATG	*	44298	1179		S		1	44298	0	162.62	0	40.09	54.17	42.77	0.62	0.03	6.01	98.74	0	33.91	57.34	76.05	1.2	0.31	0
54001	185	0	2	CYT		21.179	8.82			ExpAA=4.34 First60=4.34 PredHel=0 Topology=o	0				Y-NoSP	0	10.8	5.9	4.9	.	54001	558		ATG	*	54001	558		M	*	1	54001	4.46	5.95	12.24	6.61	1.3	7.85	4.04	0	0	0	0	4.37	4.94	6.75	0	0	0
43833	753	0	0	CYT		80.062	8.07			ExpAA=0.03 First60=0.00 PredHel=0 Topology=o	0				Y-NoSP	36	17.7	8.5	9.4	.	43833	2262		ATG	*	43833	2262		M	*	1	43833	262.35	122.25	163.78	13.81	0	0	0	60.66	0	0	11.58	71.86	0	29.63	37.68	0	0
61331	1438	0	2	CYT		161.668	5.52			ExpAA=0.01 First60=0.00 PredHel=0 Topology=o	0				N	0	12	4.5	3.4	.	61331	4317		ATG	*	61331	4317		M	*	1	61331	32.18	21.27	43.07	38.91	0	0	30.24	0	5.03	0	7.07	20.03	8	11.95	38.31	0	0
51357	535	0	3	CYT		60.297	7.94			ExpAA=45.25 First60=23.35 PredHel=2 Topology=o15-37i222-244o	2	8.2	57.2	34.6	Y	0	11	5.4	5.8	.	51357	1608		ATG	*	51357	1608		M	*	1	51357	0	21.77	0	0	383.16	378.56	0	358.23	777.64	0	0	502.57	1502.76	0	0	0	0
54943	984	0	1	CYT		108.452	8.53			ExpAA=0.01 First60=0.00 PredHel=0 Topology=o	0				N	5	11.9	7.7	5.7	0.3	54943	2955			*	54943	2955		T	*	1	54943	656.51	53.15	128.21	476.88	0	216.5	91.92	0	50.93	61.43	243.05	403.8	30.8	484.53	0	0	350.53
63077	783	0	0	CYT		83.657	8.95			ExpAA=0.19 First60=0.00 PredHel=0 Topology=o	0				Y-NoSP	13	14.3	9.1	9.6	.	63077	2346		ATG		63077	2346		M		1	63077	514.86	180.5	163.12	148.2	1.66	102.43	42.77	67.69	95.76	151.45	108.29	87.27	207.58	193.55	309.74	0	0
58469	348	0	2	BL/SIG		38.045	9.16			ExpAA=24.15 First60=0.94 PredHel=1 Topology=o295-317i	1	6.3	84.8	8.9	N	8	19	7.5	5.2	.	58469	1047			*	58469	1047		Y	*	1	58469	68.95	88.14	103.91	18.64	10.14	13.88	5.07	0	10.85	11.47	23.79	34.97	25.86	33.62	21.23	0	0
41684	99	0	0	CYT		10.904	9.68			ExpAA=0.08 First60=0.08 PredHel=0 Topology=o	0				N	0	13.3	10.2	4.1	.	41684	294			*	41684	294		S		1	41684	21.54	3.49	2.01	60.51	59.81	60.05	0	46.55	0	0	8.08	37.32	0	15.26	0	0	0
6777	149	0	1	CYT		15.833	8.73			ExpAA=5.07 First60=3.38 PredHel=0 Topology=o	0				Y-NoSP	0	12.8	10.8	2.7	.	6777	447		ATG	*	6777	446		Y		0.997763	6777	0	0	18.75	12.56	0	4.12	0	2.19	2.69	14.72	0.86	0	4.58	0.67	9.63	0	0
51847	2172	0	4	CYT		246.628	7.95			ExpAA=0.01 First60=0.00 PredHel=0 Topology=o	0				Y-NoSP	2	13.4	4.5	4.7	.	51847	6519		ATG	*	51847	6519		M	*	1	51847	19.78	31.47	0	0	20.9	0	1.05	2.8	0	0	0	28.24	0	10.81	59.32	0	0
15327	83	0	0	SIG	16-17	9.235	7.71	7.329	7.96	ExpAA=22.30 First60=22.30 PredHel=1 Topology=o4-26i	1	26.5	4.8	68.7	Y-NoSP	5	14.5	3.6	14.5	.	15327	252		ATG	*	15327	252		M	*	1	15327	0	0	25.87	55.14	0	26.31	29.23	0	0	0	12.25	28.89	20.61	34.05	0	0	0
50341	454	0	1	CYT		50.047	8.5			ExpAA=0.04 First60=0.01 PredHel=0 Topology=o	0				Y-NoSP	2	13.7	8.4	7.5	.	50341	1365			*	50341	1365		T	*	1	50341	0	172.49	71.56	31.87	0	0	40.81	49.35	12.2	0	44.46	53.7	72.32	0	102.48	0	10.9
56291	401	0	1	CYT		40.354	9.27			ExpAA=0.73 First60=0.01 PredHel=0 Topology=o	0				Y-NoSP	34	16.2	5.7	13	.	56291	1206			*	56291	1206		S	*	1	56291	87.46	161.86	89.4	42.43	56.76	0	0	0	23.29	0	15.55	0	31.53	0	0	0	0
48929	232	0	0	CYT		25.649	9.67			ExpAA=1.81 First60=0.08 PredHel=0 Topology=o	0				Y-NoSP	0	13.4	6.5	6	.	48929	699			*	48929	699		Y	*	1	48929	48.47	0	0	65.45	0	30.42	113.81	16.6	0	0	110.43	109.42	32.83	76.14	0	0	0
22785	68	0	0	CYT		7.823	8.77			ExpAA=0.01 First60=0.01 PredHel=0 Topology=o	0				Y-NoSP	0	10.4	3	4.5	.	22785	204		ATG	*	22785	202		E	*	0.990196	22785	10.98	0	13.73	5.7	0	0	0	7.34	6.57	4.48	0	2.68	0	9.53	16.61	0	0
60529	1738	0	4	CYT		189.405	6.23			ExpAA=0.01 First60=0.00 PredHel=0 Topology=o	0				Y-NoSP	3	12.8	6.2	5.1	.	60529	5217		ATG	*	60529	5217		M	*	1	60529	370.08	244.17	0	0	0	242.3	190.63	34.6	22.01	0	66.38	278.15	104.38	232.17	263.14	0	0
58385	222	0	0	CYT		23.412	10.2			ExpAA=0.00 First60=0.00 PredHel=0 Topology=o	0				Y-NoSP	13	12.7	10	8.6	.	58385	663			*	58385	663		L		1	58385	67.72	51.34	33.16	25.52	0	0	7.12	33.53	16.99	20.97	19.63	0	13.63	9.1	14.65	0	4.26
45480	84	0	0	SIG	22-23	9.439	8.37	6.954	6.43	ExpAA=0.06 First60=0.05 PredHel=0 Topology=o	0				Y-NoSP	0	16.7	6	4.8	.	45480	255			*	45480	255		A	*	1	45480	0	3	0	44.14	0	57.58	33.62	0	0	0	21.29	23.82	0	19.33	0	0	0
25862	256	0	1	CYT		26.615	9.1			ExpAA=0.00 First60=0.00 PredHel=0 Topology=o	0				Y-NoSP	16	19.6	12.2	7.1	.	25862	765				25862	765		Q		1	25862	67	25	12	22	13	29	0	6	0	11	4	33	30	36	4	4	0
54676	1263	0	1	CYT		135.062	9.75			ExpAA=8.88 First60=8.88 PredHel=0 Topology=o	0				N	49	16.9	4.8	13.4	0.2	54676	3792			*	54676	3792		S	*	1	54676	158.2	147.74	88.29	101.47	36.91	41.23	38.48	6.16	2.66	9.74	47.37	61.68	5.14	42.65	11.66	0	15.32
2882	133	0	0	CYT		15.164	8.07			ExpAA=0.02 First60=0.01 PredHel=0 Topology=i	0				Y-NoSP	1	14.4	11.4	1.5	.	2882	399			*	2882	398		Q		0.997494	2882	47.87	0	11.56	0	33.23	44.58	18.08	7.43	7.46	17.53	40.4	17.69	41.69	21.72	13.61	39.74	93.72
57109	1205	0	4	CYT		128.008	4.49			ExpAA=0.00 First60=0.00 PredHel=0 Topology=o	0				Y-NoSP	8	16.7	7.7	8.1	.	57109	3618		ATG	*	57109	3618		M	*	1	57109	140.6	53.64	127.26	18.05	105.2	0	35.15	51.93	55.92	103.87	27.82	33.3	92.21	55.99	91.87	61.28	0
57704	349	0	2	CYT		37.937	4.58			ExpAA=0.01 First60=0.01 PredHel=0 Topology=o	0				Y-NoSP	1	13.8	8.9	3.7	.	57704	1050			*	57704	1050		Y	*	1	57704	59.45	3.45	25.99	23.99	0	0	88.33	0	48.78	33.22	90.57	112.13	7.45	120.97	104.01	0	0
1515	171	0	0	CYT		18.6	4.8			ExpAA=0.00 First60=0.00 PredHel=0 Topology=o	0				Y-NoSP	3	11.2	7.1	1.8	.	1515	513			*	1515	512		Q		0.998051	1515	45.04	55.28	14.85	0	25.79	0	23.97	9.81	0.05	0	34.86	16.74	0	14.78	30.07	0	0
59966	1306	0	6	CYT		147.513	6.13			ExpAA=0.01 First60=0.01 PredHel=0 Topology=o	0				Y-NoSP	5	13.9	5.4	6.7	.	59966	3921			*	59966	3921		N	*	1	59966	2197.97	526.87	466.52	0	0	910.05	769.99	0	0	996.88	1655.88	0	1797.27	2225.9	1441.63	0	0
54836	1537	0	5	CYT		164.988	6.52			ExpAA=0.07 First60=0.00 PredHel=0 Topology=o	0				Y-NoSP	23	18.6	9.3	9	.	54836	4614		ATG	*	54836	4614		M	*	1	54836	53.65	68.9	29.9	29.78	0	42.8	42.62	32.68	0.29	0	16.23	40.93	29.25	13.53	0	0	0
51523	686	0	3	CYT		76.138	5.14			ExpAA=0.00 First60=0.00 PredHel=0 Topology=o	0				Y-NoSP	5	10.9	7.7	10.2	0.4	51523	2055		ATG		51523	2055		M		1	51523	219.48	102.01	71.72	68.6	0	155.89	115.81	47.5	66.06	64.47	58.55	82.3	0	121.46	87.08	0	2.56
66478	3411	0	11	CYT		359.987	5.25			ExpAA=0.02 First60=0.01 PredHel=0 Topology=o	0				N	66	17	7.3	8.8	.	66478	11224		ATG		66478	10230		R		0.91144	66478	81.48	16.52	19.03	0	22.97	0	12.93	0	14.92	0	4.16	3.12	7.16	1.51	1.91	15.9	19.34
55797	1322	0	9	CYT		146.365	4.77			ExpAA=0.00 First60=0.00 PredHel=0 Topology=o	0				Y-NoSP	4	16.3	5.1	6.3	.	55797	3969			*	55797	3969		S	*	1	55797	2.07	0	0	0	0	29.93	9.95	0	63.57	16.46	52.5	50.6	0	125.02	11.79	0	0
21469	88	0	0	ANC		9.688	9.42	2.089	5.83	ExpAA=43.41 First60=29.66 PredHel=2 Topology=o15-34i55-77o	2	47.1	28.7	24.1	Y-NoSP	0	10.3	12.6	2.3	3.4	21469	264			*	21469	263		W	*	0.996212	21469	0	5.44	0	6	0	0	3	4	0	0	3	6.99	9	0	8	0	0
44955	261	0	0	CYT		28.369	5			ExpAA=0.00 First60=0.00 PredHel=0 Topology=o	0				Y-NoSP	33	21.2	3.8	9.2	.	44955	784			*	44955	782		K		0.997449	44955	34.85	10.64	36.26	42.87	21.27	28.59	0	30.86	0	10.06	10.62	19.33	32.19	17.27	35.76	4.42	0
22657	62	0	0	CYT		6.869	10.09			ExpAA=0.00 First60=0.00 PredHel=0 Topology=o	0				Y-NoSP	9	23	1.6	6.6	.	22657	186		ATG	*	22657	185		H		0.994624	22657	14.23	41.31	17.91	2	0	9	0	4.01	3.41	4.98	0	5	4	0	1	0	0
55730	1036	0	8	CYT		111.11	8.71			ExpAA=0.00 First60=0.00 PredHel=0 Topology=o	0				N	10	12.3	8.9	13	.	55730	3111		ATG	*	55730	3111		M	*	1	55730	196.13	108.37	90.17	4.96	25.35	0	54.23	0	0	3.02	0	0	0	0	5.48	0	0
58074	2802	0	3	CYT		310.39	6.12			ExpAA=22.58 First60=0.00 PredHel=1 Topology=o2716-2738i	1	0.8	96.9	2.3	Y-NoSP	3	13.9	4.9	5.8	.	58074	8409			*	58074	8409		P	*	1	58074	926.33	584.05	530.13	72.86	165.65	13.25	77.62	0	83.27	79.71	94.47	102.01	137.5	89.48	192.22	0	0
63650	1315	0	6	CYT		146.27	5.37			ExpAA=0.00 First60=0.00 PredHel=0 Topology=o	0				Y-NoSP	3	15.4	5.1	6.2	.	63650	3948		ATG	*	63650	3948		M	*	1	63650	0	0	94.68	287.3	40.73	139.66	368.05	0	370.8	332.46	69.08	51.6	443.75	602.1	115.79	0	52.67
53525	348	3.16092	0	CYT		37.687	9.34			ExpAA=0.31 First60=0.27 PredHel=0 Topology=o	0				Y-NoSP	0	12.4	6.9	5.5	.	53525	1047	Y	ATG	*	53525	1047	Y	M	*	1	53525	25.74	0	0	0	0	14.37	8.25	10.91	0	0	0	10.76	11.53	0	0	0	0
15246	107	0	0	CYT		12.518	8.67			ExpAA=0.00 First60=0.00 PredHel=0 Topology=o	0				N	0	10.4	0.9	1.9	.	15246	321		ATG	*	15246	320		H		0.996885	15246	22.19	19.81	12.15	31.19	0	11	4.5	5.94	4.95	4.67	8.24	16.6	0	19.48	18.18	0	0
50082	743	0	1	CYT		85.349	6.35			ExpAA=0.14 First60=0.13 PredHel=0 Topology=o	0				Y-NoSP	0	10.4	4.8	4.7	0.4	50082	2232		ATG	*	50082	2232		M	*	1	50082	40.2	4.62	9.15	50.86	0	51.26	47.44	20.75	86.93	75.14	43.4	35.69	78.13	36.64	106.02	0	10.52
48636	1392	0	5	CYT		152.514	9.08			ExpAA=0.02 First60=0.00 PredHel=0 Topology=o	0				Y-NoSP	27	18.6	6	6.1	0.2	48636	4179			*	48636	4179		C	*	1	48636	297.83	528.15	266.46	104.81	0	0	64.06	10.22	10.51	77.8	131.4	0	69.36	142.84	216.05	0	0
64371	79	0	0	BL/SIG		8.87	9.66			ExpAA=15.37 First60=15.37 PredHel=1 Topology=o5-22i	1	21.8	6.4	71.8	Y-NoSP	0	16.7	3.8	7.7	.	64371	237			*	64371	236		Y		0.995781	64371	18.28	48	43.92	0	16.28	8	0	8	9	0	0	7	15	0	0	0	0
53801	559	0	1	CYT		60.984	4.78			ExpAA=0.01 First60=0.00 PredHel=0 Topology=o	0				Y-NoSP	0	14.2	10.2	4.8	.	53801	1674		ATG		53801	1674		M		1	53801	42.21	161.73	65.78	0	12.9	28.51	11.81	0	0	0	2.4	14.47	16.3	35.81	24.51	29.43	48.63
15940	78	0	0	CYT		8.994	9.83			ExpAA=0.08 First60=0.05 PredHel=0 Topology=i	0				Y-NoSP	1	10.4	5.2	6.5	.	15940	231			*	15940	231		S		1	15940	4.73	0	0	1.36	0	0	13.82	0	0	16.2	0	14.27	63.79	33.63	0	0	0
59147	460	0	2	CYT		50.667	7.6			ExpAA=0.06 First60=0.01 PredHel=0 Topology=o	0				N	0	9.1	9.3	4.1	.	59147	1383		ATG	*	59147	1383		M	*	1	59147	169.49	65.41	132.62	268.02	79.95	153.49	55.95	87.25	144.12	111.08	97.86	99.2	94.91	132.03	141.13	3.33	0
46445	523	0.573614	0	CYT		59.952	5.66			ExpAA=0.00 First60=0.00 PredHel=0 Topology=o	0				N	0	8.8	4	3.6	.	46445	1572			*	46445	1572		A	*	1	46445	34.4	4.79	7.62	9.73	0	13.77	29.65	0	0	0	24.28	5.19	0	21.24	10.06	0	3.78
55030	699	0	2	CYT		78.493	5.75			ExpAA=0.00 First60=0.00 PredHel=0 Topology=o	0				Y-NoSP	6	12.6	5.3	5.4	.	55030	2100			*	55030	2100		C	*	1	55030	140.63	265.38	205.58	37.23	5.75	50.18	15.89	0	20.55	10.26	41.44	24.81	31.16	45.96	0	0	34.18
34491	174	0	0	SIG	25-26	19.73	6.58	16.987	5.86	ExpAA=2.90 First60=2.90 PredHel=0 Topology=o	0				Y-NoSP	1	16.7	2.3	4.6	.	34491	525		ATG	*	34491	525		M	*	1	34491	0	11	16	0	5	5	0	0	2	2	2	4	5	1	1	0	0
56428	325	0	2	CYT		37.413	8.35			ExpAA=0.03 First60=0.00 PredHel=0 Topology=o	0				Y-NoSP	0	12	4.6	4	.	56428	978		ATG	*	56428	978		M	*	1	56428	51.96	20.08	80.89	76.14	34.61	102.41	0	13.31	40.02	0	22.15	22.05	0	26.16	42.71	0	0
48345	2430	0	5	CYT		262.722	8.94			ExpAA=0.01 First60=0.00 PredHel=0 Topology=o	0				Y-NoSP	14	16.9	4.9	7.6	.	48345	7293		ATG	*	48345	7293		M	*	1	48345	78.91	127.61	96.41	48.51	44.55	52.09	5.4	42.01	0	30.67	49.73	72.79	50.79	15.67	57.09	0	0
51356	524	0	3	BL	22-23	59.182	8.38	56.778	8.53	ExpAA=43.01 First60=21.43 PredHel=2 Topology=o5-22i211-233o	2	7.4	56.5	36.1	N	0	10.9	5.2	5.9	.	51356	1575		ATG	*	51356	1575		M	*	1	51356	0	0	5.49	0	136.58	98.66	0	174.09	140.26	1	0	36.18	244.09	0	3.3	8	0
60705	434	0.46083	3	CYT		47.826	8.99			ExpAA=0.00 First60=0.00 PredHel=0 Topology=o	0				Y-NoSP	3	1.6	17.5	28.1	.	60705	1305			*	60705	1305		Y	*	1	60705	121.49	0	0	18.7	0	40.26	31.12	0	0	0	21.1	33.85	0	30.18	0	5.39	0
59469	799	0	2	CYT		89.858	5.83			ExpAA=0.01 First60=0.00 PredHel=0 Topology=o	0				N	1	13.3	5.1	4.9	.	59469	2400			*	59469	2400		G	*	1	59469	0	22.66	167.72	0	14.42	106.96	109.06	47.93	95.86	175.41	0	37.7	116.84	30.54	32.85	0	0
60291	2449	0	5	CYT		270.658	5.41			ExpAA=0.71 First60=0.00 PredHel=0 Topology=o	0				Y-NoSP	6	15.1	5.3	6.5	.	60291	7350			*	60291	7350		I	*	1	60291	1132.6	402.23	519.55	401.54	274.08	61.72	452.89	65.54	3.9	91.11	598.68	65.89	178.89	653.49	187.53	15.79	0
53754	385	0	1	CYT		43.055	5.14			ExpAA=0.00 First60=0.00 PredHel=0 Topology=o	0				Y-NoSP	0	9.1	8.8	6	.	53754	1158			*	53754	1158		R	*	1	53754	0	213.84	144.75	341.17	13.67	252.12	141.8	293.54	310.12	322.81	185.29	151.92	338.01	277.21	6.54	0	0
54760	441	2.26757	0	CYT		40.926	11.81			ExpAA=0.21 First60=0.09 PredHel=0 Topology=o	0				N	30	21.5	10.7	9.3	.	54760	1326	Y		*	54760	1326	Y	N	*	1	54760	85.24	20.73	31.31	0	0	4.46	7.67	6.45	12.05	0	6.4	9.23	17.67	26.08	17.82	0	0
9036	257	0	0	CYT		28.084	9.61			ExpAA=0.00 First60=0.00 PredHel=0 Topology=o	0				Y-NoSP	6	14.8	6.2	3.5	.	9036	774		ATG	*	9036	774		M	*	1	9036	124.67	162.16	108.49	68.75	30.77	37.1	42.24	54.77	0	47.18	52.07	74.1	52.99	102.34	0	35.31	0
27914	110	0	0	CYT		12.022	10.3			ExpAA=0.00 First60=0.00 PredHel=0 Topology=i	0				Y-NoSP	16	31.2	1.8	6.4	.	27914	330			*	27914	328		T	*	0.993939	27914	1.9	19.51	2.63	1.61	0	0	0	0	4.98	0	4.96	3.16	0	9.79	6.09	0	0
60323	269	0	1	CYT		29.251	10.47			ExpAA=5.46 First60=3.89 PredHel=0 Topology=o	0				Y-NoSP	10	23.1	5.6	9	.	60323	804		ATG		60323	804		M		1	60323	79.48	0	54.01	2.23	75.5	2.74	6.88	1.38	2.47	6.7	2.63	174.44	5	277.04	415.85	0	0
1449	225	0	0	CYT		24.981	5.89			ExpAA=19.32 First60=19.04 PredHel=1 Topology=i37-59o	1	9.8	73.8	16.4	Y-NoSP	2	15.6	7.1	4	.	1449	678			*	1449	678		I	*	1	1449	3	39	74	5	0	0	2396	1713	1468	0	2	1497	0	1056	366	68	214
50828	198	0	0	CYT		21.67	9.8			ExpAA=0.00 First60=0.00 PredHel=0 Topology=o	0				N	0	15.2	7.6	4.6	.	50828	591		ATG	*	50828	591		S		1	50828	51.99	1.25	23.69	2.33	23.03	0	14.29	0	1.12	2.05	0	0	0	24.49	3.01	0	0
37664	106	0.943396	0	CYT		12.921	11.9			ExpAA=0.00 First60=0.00 PredHel=0 Topology=i	0				N	0	7.6	2.9	.	.	37664	318			*	37664	317		H		0.996855	37664	33.28	82.74	15.44	2	9	3	0	2	0	0	0	3	7.75	0	38.29	0	0
8917	448	0	0	CYT		48.603	4.44			ExpAA=0.00 First60=0.00 PredHel=0 Topology=o	0				N	5	17.2	6	3.8	.	8917	1341				8917	1341		A		1	8917	47.91	123.61	103.55	11.37	43.54	79.04	0	23.24	54.89	53.58	10.59	13.37	154.79	10.85	16.94	4.02	3.27
52056	603	3.9801	6	CYT		62.338	4.93			ExpAA=0.00 First60=0.00 PredHel=0 Topology=o	0				Y-NoSP	9	18.7	7	6	.	52056	1812	Y		*	52056	1812	Y	Q	*	1	52056	75.35	30.38	85.89	23.98	9.94	29.39	13.74	24.19	26.11	0	20.73	46.42	17.57	28.76	17.89	0	38.42
60691	567	0	2	CYT		61.989	8.76			ExpAA=32.46 First60=0.00 PredHel=2 Topology=i216-235o250-272i	2	7.2	2.6	90.1	Y-NoSP	9	16.4	5.8	8.8	.	60691	1704			*	60691	1704		R	*	1	60691	74.89	0	38.01	7.94	23.4	26.94	57.27	25.8	8.65	0	74.27	0	0	43.81	13.21	0	0
41786	905	0	2	CYT		97.792	5.43			ExpAA=0.01 First60=0.00 PredHel=0 Topology=o	0				N	2	10.2	5.1	3.7	.	41786	2712		ATG		41786	2712		M		1	41786	24.45	0	10.76	0	0	26.34	32.76	0	0	6.11	0	16.83	11.16	0	0	0	56.86
37502	92	0	1	CYT		9.994	12.08			ExpAA=0.00 First60=0.00 PredHel=0 Topology=o	0				Y-NoSP	15	22	2.2	15.4	.	37502	273			*	37502	273		S		1	37502	0	51.58	16.75	6.74	0	2.07	0	0	3.56	3.24	0	5.65	0	3.26	2	0	0
53679	274	0	3	CYT		30.556	5.47			ExpAA=0.00 First60=0.00 PredHel=0 Topology=o	0				N	2	10.2	9.1	9.9	.	53679	825		ATG	*	53679	825		M	*	1	53679	3.85	81.17	87.78	0	0	57.52	39.71	0	0	0	0	31.41	18.98	0	41.52	0	0
13106	97	0	0	BL/SIG		10.274	11.38			ExpAA=0.63 First60=0.63 PredHel=0 Topology=o	0				Y-NoSP	5	25	11.5	7.3	.	13106	288		ATG		13106	288		M		1	13106	5.82	0	76.05	9.2	0	23.73	8.61	0	0	11.92	29.67	15.34	102.43	6.72	0	0	10.99
60362	670	3.43284	2	CYT		71.204	4.85			ExpAA=0.00 First60=0.00 PredHel=0 Topology=o	0				Y-NoSP	0	15.1	8.5	3.1	.	60362	2013	Y	ATG	*	60362	2013	Y	M	*	1	60362	23.61	10.96	26.08	0	4.52	0	14.88	3.53	4.35	0	0	4.07	28.36	0	0	0	0
43539	465	0	1	CYT		52.306	5.62			ExpAA=0.00 First60=0.00 PredHel=0 Topology=o	0				N	1	13.1	3.9	2.6	.	43539	1398			*	43539	1398		P	*	1	43539	27.07	11.52	28.42	8.15	0	0	30.16	0	0	0	41.94	0	62.64	57.9	0	0	0
56074	794	0	2	CYT		88.522	6.38			ExpAA=0.07 First60=0.00 PredHel=0 Topology=o	0				Y-NoSP	5	13.7	6.4	6.8	.	56074	2385		ATG	*	56074	2385		M	*	1	56074	627.47	143.46	225.63	57.77	95.42	162.02	194.44	0	0	0	145.31	172.8	0	168.64	52.78	41.97	10.2
62745	1598	0	2	CYT		174.773	7.94			ExpAA=0.41 First60=0.38 PredHel=0 Topology=o	0				N	2	14.5	7.3	4.7	.	62745	4797		ATG	*	62745	4797		M	*	1	62745	0	0	0.25	22.27	0	0	0	0	104.25	50.62	0	0	153.6	0	68.68	0	0
18526	106	0	0	CYT		11.569	9.18			ExpAA=0.00 First60=0.00 PredHel=0 Topology=i	0				Y-NoSP	0	14.3	1.9	1	.	18526	318			*	18526	317		Q		0.996855	18526	5.32	6.39	24.85	12.28	0	5.59	9.26	0	0	0	24.29	17.32	6.09	24.61	11.54	0	0
39747	246	0	1	SIG	20-21	28.753	8.63	26.722	8.62	ExpAA=0.62 First60=0.02 PredHel=0 Topology=o	0				Y-NoSP	0	14.6	2.8	2	.	39747	741		ATG	*	39747	741		M	*	1	39747	0	0	1	5	0	0	261.62	0	1	4	1007.23	1	0	402.74	2	0	0
57396	1187	0	4	CYT		127.32	8.82			ExpAA=0.01 First60=0.00 PredHel=0 Topology=o	0				N	15	20	8.7	7.8	.	57396	3564			*	57396	3564		L	*	1	57396	576.85	411.33	254.97	53.26	0	0	10.58	0	31.7	33.18	25.32	36.39	32.75	23.76	48.25	95.06	164.56
44285	454	0	1	CYT		50.816	6.98			ExpAA=0.00 First60=0.00 PredHel=0 Topology=o	0				Y-NoSP	5	14.8	7.5	6.6	.	44285	1365			*	44285	1365		D	*	1	44285	451.47	19.39	247.56	108.78	0	0	0	71.56	102.7	70.87	29.3	135.61	0	108.52	88.58	8.01	0
47210	654	0	1	CYT		73.949	10.72			ExpAA=0.00 First60=0.00 PredHel=0 Topology=o	0				Y-NoSP	27	21.6	4.3	7.2	.	47210	1965			*	47210	1965		L	*	1	47210	0	2555.83	2423.01	249.18	531.91	0	48.45	34.82	250.92	272.43	0	0	0	0	631.34	0	0
53339	1503	0	6	CYT		168.989	5.58			ExpAA=0.00 First60=0.00 PredHel=0 Topology=o	0				N	2	10.6	4.9	6.7	.	53339	4512			*	53339	4512		R	*	1	53339	64.04	66.87	105.24	0	36.49	0	0	53.7	0	0	8.97	51.88	38.19	0	7.49	0	0
57560	561	0.891266	3	CYT		62.871	5.77			ExpAA=0.01 First60=0.00 PredHel=0 Topology=o	0				Y-NoSP	1	11.4	4.8	7.8	.	57560	1686			*	57560	1686		R	*	1	57560	12.79	186.2	77.72	44.96	2.88	70.51	0	41.4	82.35	30.94	0	29.8	63.29	0	41.07	0	0
51032	256	0	0	CYT		28.637	9.56			ExpAA=0.00 First60=0.00 PredHel=0 Topology=o	0				Y-NoSP	0	13.3	7	6.6	.	51032	771		ATG	*	51032	771		M	*	1	51032	77.19	24.8	11.05	8.38	1.67	5.65	9.22	7.88	13.75	17.23	11.38	24.24	1.88	14.88	21	0	0
39492	1087	0	4	CYT		120.189	8.26			ExpAA=0.00 First60=0.00 PredHel=0 Topology=o	0				Y-NoSP	16	10.8	7	9	.	39492	3258				39492	3258		G		1	39492	189.73	71.45	172.06	42.79	23.09	0	14.16	0	0	0	0	14.07	0	27.22	85.69	28.2	0.38
57309	276	0	0	CYT		31.009	10.66			ExpAA=6.32 First60=6.29 PredHel=0 Topology=o	0				N	3	18.1	4.7	9.8	.	57309	831			*	57309	831		P	*	1	57309	294.25	367.4	74.62	0	123.55	148.48	1.14	82.03	1.21	0	175.24	250.51	0	0	246.61	0	0
30223	85	0	0	CYT		8.722	4.87			ExpAA=0.00 First60=0.00 PredHel=0 Topology=o	0				Y-NoSP	25	32.1	6	9.5	.	30223	252				30223	252		S		1	30223	4.93	4	2	0	0	31.21	21.77	0	0	0	9.34	0	8	17.88	0	0	0
59510	1123	0	1	CYT		124.799	6.08			ExpAA=0.00 First60=0.00 PredHel=0 Topology=o	0				Y-NoSP	8	11.8	7.1	8.2	.	59510	3372		ATG	*	59510	3372		M	*	1	59510	0	38.1	16.74	84.16	52.55	63.03	0	59.19	4.86	58.62	100.61	49.35	131.26	166.98	72.61	0	0
41405	1082	0	2	CYT		120.662	8.02			ExpAA=7.14 First60=0.07 PredHel=0 Topology=o	0				Y-NoSP	0	11.6	8	5.5	.	41405	3249			*	41405	3249		P	*	1	41405	251.61	214.34	201.8	40.63	55.77	0	3.53	23.92	18.57	13.61	18.1	14.81	23.46	26.23	30	16	0
41509	295	0	3	SIG	37-38	33.38	8.95	29.762	8.96	ExpAA=20.41 First60=20.39 PredHel=1 Topology=o15-37i	1	7.5	5.1	87.5	N	0	10.8	10.2	5.4	1	41509	988		ATG	*	41509	888		A	*	0.898785	41509	11.65	2.1	5.42	10.39	2.16	41.8	521.25	6.34	3.26	4.19	7047.29	2.11	4.24	9495.18	5.37	2.11	3.12
45423	371	0	0	CYT		40.984	9.28			ExpAA=44.43 First60=0.46 PredHel=2 Topology=i311-333o337-359i	2	11.9	1.1	87.1	N	2	15.4	4.9	6.7	.	45423	1116		ATG	*	45423	1116		M	*	1	45423	164.1	0	391.7	0	163.78	163.13	0	163.51	163.08	0	272.84	0	0	0	213.9	0	0
49591	634	5.5205	0	BL/SIG		62.437	6.71			ExpAA=7.78 First60=7.74 PredHel=0 Topology=o	0				Y-NoSP	12	13.9	9.8	7.6	.	49591	1905	Y		*	49591	1905	Y	A	*	1	49591	0	105.45	98.64	10.74	13.76	0	0	14.57	25.02	0	9.12	19.2	0	21.38	5.2	41.98	0
46032	400	0	1	CYT		45.66	9.25			ExpAA=0.05 First60=0.01 PredHel=0 Topology=o	0				Y-NoSP	0	10.8	5	4	.	46032	1197				46032	1197		L		1	46032	0	0	35.06	7.43	0	2.36	0	3.98	2.4	4.69	0	0	7.54	11.66	9.41	0	0
42164	212	0	0	SIG	18-19	23.312	9.19	21.596	9.26	ExpAA=0.59 First60=0.58 PredHel=0 Topology=o	0				Y-NoSP	2	15.6	7.5	7.1	.	42164	639		ATG	*	42164	639		M	*	1	42164	0	0	14.91	54.5	0	10.1	0	20.96	7.44	22.33	3.99	11.51	12.89	3.99	98.79	0	0
50404	2610	0	5	CYT		298.547	5.31			ExpAA=0.13 First60=0.00 PredHel=0 Topology=o	0				N	0	11.7	3.9	3.1	.	50404	7827				50404	7827		R		1	50404	36.78	162.93	0	153.29	0	0	26.43	0	13.54	0	232.85	0	0	242.47	0	66.83	75.45
54220	515	0	1	CYT		54.504	6.16			ExpAA=0.01 First60=0.00 PredHel=0 Topology=o	0				N	24	16.5	8.7	9.1	.	54220	1548			*	54220	1548		Y	*	1	54220	70.63	0	0	19.05	60.28	0	0	0	14.26	0	49.37	0	24.32	0	26.88	0	0
63971	924	0	0	CYT		103.206	7.86			ExpAA=0.94 First60=0.89 PredHel=0 Topology=o	0				N	0	16.5	5.3	5.4	.	63971	2775		ATG	*	63971	2775		M	*	1	63971	199.9	90.67	44.97	19.99	35.59	77.03	0	11.57	12.76	0	11.22	83.44	5	0	0	30.82	187.85
10577	151	0	0	CYT		16.482	8.52			ExpAA=2.46 First60=1.07 PredHel=0 Topology=o	0				Y-NoSP	0	19.9	4	3.3	.	10577	456			*	10577	456		C	*	1	10577	66	7	11	189	0	305	49	4	1	0	146	250	7	244	4	0	6
45031	523	0	1	CYT		56.982	7.56			ExpAA=24.52 First60=23.86 PredHel=0 Topology=o	0				Y-NoSP	1	9.9	12.2	7.3	0.6	45031	1572			*	45031	1572		L	*	1	45031	857.21	715.72	676.15	0	3.78	11.17	0	10.45	16.61	0	7.1	4.25	9.15	45.06	80.91	0	0
47295	1401	0	4	CYT		156.786	7.72			ExpAA=49.39 First60=0.00 PredHel=2 Topology=o270-292i305-327o	2	3.1	95.9	0.9	N	5	12	6.4	6.6	.	47295	4206		ATG	*	47295	4206		M	*	1	47295	28.82	0	113.18	37.11	7.6	14.88	65.04	12.91	25.45	13.53	3.39	5.61	240.71	191.6	37.6	0	0
50925	658	0.455927	3	CYT		71.861	7.09			ExpAA=0.00 First60=0.00 PredHel=0 Topology=o	0				N	1	14	7.9	7.9	.	50925	1977			*	50925	1977		V	*	1	50925	540.2	102.39	0.93	26.57	0	0	22.67	0	7.83	9.54	0	17.48	0	19.92	0	70.36	11.79
60282	948	0	4	CYT		105.642	6.21			ExpAA=0.00 First60=0.00 PredHel=0 Topology=o	0				N	19	17.1	6.2	5.2	.	60282	2847			*	60282	2847		G	*	1	60282	1243.61	1280.04	723.88	70.95	0	44.35	24.71	0	0	0	14.69	51.13	74.98	0	102.27	140.72	11.21
9527	88	0	0	SIG	19-20	9.127	12.07	7.227	12	ExpAA=0.00 First60=0.00 PredHel=0 Topology=o	0				Y-NoSP	0	9.2	12.6	5.7	.	9527	264			*	9527	262		H	*	0.992424	9527	37.36	99.21	28.29	7.7	1.15	1.12	3.97	0	0	0.37	5.85	0	2.57	1.51	0	0	0
62655	1463	0	2	CYT		167.101	6.2			ExpAA=0.00 First60=0.00 PredHel=0 Topology=o	0				N	0	14.1	4.6	4.6	.	62655	4386				62655	4386		V		1	62655	0.02	0	185.99	93.97	55.17	117.55	37.46	37.65	27.36	38.13	0	28.69	36.61	43.63	5.81	0	0
25787	87	0	0	CYT		10.101	9.59			ExpAA=0.00 First60=0.00 PredHel=0 Topology=i	0				N	5	12.8	7	5.8	.	25787	261		ATG	*	25787	260		H		0.996169	25787	30.52	5.02	0	2.73	0	9.96	4	4.23	0.55	2.99	2.71	6.7	6.96	9	0.18	0	0
62173	455	0	1	SIG	35-36	51.239	9.26	47.542	9.16	ExpAA=23.06 First60=23.06 PredHel=1 Topology=i7-29o	1	4.8	93.6	1.5	N	0	13.4	6.6	7	.	62173	1368		ATG	*	62173	1368		M	*	1	62173	0.7	115.08	90.55	5.47	0	0	1.96	0	37.88	13.74	12.62	1.42	242.86	57.85	89.66	0	0
57760	364	0	0	CYT		42.716	10.41			ExpAA=0.00 First60=0.00 PredHel=0 Topology=o	0				Y-NoSP	4	13.2	4.4	6.9	.	57760	1095		ATG	*	57760	1095		M	*	1	57760	73.54	43.83	52.6	17.66	0	0	1.54	0	33.27	39.69	0	16.58	24.29	2.84	3.26	9.41	0
41169	108	8.33333	0	SIG	20-21	11.069	9.23	8.857	8.99	ExpAA=17.06 First60=16.82 PredHel=0 Topology=o	0				Y-NoSP	0	23.4	2.8	2.8	.	41169	321	Y	ATG		41169	321	Y	M		1	41169	29.75	78.41	44.26	77.68	68.05	127.99	59.31	55.07	81.35	51.53	60.49	67.54	207.72	88.81	183.12	2.25	7.17
21138	159	0	0	CYT		17.024	4.35			ExpAA=0.00 First60=0.00 PredHel=0 Topology=o	0				Y-NoSP	16	15.2	5.7	11.4	.	21138	477		ATG	*	21138	476		Q		0.997904	21138	58.29	202.85	111.65	10.7	30.02	83.12	0	0	194.05	89.44	63.44	0	201.17	207.18	57.5	89.87	160.2
52014	753	0	3	BL/SIG		82.579	9.35			ExpAA=68.31 First60=43.94 PredHel=3 Topology=i7-29o39-61i78-100o	3	8.8	88	3.2	Y-NoSP	2	13.9	8	6.8	.	52014	2262			*	52014	2262		L	*	1	52014	0	0	13.98	8.77	4.36	6.5	11.79	0	0	0	0	5	0	5.12	8.54	0	0
38441	446	3.36323	0	CYT		48.486	9.53			ExpAA=1.29 First60=0.52 PredHel=0 Topology=o	0				Y-NoSP	4	12.1	8.3	3.8	.	38441	1341	Y		*	38441	1341	Y	D	*	1	38441	2	9.39	14	138.83	0	167.79	35.23	0	71.28	0	35.99	35.91	65	48.89	153.45	0	0
43675	399	0	1	CYT		43.198	6.22			ExpAA=0.05 First60=0.00 PredHel=0 Topology=o	0				N	3	13.3	7.5	3.8	.	43675	1200		ATG	*	43675	1200		M	*	1	43675	4	4	2	0	2	4	0	0	2.54	6	1	2	6	0	0	0	0
51861	222	0	1	CYT		24.596	8.3			ExpAA=0.00 First60=0.00 PredHel=0 Topology=o	0				N	0	16.7	4.5	6.8	.	51861	669		ATG	*	51861	669		M	*	1	51861	45.53	23.48	20.37	3.39	0	5.67	6.78	0	0	5.19	9.07	6.24	5.44	9	19.04	0	0
50077	749	0	2	CYT		85.828	6.8			ExpAA=0.63 First60=0.62 PredHel=0 Topology=o	0				Y-NoSP	0	10.3	5.1	4.9	0.4	50077	2250		ATG	*	50077	2250		M	*	1	50077	22.45	9.91	47.94	59.85	40.58	40.77	25.56	55.58	65.95	37.32	26.11	33.11	131.07	51.71	117.12	0	0
25515	313	0	0	CYT		33.622	7.23			ExpAA=0.00 First60=0.00 PredHel=0 Topology=o	0				Y-NoSP	5	11.9	9.3	5.4	.	25515	936				25515	936		A		1	25515	62	72	0	29	13	31	2	2	6	19	0	36	52	28	1	2	6
1264	178	0	1	ANC		19.915	11.61	10.713	9.27	ExpAA=0.03 First60=0.00 PredHel=0 Topology=o	0				Y-NoSP	0	16.3	4.5	3.9	.	1264	537			*	1264	537		S	*	1	1264	113.03	131.12	137.11	58.27	47.47	25.09	77.75	14.12	17.04	10.11	20.99	62.97	41.76	31.78	18.93	15.43	2.54
43903	796	0	1	CYT		85.026	9.49			ExpAA=198.85 First60=0.02 PredHel=9 Topology=o267-289i294-316o346-368i389-411o463-485i498-517o532-554i561-583o598-620i	9	24.5	47.6	27.9	Y-NoSP	1	12.9	9.8	5.4	.	43903	2391			*	43903	2391		V	*	1	43903	259.06	22.53	79.2	285.55	194.54	309.75	725.4	33.22	914.95	94.48	929.63	1011.57	86.86	1285	1526.05	0	12.42
15090	219	0	0	CYT		24.756	5.59			ExpAA=0.00 First60=0.00 PredHel=0 Topology=o	0				Y-NoSP	1	12.4	3.7	2.3	.	15090	657			*	15090	656		Y		0.998478	15090	52.94	0	24.7	0	17.99	19.49	0	27.96	28.65	6.78	0	0	57.32	0	18.07	0	0
4348	216	0	0	CYT		23.483	7.04			ExpAA=0.00 First60=0.00 PredHel=0 Topology=o	0				N	13	18.6	6.5	7.4	.	4348	648		ATG	*	4348	647		Y		0.998457	4348	35.71	36.22	38.73	6.92	0	5.12	6	0	18.55	1.27	3	0	1	0	21.19	0	0
46699	309	0	2	CYT		35.09	6.93			ExpAA=0.00 First60=0.00 PredHel=0 Topology=o	0				Y-NoSP	1	15.9	3.6	3.9	.	46699	924		ATG		46699	924		M		1	46699	104.45	231.93	206	38.68	65.96	65.61	54.69	37.71	80.43	77.17	74.57	113.07	142.01	111.32	138.86	0	8.23
26421	86	0	0	CYT		9.49	7.96			ExpAA=0.00 First60=0.00 PredHel=0 Topology=o	0				N	6	15.3	5.9	2.4	.	26421	255			*	26421	255		L		1	26421	12.98	14.23	2.24	0	0	2	0	0	2	8.93	0	10.32	0	7.54	4.42	0.96	0
1633	265	0	0	CYT		30.118	6.63			ExpAA=0.00 First60=0.00 PredHel=0 Topology=o	0				N	5	10.9	6	5.3	.	1633	798		ATG	*	1633	798		M	*	1	1633	647	551	897	131	5	0	0	0	100	56	0	0	101	0	0	4	2
57061	643	0	1	CYT		68.834	6.46			ExpAA=0.02 First60=0.01 PredHel=0 Topology=o	0				Y-NoSP	19	12.6	8.7	7.8	.	57061	1932		ATG	*	57061	1932		M	*	1	57061	16.21	11.85	77.87	0	0	53.49	29.53	47.95	21.85	0	85.88	27.77	128.16	65.16	70.87	71.77	46.57
57520	576	0	1	CYT		64.016	5.9			ExpAA=0.00 First60=0.00 PredHel=0 Topology=o	0				Y-NoSP	4	12.7	7.3	3.5	.	57520	1731			*	57520	1731		N	*	1	57520	188.15	587.14	44.15	69.25	0	48.26	27.82	44.66	45.64	33.53	38.09	0	58.63	0	0	92.44	53.27
48439	1739	0	7	CYT		188.366	7.16			ExpAA=0.00 First60=0.00 PredHel=0 Topology=o	0				Y-NoSP	33	20.6	4.5	7.8	.	48439	5220			*	48439	5220		Q	*	1	48439	85.79	0	31.28	97.71	60.39	74.78	5.73	115.96	0	0	50.92	30.56	0	63.64	0	0	0
59185	2033	0	2	CYT		207.546	8.62			ExpAA=0.42 First60=0.00 PredHel=0 Topology=o	0				Y-NoSP	75	24.1	8	9.3	.	59185	6096		ATG		59185	6096		M		1	59185	291.38	603.41	623.11	213.14	0	175.64	171.53	36.42	81.7	84.7	5.14	0	250.25	156.45	171.64	0	0
32426	94	0	0	CYT		10.961	9.22			ExpAA=0.00 First60=0.00 PredHel=0 Topology=o	0				N	5	16.1	7.5	4.3	.	32426	282		ATG	*	32426	280		I		0.992908	32426	34.86	9.62	26.21	20.77	2	0.91	0	2.97	2.53	7.99	6.86	2.71	14.15	3.55	8.61	0	0
38038	112	0	0	CYT		13.062	10.56			ExpAA=0.00 First60=0.00 PredHel=0 Topology=i	0				Y-NoSP	1	10.7	7.1	6.3	.	38038	339			*	38038	339		G	*	1	38038	268	162	10	89	0	94	56	0	0	0	38	58	0	62	0	2	3
52068	903	0	4	SIG	27-28	101.123	6.6	98.005	6.37	ExpAA=25.75 First60=0.65 PredHel=1 Topology=o491-513i	1	2.4	54.4	43.1	N	1	13.4	5.9	6.3	.	52068	2706		ATG		52068	2706		M		1	52068	25.78	0	28.59	18.14	9.86	0	3.51	0	0	4.2	0	5.3	3.1	0	0	0	0
61090	293	0	1	ANC		32.672	9.28	27.376	9.18	ExpAA=33.28 First60=3.60 PredHel=1 Topology=o231-253i	1	7.5	78.8	13.7	Y-NoSP	1	10.9	5.8	6.5	.	61090	882		ATG	*	61090	882		M	*	1	61090	8.33	34.86	11.86	2.89	1.18	2	3.55	0	1.51	0	3.93	0	37.46	15.24	0	0	0
46797	1444	0	2	CYT		159.803	5.77			ExpAA=0.01 First60=0.00 PredHel=0 Topology=o	0				N	5	9.1	6.9	5.1	.	46797	4335		ATG	*	46797	4335		M	*	1	46797	1817.52	0	282.19	625.64	1680.26	645.35	1047.84	534.39	435.12	525.02	1621.04	24.13	0	632.9	0	1.81	0
44354	640	0	6	CYT		71.115	6.17			ExpAA=0.00 First60=0.00 PredHel=0 Topology=o	0				N	6	13.1	7.2	9.2	.	44354	1923		ATG	*	44354	1923		M	*	1	44354	118.07	262.79	0	55.61	0	105.07	59.92	0	0	0	4.92	60.03	0	99.59	0	0	0
46623	116	0	0	SIG	25-26	13.032	9.04	10.265	9.11	ExpAA=0.02 First60=0.02 PredHel=0 Topology=o	0				N	1	19	1.7	6	.	46623	351		ATG	*	46623	351		M	*	1	46623	8.22	0	4.01	5.09	6.23	11.58	13.71	0	5.66	7.04	2.46	10.61	2.23	4.75	8.88	0	0
1395	234	0	0	CYT		26.886	8.36			ExpAA=6.32 First60=4.79 PredHel=0 Topology=o	0				Y-NoSP	4	18.9	3	6	.	1395	699				1395	699		N		1	1395	4	12	2	3.79	3.79	16.92	100	40	474	379.05	276.91	219.35	685.54	211.73	913.99	4	0
57448	1163	0	6	CYT		124.922	5.58			ExpAA=0.24 First60=0.23 PredHel=0 Topology=o	0				Y-NoSP	16	15.3	6.5	8.9	0.3	57448	3492		ATG	*	57448	3492		M	*	1	57448	388.38	464.57	274.79	1431.12	18.02	1826.44	975.79	15.27	0	15.11	613.59	1103.25	0	727.96	44	0	0
60484	573	0	0	CYT		64.77	8.98			ExpAA=0.00 First60=0.00 PredHel=0 Topology=o	0				Y-NoSP	0	11.7	5.6	4	.	60484	1722		ATG	*	60484	1722		M	*	1	60484	14.92	18.87	35.5	46.94	18.87	28.11	0	58.78	0	59.79	46.92	65.08	44.27	91.51	32.81	16.69	0
52915	912	0	2	CYT		100.104	9.22			ExpAA=0.00 First60=0.00 PredHel=0 Topology=o	0				Y-NoSP	14	17	6.3	7.5	.	52915	2733				52915	2733		G		1	52915	40.18	44.1	74.42	0	3.69	0.04	13.48	29.39	22.85	0	4.04	3.79	0	42.96	29.66	0	0
57105	346	0	4	CYT		35.727	8.84			ExpAA=1.60 First60=0.00 PredHel=0 Topology=o	0				N	1	11.6	9.8	6.1	0.9	57105	1041		ATG	*	57105	1041		M	*	1	57105	338	108.43	115.13	38.9	72.18	27.22	67.26	46.71	15.35	15.61	53.56	44.72	27.62	3.79	10.5	73.01	83.38
42496	210	0	2	CYT		22.285	6.23			ExpAA=1.31 First60=0.00 PredHel=0 Topology=o	0				Y-NoSP	48	28.6	5.7	7.1	.	42496	633			*	42496	633		H	*	1	42496	33.11	28.02	48.5	0	9.82	28.82	6.11	0	3.72	5.46	10.03	6.58	22.14	19.69	28.61	0	26.32
38440	498	0	1	BL	18-19	56.592	9.54	54.5	9.59	ExpAA=0.54 First60=0.05 PredHel=0 Topology=o	0				N	4	12.4	7.4	4.2	.	38440	1497		ATG	*	38440	1497		M	*	1	38440	0	4.91	5	179.56	0	230.37	21.82	0	23.16	0	8.73	29.99	18	15.28	39.22	0	0
51450	339	0	2	CYT		38.159	7.92			ExpAA=0.40 First60=0.05 PredHel=0 Topology=o	0				Y-NoSP	0	17.4	5.6	3.8	.	51450	1020		ATG	*	51450	1020		M	*	1	51450	0	0	33.89	18.31	9.63	8.93	14.79	0	0	0	13.04	29.95	19.89	8.69	24.81	0	0
60372	737	0	1	CYT		81.159	8.41			ExpAA=0.78 First60=0.00 PredHel=0 Topology=o	0				N	2	10.5	6.4	6.4	.	60372	2208				60372	2208		N		1	60372	0	11.64	0	0	55.97	4.55	0	23.5	18.92	33.89	28.88	19.32	0	0	38.43	0	0
62140	2251	0	8	CYT		231.511	6.08			ExpAA=0.02 First60=0.00 PredHel=0 Topology=o	0				Y-NoSP	56	18.7	8.2	6.4	0.4	62140	6750				62140	6750		A		1	62140	0	0	54.46	0	35.45	0.03	1.57	0	51.81	0	0	116.18	0	16.2	0	0	0
52541	295	0	0	BL/SIG		30.549	11.58			ExpAA=24.09 First60=23.65 PredHel=1 Topology=i13-35o	1	7.5	88.1	4.4	N	26	20.7	5.4	7.8	.	52541	888			*	52541	888		G	*	1	52541	114.93	21.32	0	0	18.42	3.33	24.5	0	0	25.52	3.51	0	0	39.77	0	0	103.42
63571	235	0	0	CYT		24.275	5.69			ExpAA=0.10 First60=0.04 PredHel=0 Topology=o	0				N	39	23.1	2.1	14.5	.	63571	705			*	63571	704		H		0.998582	63571	12.93	15.77	22.84	21.89	3.16	2.38	0	17.73	30.44	0	13.57	14.53	0	22.5	23.69	0	0
61465	395	0	3	CYT		43.303	6.16			ExpAA=8.52 First60=6.26 PredHel=0 Topology=o	0				Y-NoSP	0	9.6	9.6	5.1	.	61465	1188			*	61465	1188		V	*	1	61465	41.51	38.98	24.51	7.28	16.2	32.34	37.53	23.26	16.75	0	0	36.16	66.56	0	6.86	0	0
1761	270	0	1	CYT		31.201	7.96			ExpAA=14.14 First60=5.66 PredHel=0 Topology=o	0				Y-NoSP	0	13.3	4.8	5.2	1.1	1761	813		ATG	*	1761	813		M	*	1	1761	2	2	0	173285	3	152041	6	5	0	4	6	0	7	4	5	0	3
44431	751	0	3	CYT		79.007	9.31			ExpAA=0.02 First60=0.01 PredHel=0 Topology=o	0				N	14	11.5	12.4	12	0.8	44431	2256			*	44431	2256		L	*	1	44431	219.41	1250.62	216.76	347.85	0	139.94	204.42	90.54	309.69	355.74	228.72	1.19	614.88	0	1.95	12.28	14.7
43913	378	0	4	CYT		42.447	8.8			ExpAA=0.06 First60=0.00 PredHel=0 Topology=o	0				Y-NoSP	1	16.9	5.3	4.2	.	43913	1137			*	43913	1137		S	*	1	43913	127.47	0	19.07	75.11	0	0	0	65.19	46.16	63.95	0	52.09	0	69.87	73.34	0	22.19
44231	143	0	1	CYT		15.447	10.74			ExpAA=0.00 First60=0.00 PredHel=0 Topology=o	0				N	3	14.8	7	5.6	.	44231	429			*	44231	428		Y		0.997669	44231	32.4	8.81	58.47	29.93	11.38	35.51	4.7	0	19.67	0	8.32	15.61	14.58	10.66	8.76	0	0
54362	530	0	1	CYT		61.972	5.27			ExpAA=0.00 First60=0.00 PredHel=0 Topology=o	0				Y-NoSP	0	12.1	2.1	1.7	.	54362	1593			*	54362	1593		N	*	1	54362	218.56	46.89	47.53	0	12.92	0	27.9	11.23	75.33	83.77	76.76	39.12	0	56.97	73.1	11.11	36.84
57840	1375	0	3	CYT		155.447	6.13			ExpAA=0.04 First60=0.00 PredHel=0 Topology=o	0				Y-NoSP	7	12.9	4.7	4.7	.	57840	4128			*	57840	4128		R	*	1	57840	146.14	0	0	0	0	61.69	71.84	0	0	0	57.77	0	49.33	0	0.01	28.65	0
2999	175	0	0	CYT		18.516	5.63			ExpAA=66.85 First60=2.55 PredHel=3 Topology=o62-84i118-140o150-169i	3	36.2	41.4	22.4	Y-NoSP	1	13.2	9.8	4.6	1.7	2999	522			*	2999	522		S		1	2999	14.4	10.33	22.41	17.65	5.13	15.25	20.04	27.74	9.63	17.54	74.33	48.53	39.7	80.16	49.26	10.34	0
29003	90	0	1	CYT		9.476	7.07			ExpAA=0.14 First60=0.04 PredHel=0 Topology=o	0				Y-NoSP	1	16.9	6.7	7.9	.	29003	270			*	29003	269		Q		0.996296	29003	7.94	0	0	45.32	18.6	30.85	45.44	16.63	0	29.37	67.04	61.12	30.77	31.49	37.97	17.38	0
66476	3074	0	9	CYT		324.489	5.02			ExpAA=0.01 First60=0.00 PredHel=0 Topology=o	0				N	30	15.8	7.4	8.4	.	66476	9219				66476	9219		F		1	66476	911.55	443.52	155.48	359.39	193.78	146.87	417.88	195.69	239.55	41.97	239.11	402.64	29.99	376.15	330.9	0	75.18
59980	1311	0	6	CYT		145.235	6.04			ExpAA=0.49 First60=0.00 PredHel=0 Topology=o	0				N	4	11.8	5.5	3.9	.	59980	3936		ATG	*	59980	3936		M	*	1	59980	80.21	60	0	111.86	0	166.55	125.55	0	23.8	123.34	96.42	130.5	37.35	51.95	146.66	0	0
24969	136	0	0	CYT		14.872	11.15			ExpAA=0.02 First60=0.00 PredHel=0 Topology=o	0				N	2	12.6	11.1	4.4	.	24969	405		ATG		24969	405		M		1	24969	0	0.4	3.39	1.53	0	0.78	0	2.71	8.61	0	0.75	3.85	8	0	0	0	0
30663	88	0	1	CYT		8.876	6.77			ExpAA=1.55 First60=0.02 PredHel=0 Topology=o	0				Y-NoSP	7	18.4	9.2	11.5	.	30663	264			*	30663	263		Q		0.996212	30663	34.74	9.74	21.7	5.1	16.78	16.41	3.85	7.3	15.34	14.36	9.77	18.42	19.45	16.88	10.44	0	0
48770	806	0	0	CYT		84.016	5.86			ExpAA=0.00 First60=0.00 PredHel=0 Topology=o	0				Y-NoSP	1	13.4	18.1	4.7	.	48770	2421		ATG	*	48770	2421		M	*	1	48770	144.21	0	38.84	21.36	0	0	0	0	42.73	39.35	0	0	0	10.82	24.9	11.07	0
64858	142	0	0	CYT		15.963	8.77			ExpAA=0.01 First60=0.00 PredHel=0 Topology=o	0				Y-NoSP	4	14.9	5	7.8	.	64858	426			*	64858	424		T	*	0.995305	64858	3	0	0	10717.8	16652.4	19.71	1592.21	3097.09	4736.87	4	1242.8	883.38	5.71	901.31	44.92	0	0
38948	579	0.863558	1	SIG	33-34	64.141	4.92	60.853	4.92	ExpAA=22.66 First60=22.63 PredHel=1 Topology=i12-34o	1	3.8	94.1	2.1	N	0	13	6.2	5.2	.	38948	1740			*	38948	1740		V	*	1	38948	69.1	191.06	105.06	1452.6	1280.63	1390.44	26	1089.18	702.97	19.78	0	1302.36	33.14	6.5	103.1	0	0
42604	1294	0	1	SIG	21-22	143.793	6.62	141.393	6.7	ExpAA=45.69 First60=27.77 PredHel=0 Topology=o	0				Y-NoSP	7	15.8	5.8	5.1	.	42604	3885			*	42604	3885		E	*	1	42604	306	481.35	209.2	58.67	61.27	34.23	48.72	90.4	77.74	106.99	67.84	64.27	432.5	89.23	205.88	8.99	3.99
63197	642	0	1	CYT		70.117	9.61			ExpAA=1.15 First60=0.02 PredHel=0 Topology=o	0				N	3	15.1	7.6	5	.	63197	1929			*	63197	1929		V	*	1	63197	21.37	140.88	0	0	134.45	90.24	0	19.91	0	0	122.94	140.44	0	97.99	185.67	0	0
44923	973	0	3	CYT		110.279	5.44			ExpAA=1.78 First60=0.00 PredHel=0 Topology=o	0				N	1	10	3.8	4.8	.	44923	2922		ATG	*	44923	2922		M	*	1	44923	28.25	86.11	133.7	0	0	37.91	53.81	0	62.22	23.44	156.77	10.47	0	13.76	125.84	0	0
39979	171	0	1	SIG	27-28	19.059	4.64	16.022	4.53	ExpAA=0.52 First60=0.52 PredHel=0 Topology=o	0				N	9	18.7	4.1	8.8	.	39979	516		ATG	*	39979	516		M	*	1	39979	29.61	0	4	862.12	700.44	2347.48	442.39	451.51	130.75	264.41	230.1	205.24	824.54	425.12	427.63	0	0
49931	151	0	0	CYT		15.248	11.96			ExpAA=0.00 First60=0.00 PredHel=0 Topology=o	0				N	33	23.3	1.3	18.7	.	49931	453			*	49931	451		T		0.995585	49931	6.12	0	0	4	0	2.29	3.1	8.3	2.65	3.8	5	8.47	0	6.95	0	0.28	0
56262	687	0.873362	0	BL	649-650	78.924	9.27	4.414	9.4	ExpAA=258.62 First60=0.01 PredHel=12 Topology=i103-125o135-154i175-197o236-258i270-292o297-319i440-462o482-504i539-558o573-595i602-624o634-656i	12	37.6	14.4	48	N	0	10.3	4.1	3.6	.	56262	2058	Y			56262	2058	Y	R		1	56262	71.54	192.61	39.56	3.87	17.18	59.68	28.14	50.67	29.82	42.79	17.66	0	22.64	0	0	0	55.25
61391	2406	0	11	CYT		262.042	5.95			ExpAA=0.98 First60=0.00 PredHel=0 Topology=o	0				N	1	11.9	8.4	5.2	.	61391	7221		ATG	*	61391	7221		M	*	1	61391	370.51	0	86.74	296.5	289.79	45.34	300.3	0	327.31	87.31	200.93	0	1546.14	567.18	691.5	0	0
62948	1661	0	1	SIG	26-27	168.225	5.33	165.481	5.13	ExpAA=19.54 First60=18.32 PredHel=0 Topology=o	0				Y-NoSP	1	17	13.2	1.9	.	62948	4986		ATG	*	62948	4986		M	*	1	62948	245	33	106	56	84	180	13	63	64	84	29	117.95	193	51	153	0	0
54742	473	0	1	CYT		54.808	9.04			ExpAA=0.20 First60=0.00 PredHel=0 Topology=o	0				N	9	11.4	4.7	7.2	.	54742	1422			*	54742	1422		Q	*	1	54742	72.67	86.19	68.87	29.46	0	4.17	0	40.18	20	0	44.99	0	56.24	0	27.1	0	0
6505	89	0	0	CYT		9.498	9.9			ExpAA=0.21 First60=0.09 PredHel=0 Topology=i	0				Y-NoSP	5	13.6	8	10.2	.	6505	267			*	6505	265		K		0.992509	6505	12.06	5.95	3.93	3.99	1.31	1.98	6.98	6.69	1.64	0	3.11	12.11	4.25	11.59	18.71	0	5.57
550	141	0	0	CYT		15.736	6.48			ExpAA=0.00 First60=0.00 PredHel=0 Topology=o	0				Y-NoSP	3	17.9	5	2.1	.	550	423			*	550	422		Q		0.997636	550	0	6.24	5.94	8.3	0	25.79	8.44	2.29	7.13	4.59	0	0	24.34	17.74	17.78	0	0
60143	777	0	1	BL	565-566	83.007	11.49	23.085	9.99	ExpAA=19.31 First60=0.54 PredHel=0 Topology=o	0				Y-NoSP	1	6.4	12.1	4.3	0.4	60143	2328			*	60143	2328		L		1	60143	137.37	226.14	243.24	29.26	77.81	144.65	160.49	0	0	0	54.05	103.62	504.77	157.31	97.83	32.36	0
57045	318	0	0	CYT		35.334	9.75			ExpAA=134.28 First60=17.70 PredHel=6 Topology=i44-66o81-103i132-151o207-229i236-255o289-311i	6	39.6	33	27.4	Y-NoSP	0	14.8	8.5	3.1	.	57045	957			*	57045	957		Q	*	1	57045	0	0	9.04	17.6	0	268.64	49.69	81.4	19.34	11.62	0	114.98	24.87	46.88	133.55	31.79	0
56771	443	0	2	CYT		50.406	6.38			ExpAA=31.16 First60=0.00 PredHel=0 Topology=o	0				Y-NoSP	1	9.5	5.4	5	.	56771	1332		ATG	*	56771	1332		M	*	1	56771	89.52	94.23	39.71	6.89	0	0	33.61	0	21.62	0	9.83	0	13.69	37.67	24.65	0	0
63593	1046	0	1	CYT		116.661	5.8			ExpAA=0.08 First60=0.01 PredHel=0 Topology=o	0				N	1	11.8	4.4	5.9	.	63593	3141			*	63593	3141		K	*	1	63593	79.68	91.09	75.42	366.18	147.75	191.02	240.52	171.01	186.53	0	253.28	176	0	284.16	249.48	0	25.94
12598	119	0	0	CYT		12.529	10.62			ExpAA=0.04 First60=0.00 PredHel=0 Topology=o	0				Y-NoSP	11	25.4	4.2	5.9	.	12598	354		ATG		12598	354		M		1	12598	10	120.24	119.38	88.78	55.35	80.82	38.95	50.56	47.07	47.77	64.69	46.62	52.6	50.69	60.48	0	0
63853	1509	0	4	CYT		164.621	8.26			ExpAA=13.69 First60=0.00 PredHel=0 Topology=o	0				N	8	16.4	7.6	7.6	.	63853	4524				63853	4524		A		1	63853	0.51	46.84	149.5	50.17	24.04	0	119.69	12.62	17.66	0	0.02	41.41	38.7	56.9	0	0	119.76
66339	107	0	1	SIG	26-27	10.694	5.33	8.531	5.33	ExpAA=0.42 First60=0.42 PredHel=0 Topology=o	0				Y-NoSP	16	24.5	6.6	3.8	.	66339	319		ATG		66339	318		P		0.996865	66339	9.93	3.83	22.74	18.91	0	1.36	4.06	3.96	0	1.52	6.22	3.11	9.22	7.78	0	0	0
19840	160	0	0	SIG	18-19	18.823	5.18	16.916	5.18	ExpAA=1.18 First60=1.18 PredHel=0 Topology=o	0				Y-NoSP	0	13.8	6.3	0.6	.	19840	483		ATG	*	19840	483		M	*	1	19840	1	0	0	4.05	3174.02	447.93	33241.6	8.3	3.03	4.7	6.29	2.86	126.09	4.96	0	0	0
51931	666	0	3	CYT		71.691	6.13			ExpAA=0.01 First60=0.00 PredHel=0 Topology=o	0				Y-NoSP	12	19.2	6.8	8	.	51931	1995				51931	1995		R		1	51931	77.51	10.22	112.64	0	7.04	33.12	6.24	0	14.63	21.35	2	2.63	14.51	2.22	2.51	11.27	0
60088	802	0	0	CYT		91.408	6.37			ExpAA=0.19 First60=0.19 PredHel=0 Topology=o	0				Y-NoSP	0	12.8	4.2	3	.	60088	2409			*	60088	2409		T	*	1	60088	298.01	212.18	206.84	55.15	0	58.34	24.09	41.13	82.76	33.79	54.04	0	47.99	88.04	113.82	125.91	64.38
50447	595	0	3	CYT		65.443	8.93			ExpAA=0.01 First60=0.00 PredHel=0 Topology=o	0				Y-NoSP	13	12.3	7.9	18.2	.	50447	1788		ATG	*	50447	1788		M	*	1	50447	114.34	0	159.8	0	23.31	0	0	29.98	0	29.71	34.68	57.57	10	0	0	0	0
55851	476	0	4	CYT		55.081	8.58			ExpAA=0.47 First60=0.00 PredHel=0 Topology=o	0				N	2	12.2	5.5	5.3	.	55851	1431		ATG	*	55851	1431		M	*	1	55851	0	0	0.82	32.46	31.07	21.97	15.17	45.46	0	37.96	29.89	35.42	0	17.91	79.58	0	0
6641	139	0	0	CYT		15.035	11.55			ExpAA=14.79 First60=14.79 PredHel=1 Topology=o26-43i	1	12.3	18.8	68.8	Y-NoSP	6	20.3	10.1	4.3	.	6641	417			*	6641	416		H		0.997602	6641	8.66	40.5	17.85	23.78	1.1	20.21	18.5	0	6.09	14.95	4.79	10.55	3.64	0	0	45.12	43.04
55211	797	0	6	CYT		88.494	4.99			ExpAA=29.47 First60=0.00 PredHel=0 Topology=o	0				Y-NoSP	1	12.2	6	4.9	.	55211	2394		ATG	*	55211	2394		M	*	1	55211	46.02	0	0	22.63	0	0	99.27	73.57	98.57	116.17	106.81	190.79	0	291.46	218.81	0	0
35218	143	0	0	BL	16-17	16.113	5.85	14.371	5.85	ExpAA=0.00 First60=0.00 PredHel=0 Topology=o	0				Y-NoSP	0	9.9	2.8	3.5	.	35218	429		ATG	*	35218	428		Y		0.997669	35218	17.43	28.05	37.24	18.93	30.25	13.74	28.44	0	9.72	19.21	0	0	0.01	34.32	0	47.83	14.98
64195	199	0	1	SIG	20-21	22.228	4.81	19.933	4.66	ExpAA=2.05 First60=2.05 PredHel=0 Topology=o	0				Y-NoSP	0	17.6	5.5	2.5	.	64195	600		ATG	*	64195	600		M	*	1	64195	1	0	2	1	0	0	5	0	0	0	0	2.93	0	5327.39	0	0	0
57278	1047	0	1	CYT		115.165	8.15			ExpAA=0.00 First60=0.00 PredHel=0 Topology=o	0				N	13	16.6	3.6	9.4	.	57278	3144			*	57278	3144		T	*	1	57278	220.82	0	100.91	11.1	49.67	198.31	197.6	113.82	80.01	129.54	220.7	67.44	117.59	22.8	184.4	0	0
30257	320	0	1	CYT		36.526	8.08			ExpAA=2.21 First60=2.21 PredHel=0 Topology=o	0				Y-NoSP	3	12.5	6.9	3.8	.	30257	963			*	30257	963		A	*	1	30257	40	34	13	0	2	0	139	156	169	185	159	156	0	236	204	2	6
41966	249	0	0	SIG	16-17	23.991	8.93	22.315	8.92	ExpAA=0.45 First60=0.01 PredHel=0 Topology=o	0				Y-NoSP	16	12.9	30.1	5.6	7.2	41966	750		ATG	*	41966	750		M	*	1	41966	0	0.82	1.31	9.32	6.97	390.27	181.78	2.83	1.18	6.49	1.68	203.21	10.51	0.96	7.5	0	0
55618	1698	1.82568	5	CYT		178.739	6.02			ExpAA=0.05 First60=0.00 PredHel=0 Topology=o	0				Y-NoSP	23	11.6	10	14.4	0.9	55618	5097	Y		*	55618	5097	Y	S	*	1	55618	550.52	372.88	291.69	172.15	158.63	200.97	198.61	6.73	169.54	152.01	52.53	180.93	104.59	91.27	54.69	286.57	139.99
53234	648	5.09259	0	CYT		67.792	8.06			ExpAA=15.41 First60=7.52 PredHel=0 Topology=o	0				Y-NoSP	4	13.1	6.5	4.8	.	53234	1947	Y		*	53234	1947	Y	Q	*	1	53234	557.37	393.56	243.81	252.94	116.64	180.26	122.38	180	227.7	168.03	223.41	246.57	110.73	255.6	299.92	0	191.72
51295	518	0	1	CYT		58.093	8.41			ExpAA=0.01 First60=0.00 PredHel=0 Topology=o	0				Y-NoSP	5	11.4	4.6	6.2	.	51295	1551				51295	1551		C		1	51295	35.4	9.94	124.39	23.66	46.35	17.37	0	12.56	0	19.67	11.33	18.36	19.43	26.62	33.92	29.8	0
59611	1070	0	5	CYT		122.833	6.06			ExpAA=0.00 First60=0.00 PredHel=0 Topology=o	0				Y-NoSP	1	9.3	5.1	4.7	.	59611	3213		ATG	*	59611	3213		M	*	1	59611	856.89	42.26	0	53.55	0	153.02	9.14	102.98	0	105.78	0	54.8	0	76.27	0	0	0
42214	194	0	1	BL/SIG		21.134	10.58			ExpAA=38.29 First60=38.16 PredHel=2 Topology=i12-34o38-60i	2	22.7	2.1	75.3	Y-NoSP	11	14.9	10.3	13.9	.	42214	585		ATG	*	42214	585		M	*	1	42214	2.43	0	0	188.21	4.02	3.09	3063.83	2949.47	2494.71	5.01	6073.17	21665.7	0	21179.7	124.29	0	0
12096	149	0	0	CYT		16.896	8.48			ExpAA=0.00 First60=0.00 PredHel=0 Topology=o	0				Y-NoSP	0	12.2	7.4	4.7	.	12096	447			*	12096	445		S		0.995526	12096	47.26	2.69	20.21	1.82	0	9.84	0	0	7.15	4.18	13.18	6.01	13.61	8.37	5.72	12.31	0
20413	77	0	0	BL	16-17	8.323	11.14	6.35	10.56	ExpAA=20.31 First60=20.31 PredHel=1 Topology=o32-54i	1	28.9	42.1	28.9	Y-NoSP	1	14.5	3.9	2.6	.	20413	228		ATG	*	20413	228		S		1	20413	1	0	0	2	0	0	120.34	2771.54	3749.91	2653.87	502	20.9	150.54	868.28	2064.41	0	0
55069	133	0	0	CYT		14.929	6.57			ExpAA=0.00 First60=0.00 PredHel=0 Topology=o	0				N	0	7.6	5.3	6.1	.	55069	396				55069	396		V		1	55069	5	2	1	35257.4	1324.77	4517.13	35406.9	6538.14	3993.25	3247.74	4714.19	36388.5	492.2	26112.3	82.69	0	0
21368	159	0	0	CYT		17.926	6.22			ExpAA=0.79 First60=0.00 PredHel=0 Topology=o	0				N	0	10.1	7.5	5	.	21368	480		ATG	*	21368	480		M	*	1	21368	4	16	50	2	9	4	0	9	0	10	2	6	10	12	12	2	0
59919	1313	0	6	CYT		147.976	6.35			ExpAA=0.00 First60=0.00 PredHel=0 Topology=o	0				Y-NoSP	6	13.9	5.5	6.9	.	59919	3942			*	59919	3942		N	*	1	59919	368.32	1813.33	764.48	102.47	89.66	0	49.24	0	1.99	125.4	0	346.45	826.72	0	228.46	4920.68	3912.21
66440	92	0	0	BL/SIG		9.703	11.44			ExpAA=0.01 First60=0.01 PredHel=0 Topology=i	0				Y-NoSP	1	5.5	13.2	7.7	.	66440	276		ATG	*	66440	274		A	*	0.992754	66440	81.1	0	0	10.68	4.55	2.06	0	20.08	0	10.13	0	7.51	0	0	2.01	10	0
38302	76	0	0	CYT		8.508	9.51			ExpAA=0.00 First60=0.00 PredHel=0 Topology=o	0				N	0	17.1	7.9	5.3	.	38302	231			*	38302	231		R	*	1	38302	36.08	29	18	22	12.57	12.03	5.05	15	23.67	18.93	14.69	9.87	62	15	38.19	1	0
60727	2036	0	4	CYT		228.49	5.08			ExpAA=0.40 First60=0.00 PredHel=0 Topology=o	0				Y-NoSP	1	15.2	3.9	4.6	.	60727	6111		ATG	*	60727	6111		M	*	1	60727	329.43	490.63	339.6	308.87	363.82	302.33	42.82	167.81	0	201.93	161.22	82.54	0	73.43	0	592.83	0
22292	96	0	1	CYT		10.804	6.4			ExpAA=0.00 First60=0.00 PredHel=0 Topology=o	0				N	1	11.6	2.1	3.2	.	22292	285		ATG	*	22292	285		S		1	22292	35.88	15.31	0	291.37	0	294.8	138.37	2.13	0	0	120.63	145.2	0	121.37	1.96	0	10.24
58	125	0	0	CYT		13.244	4.79			ExpAA=0.00 First60=0.00 PredHel=0 Topology=o	0				Y-NoSP	2	17.7	5.6	2.4	.	58	372			*	58	372		S		1	58	51.81	16.56	12.62	0	0	8.23	10.99	1.96	16.22	3.76	1.22	1.82	2.38	0	2.61	0	0
57942	596	0	2	CYT		64.175	5.48			ExpAA=0.03 First60=0.00 PredHel=0 Topology=o	0				N	1	12.9	6.4	3.7	.	57942	1791			*	57942	1791		G	*	1	57942	185.56	24.08	121.16	0	0	7.45	0	0	12.85	70.68	0	246.22	0	129.28	141.57	0	0
61048	848	0	1	CYT		92.488	6.76			ExpAA=4.71 First60=0.03 PredHel=0 Topology=o	0				N	1	18.6	7.2	4.2	.	61048	2547		ATG	*	61048	2547		M	*	1	61048	160.24	71.77	17.58	4.37	1.6	1.46	25.53	0	8.31	0	12.06	0	2.89	21.54	4.89	10.92	11.06
59760	550	4.72727	1	CYT		54.779	5.96			ExpAA=0.12 First60=0.00 PredHel=0 Topology=o	0				Y-NoSP	17	18	10.2	6.9	.	59760	1653	Y		*	59760	1653	Y	A	*	1	59760	38.89	420.44	59.63	269.63	175.91	0	1.91	98.62	185.65	27.89	144.78	191.29	0	124.43	207.07	3.8	10.23
45206	933	0	0	CYT		103.581	5.15			ExpAA=0.00 First60=0.00 PredHel=0 Topology=o	0				Y-NoSP	5	14.9	4.6	3.2	.	45206	2802		ATG	*	45206	2802		M	*	1	45206	101.64	26.05	53.86	39.59	35.07	58.1	53	41.96	45.14	0	28.97	41.22	8.82	17.35	0	0	0
52069	959	0	5	SIG	27-28	107.24	7.38	104.134	6.96	ExpAA=27.18 First60=0.83 PredHel=1 Topology=o543-565i	1	2.3	56.7	41	N	1	14.2	6.2	6.6	.	52069	2874		ATG		52069	2874		M		1	52069	20.09	0	0	12.45	1.65	0	0	0	13.86	0	0	8.6	0	4.27	0	0	0
2459	144	0	0	SIG	22-23	15.533	11.46	13.182	11.48	ExpAA=22.02 First60=22.02 PredHel=1 Topology=i7-29o	1	15.3	79.9	4.9	Y-NoSP	9	13.2	13.2	11.8	.	2459	435		ATG	*	2459	435		M	*	1	2459	0	0	2	242.45	249.41	8103.85	26447.5	249.4	340.87	257.39	25397	237.26	1.01	21300.8	1.18	0	0
52572	1799	0	4	CYT		197.71	9.17			ExpAA=2.12 First60=0.03 PredHel=0 Topology=o	0				Y-NoSP	14	19.3	5.8	8.6	0.2	52572	5400		ATG	*	52572	5400		M	*	1	52572	743.03	430.7	339.23	105.11	32.57	0	25.31	118.73	116.52	119.13	28.97	103.31	0	31.75	68.27	36.91	0
43983	605	0	1	CYT		68.882	6.8			ExpAA=0.10 First60=0.00 PredHel=0 Topology=o	0				N	2	12.6	5.6	6.8	.	43983	2343		ATG		43983	1812		K		0.773367	43983	54.9	91.1	79.04	0	0	79.81	5.28	0	0.01	82.32	0	0	99.7	0	27.1	0	3.83
40577	760	0	1	BL	40-41	85.063	9.04	80.425	9	ExpAA=131.78 First60=20.08 PredHel=6 Topology=i25-47o431-453i466-488o518-540i547-569o603-625i	6	17.4	58.9	23.7	Y-NoSP	0	15.3	5.9	4.6	.	40577	2283			*	40577	2283		E	*	1	40577	458.33	468.68	371.61	51.84	69.97	40.06	378.72	152.15	183.55	52.1	86.98	433.32	292.8	179.21	121.53	189.33	462.9
61191	1016	0	2	CYT		112.169	7.56			ExpAA=176.44 First60=18.61 PredHel=6 Topology=o15-37i457-479o484-501i514-536o587-609i705-727o	6	12.5	35.4	52.1	N	3	10.7	7.9	5	.	61191	3051			*	61191	3051		A	*	1	61191	1813.24	1885.97	1136.3	505.21	438.84	445.96	556.15	21.01	3.49	45.37	574.08	1047.02	5.36	1469.76	20.27	488.1	63.79
50924	1181	0	5	CYT		131.8	7.61			ExpAA=0.00 First60=0.00 PredHel=0 Topology=o	0				Y-NoSP	2	12.5	8.2	7.4	0.3	50924	3546		ATG	*	50924	3546		M	*	1	50924	571.42	972.08	199.69	91.41	21.48	178.64	24.47	54.68	43.71	45.58	141.41	54.14	11.31	41.08	90.63	32.89	0
38851	1412	0	1	CYT		148.539	6.13			ExpAA=0.00 First60=0.00 PredHel=0 Topology=o	0				N	32	20.8	7.6	10.8	.	38851	4239		ATG	*	38851	4239		M	*	1	38851	0	47.14	93.61	64.59	0	0	24.09	12.24	0	0	0	60.64	67.61	0	53.8	12.38	0
52100	534	0	0	CYT		58.185	8.85			ExpAA=206.55 First60=0.01 PredHel=8 Topology=i86-108o151-173i178-200o245-263i370-392o398-420i441-463o473-495i	8	32.2	19.5	48.3	Y-NoSP	2	17	8.2	5.2	.	52100	1605			*	52100	1605		A	*	1	52100	201.85	68	144.84	12.19	67.15	0	0	4	0	4	22	13.71	0	5	9	37	0
4244	150	0	0	CYT		15.57	5.31			ExpAA=0.67 First60=0.51 PredHel=0 Topology=o	0				Y-NoSP	4	12.1	11.4	10.1	.	4244	450			*	4244	449		H		0.997778	4244	18.55	18.61	28.1	19.43	11.55	10.83	9	0	2.77	0	0	10.28	9.79	0	0	0	9.99
24995	79	0	0	CYT		8.714	6.31			ExpAA=0.11 First60=0.11 PredHel=0 Topology=o	0				N	0	16.5	6.3	1.3	.	24995	240			*	24995	240		E	*	1	24995	10	0	10	3	0	13	8	0	0	11	0	0	11	4	0	0	0
64395	120	0	0	CYT		13.155	4.09			ExpAA=0.02 First60=0.01 PredHel=0 Topology=o	0				Y-NoSP	3	12.5	7.5	7.5	.	64395	363		ATG	*	64395	363		M	*	1	64395	0	4	0	190.85	16.91	53.01	76.8	62.64	2	2	17.99	1	1739.19	0	0	0	0
66049	179	0	0	BL	18-19	18.823	4.72	16.898	4.68	ExpAA=0.00 First60=0.00 PredHel=0 Topology=o	0				N	1	13.4	12.3	3.9	.	66049	540			*	66049	540		Y	*	1	66049	0	58.4	14.77	7.34	0	0	8.1	4.93	0	0	3.69	7.82	14.34	2.69	9.19	0	0
21876	420	0	0	SIG	29-30	45.907	6.63	42.519	7.83	ExpAA=0.63 First60=0.57 PredHel=0 Topology=o	0				N	0	14	6.7	4.3	.	21876	1263		ATG	*	21876	1263		M	*	1	21876	12	13	13	24	4	843	10	0	0	0	2	0	0	4	0	0	2
40941	477	0	0	CYT		51.935	9.22			ExpAA=195.83 First60=0.08 PredHel=9 Topology=i61-83o87-109i149-171o218-240i253-275o295-312i333-355o359-381i401-423o	9	40.5	27	32.5	Y-NoSP	0	13.4	8	4.2	.	40941	1434		ATG	*	40941	1434		M	*	1	40941	202.25	35.27	61.11	140.37	136.89	220.06	118.45	0	579.81	590.34	124.9	204.81	0	715.45	0	5.09	35.32
56620	872	0	1	CYT		98.479	9.14			ExpAA=0.00 First60=0.00 PredHel=0 Topology=o	0				N	0	10.9	6.1	5.4	.	56620	2619		ATG	*	56620	2619		M	*	1	56620	233.39	93.98	0	55.48	0	0	0	0	12.54	12.43	0	0	30.44	20.35	0	0	13.5
112	92	0	0	CYT		10.811	10.57			ExpAA=0.00 First60=0.00 PredHel=0 Topology=i	0				N	6	17.6	3.3	7.7	.	112	273			*	112	273		S		1	112	136.1	25.41	28.2	83.51	11.92	68.49	84.67	0	93.9	106.82	90.92	124.06	85.04	143.62	95.3	0	0
21273	75	0	0	BL	16-17	8.86	4.89	7.101	4.67	ExpAA=0.04 First60=0.04 PredHel=0 Topology=o	0				N	1	6.7	6.7	4	.	21273	228		ATG	*	21273	228		M	*	1	21273	1	0	0	2	0	0	161.01	0	0	0	956.99	1668.88	351.4	4116.09	1	0	0
3583	108	0	0	CYT		12.171	8.83			ExpAA=0.27 First60=0.07 PredHel=0 Topology=o	0				Y-NoSP	4	20.6	3.7	3.7	.	3583	321			*	3583	321		L		1	3583	0	50.27	0	6.41	0	7.25	4.99	0	0	0	1.42	5.58	8.43	3.85	11.22	0	19.04
13804	176	0	0	CYT		16.969	4.54			ExpAA=0.04 First60=0.03 PredHel=0 Topology=o	0				Y-NoSP	66	41.1	6.9	9.7	.	13804	528		ATG	*	13804	527		Q		0.998106	13804	0	10.31	0	0	5.6	0	0	0	3.28	0	10.4	0	7.15	9.91	0	0	0
22318	60	0	0	CYT		6.603	8.04			ExpAA=0.00 First60=0.00 PredHel=0 Topology=o	0				Y-NoSP	0	10.2	10.2	3.4	.	22318	180		ATG	*	22318	179		Y		0.994444	22318	9.03	0	0.36	3.69	1.53	3.09	6.84	0	5.67	0	18.35	1.36	7.79	9.03	0	0	14.16
1845	444	0	0	CYT		49.727	8.86			ExpAA=0.00 First60=0.00 PredHel=0 Topology=o	0				N	6	10.6	6.1	7	.	1845	1335		ATG	*	1845	1335		M	*	1	1845	816	638	18	12	2	35	43	0	0	0	62	67	3	112	5	19	2
48177	463	0	0	CYT		51.299	8.28			ExpAA=0.03 First60=0.03 PredHel=0 Topology=o	0				Y-NoSP	0	14	6.7	4.3	.	48177	1392			*	48177	1392		N	*	1	48177	171.06	250.7	89.37	4	49.32	2.75	21.22	56.49	38.81	1.99	0	37	0	47	46.55	0	0
60878	698	0.286533	2	CYT		77.18	5.77			ExpAA=0.01 First60=0.00 PredHel=0 Topology=o	0				N	3	15	6.3	6.3	.	60878	2097			*	60878	2097		G	*	1	60878	135.49	19.79	55.78	0	0	39.01	98	0	0	67.77	37.47	0	34.54	144.11	48.52	0	0
61953	2530	0	9	CYT		285.891	7.9			ExpAA=0.88 First60=0.01 PredHel=0 Topology=o	0				N	0	11.2	4.9	4.9	.	61953	7593		ATG	*	61953	7593		M	*	1	61953	308.06	164.4	88.89	194.78	0	141.29	230.14	220.31	179.36	192.69	236.94	81.33	361.05	12.01	0	60.19	42.17
56594	646	0	0	CYT		71.177	5.36			ExpAA=0.00 First60=0.00 PredHel=0 Topology=o	0				N	2	13.9	7	5.1	.	56594	1941			*	56594	1941		I	*	1	56594	37.07	30.39	64.73	6.58	6	0	24.98	15.05	11.64	1.5	2	0	17	2.93	20.93	0	2
51615	1208	0	3	CYT		131.864	8.88			ExpAA=51.96 First60=0.05 PredHel=2 Topology=o217-239i260-282o	2	3.6	94.6	1.7	Y-NoSP	18	16.1	7.9	9.1	.	51615	3627		ATG	*	51615	3627		M	*	1	51615	187.84	162.93	190.6	132.06	58.19	233.66	121.37	93.08	84.46	96.37	66.52	144.49	143.38	193.2	211.47	0	45.11
38056	1206	0	6	CYT		126.671	6.38			ExpAA=0.01 First60=0.00 PredHel=0 Topology=o	0				Y-NoSP	42	18.7	8.5	7.4	.	38056	3621			*	38056	3621		G	*	1	38056	1437.33	684.1	0	188.52	12.83	251.91	216.5	143.22	236.27	40.18	237.8	590.31	275.62	481.39	0	594.28	420.81
50265	427	0	3	CYT		47.118	7.56			ExpAA=0.30 First60=0.30 PredHel=0 Topology=o	0				N	2	13.1	9.6	6.6	.	50265	1284		ATG	*	50265	1284		M	*	1	50265	734.73	774.03	424.29	470.73	206.22	426.67	357.77	165.81	255.97	210.56	319.14	447.28	215.07	360.68	304.03	6.53	0
63943	573	0	3	CYT		62.058	8.99			ExpAA=263.99 First60=19.29 PredHel=12 Topology=i41-63o78-100i107-125o129-151i164-186o192-214i273-292o302-324i337-359o391-413i434-453o486-508i	12	44.3	17.5	38.2	Y-NoSP	12	13.8	8.2	6.3	.	63943	1722		ATG	*	63943	1722		M	*	1	63943	0	0	5.37	17.6	15.55	42.64	0	0	5.25	0	0.05	4.06	5.77	6.55	16.29	0	0
2307	98	0	0	CYT		11.321	9.77			ExpAA=0.00 First60=0.00 PredHel=0 Topology=o	0				Y-NoSP	1	13.4	8.2	3.1	.	2307	294		ATG	*	2307	293		Y		0.996599	2307	50.02	17.74	23.88	13.03	0	0	0	10	2.01	12.44	13.74	0	4.47	0	7	0	0
43750	191	0	0	CYT		20.254	10.05			ExpAA=0.00 First60=0.00 PredHel=0 Topology=o	0				N	22	28.9	7.4	5.8	.	43750	570				43750	570		P		1	43750	44.79	17.98	19.33	4.01	3.88	4.46	2.99	1.98	0	0	0	3.54	0	1.99	1.23	9.22	13.9
59735	473	0	0	CYT		52.336	8.15			ExpAA=0.03 First60=0.00 PredHel=0 Topology=o	0				N	9	13.5	7.4	4.7	.	59735	1422		ATG	*	59735	1422		M	*	1	59735	7.44	7.53	0	40.48	0	28.83	34.29	17.28	0	21.08	0	0	0	19.41	0	0	0
1377	193	0	0	CYT		21.727	8.93			ExpAA=0.00 First60=0.00 PredHel=0 Topology=o	0				Y-NoSP	0	10.4	7.8	3.1	.	1377	576			*	1377	576		L		1	1377	94.92	42.18	32.09	4.78	4.38	0	2.47	15.15	1.64	5.27	0	9.26	0	15.28	22.99	2.61	0
38698	323	0	0	CYT		37.838	6.91			ExpAA=0.00 First60=0.00 PredHel=0 Topology=o	0				N	6	8.7	4	5.9	.	38698	972			*	38698	972		R	*	1	38698	77.25	59.31	48.61	23.17	30.52	28.81	9.39	32.31	1.32	18.95	17.31	42.33	75.85	33.07	60.8	8.86	0
37647	198	0	0	CYT		20.439	7.72			ExpAA=21.77 First60=21.77 PredHel=1 Topology=o20-42i	1	11.2	10.2	78.7	N	13	19.8	17.3	4.6	.	37647	594		ATG	*	37647	592		R		0.996633	37647	46.4	66.46	63.36	38.62	31.22	87.77	52.03	0	0	0	33.76	57.6	32.45	31.58	0	0	0
43898	683	0	2	CYT		77.056	6			ExpAA=0.01 First60=0.00 PredHel=0 Topology=o	0				N	3	14.5	6	5.1	.	43898	2052		ATG	*	43898	2052		M	*	1	43898	572.18	588.02	489.19	312.66	202.72	188.9	124.38	173.28	227.84	168.97	221.34	165.91	426.16	178.99	397.4	0	16.99
57148	747	0	1	CYT		84.855	6.06			ExpAA=0.00 First60=0.00 PredHel=0 Topology=o	0				N	0	11.2	3.3	1.6	.	57148	2244		ATG	*	57148	2244		M	*	1	57148	100.98	323.72	61.24	232.57	251.19	42.04	54.05	153.08	59.59	38.56	162.13	189.34	90.77	132.99	159.89	3.11	12.65
54884	299	0	1	CYT		34.506	9.17			ExpAA=39.93 First60=18.00 PredHel=2 Topology=o32-51i142-164o	2	13.7	55.9	30.4	N	1	9	4.3	5	.	54884	900			*	54884	900		I	*	1	54884	186.22	174.91	139.56	112.62	56.78	113.76	43.77	45.83	76.3	73.42	83.13	100.01	80.46	99.69	65.65	8.02	27.52
49951	383	0	1	CYT		43.378	7.94			ExpAA=0.04 First60=0.00 PredHel=0 Topology=o	0				Y-NoSP	1	11	7	4.2	.	49951	1152			*	49951	1152		Q	*	1	49951	5.25	4.59	0	0	3.17	6.32	0	21.23	8.74	0	21.99	5.15	0	0.81	1.67	0	3.68
44415	595	0	3	SIG	37-38	68.31	5.81	64.262	5.69	ExpAA=7.36 First60=7.36 PredHel=0 Topology=o	0				Y-NoSP	1	5.9	5.4	7.6	.	44415	1788			*	44415	1788		S	*	1	44415	301.16	0	120.49	654.82	717.54	661.85	653.56	0	0	0	639.26	0	25.39	256	0	0	0
49672	1568	0	8	CYT		171.747	6.24			ExpAA=0.19 First60=0.00 PredHel=0 Topology=o	0				Y-NoSP	5	15.1	6.3	6.4	.	49672	4707		ATG	*	49672	4707		M	*	1	49672	253.84	168.14	43.37	168.72	55.11	195.08	196.01	81.96	109.73	143.78	120.26	196.97	50.51	90.31	149.56	0	30.88
38137	194	0	0	BL	15-16	21.537	9.94	19.812	10	ExpAA=1.08 First60=0.11 PredHel=0 Topology=o	0				N	4	16.1	6.7	7.3	.	38137	582			*	38137	581		Y		0.998282	38137	2	0	0	1	0	0	62.04	5.11	23.46	0	151.92	75.58	0	245.4	16.78	0	0
65181	59	0	0	SIG	25-26	6.284	7.85	3.547	5.97	ExpAA=4.02 First60=4.02 PredHel=0 Topology=o	0				Y-NoSP	0	8.6	13.8	3.4	.	65181	177		ATG	*	65181	176		W	*	0.99435	65181	8.97	11.66	13.59	8.07	9.98	3	2.42	7.98	8.98	0	7.99	12.98	6.03	5.98	9.09	2	7
39229	242	0	1	CYT		28.382	9.44			ExpAA=2.26 First60=0.02 PredHel=0 Topology=o	0				N	0	15.3	2.1	3.7	.	39229	729			*	39229	729		D	*	1	39229	1	2.71	1	6	2	106	803	365	13.98	32	0	384	0	316.85	0	8	2
46106	482	0.622407	1	CYT		52.476	9.67			ExpAA=0.00 First60=0.00 PredHel=0 Topology=o	0				N	13	12.3	8.7	19.3	0.6	46106	1443		ATG		46106	1443		M		1	46106	0	13.67	0	0	13.27	0	0	3.65	0.84	0	0	13.38	0	10.24	0	0	0
48656	2521	0	9	CYT		286.418	7.32			ExpAA=0.90 First60=0.00 PredHel=0 Topology=o	0				N	0	11.5	4.6	4.8	.	48656	7566			*	48656	7566		S	*	1	48656	242.06	288.84	120.04	181.26	0	227.54	184.24	160.9	205.08	241.6	271.12	0	404.56	0	39.13	0	0
56173	762	0	3	CYT		86.669	10.63			ExpAA=0.06 First60=0.00 PredHel=0 Topology=o	0				Y-NoSP	9	18.9	6.4	6.3	.	56173	2289		ATG	*	56173	2289		M	*	1	56173	242.16	386.83	130.41	101.34	25.14	14.09	14.56	40.66	41.81	0	24.18	67.42	58.56	59.05	124.55	17.73	28.14
55939	585	0	3	CYT		64.992	5.81			ExpAA=0.00 First60=0.00 PredHel=0 Topology=o	0				Y-NoSP	3	14.7	4.8	6	.	55939	1758		ATG	*	55939	1758		M	*	1	55939	24.25	0	16.8	5.3	1.37	19.33	15.24	0	2.72	9.21	0	0	0	14.32	0	0	0
168	241	0	0	CYT		27.308	8.05			ExpAA=21.90 First60=21.47 PredHel=1 Topology=o18-40i	1	9.1	7.5	83.4	N	1	12.9	2.9	7.1	.	168	726			*	168	726		G	*	1	168	18	24	8	18	138	301	4.66	0	0	0	0	8	95	7	0	0	0
40049	583	0	2	CYT		64.764	8.42			ExpAA=15.03 First60=0.09 PredHel=0 Topology=o	0				Y-NoSP	0	14.9	8.4	4.6	.	40049	1752		ATG	*	40049	1752		M	*	1	40049	187.57	272.41	154.14	112.99	203.13	238.22	134.08	184.04	398.14	220.48	188.83	235.11	426.55	261.48	343.18	0	0
55867	453	0	4	CYT		52.481	4.54			ExpAA=0.00 First60=0.00 PredHel=0 Topology=o	0				Y-NoSP	12	12.8	3.8	4.9	.	55867	1362		ATG	*	55867	1362		M	*	1	55867	55.99	234.68	0	35.16	0	0	215.25	257.45	21.15	0	249.16	236.03	108.32	0	37.57	0	0
47203	639	0	1	CYT		73.257	10.38			ExpAA=0.00 First60=0.00 PredHel=0 Topology=o	0				Y-NoSP	25	20.5	3.1	6.4	.	47203	1920		ATG	*	47203	1920		M	*	1	47203	1242.45	594.81	805.09	270.33	207.36	10.79	6.38	0	12.22	0	0	107.29	4.94	115.74	104.07	13.54	11.03
58054	449	1.78174	1	CYT		46.451	6.19			ExpAA=0.17 First60=0.00 PredHel=0 Topology=o	0				Y-NoSP	31	20	6.9	8.2	.	58054	1350	Y		*	58054	1350	Y	Q	*	1	58054	0	9.23	36.75	15.7	0	19.78	0	0	7.08	0	1.37	4.18	0.15	0	1.64	0	16.16
58055	449	1.78174	1	CYT		46.451	6.19			ExpAA=0.17 First60=0.00 PredHel=0 Topology=o	0				Y-NoSP	31	20	6.9	8.2	.	58055	1350	Y		*	58055	1350	Y	Q	*	1	58055	0	9.23	36.75	15.7	0	19.78	0	0	7.08	0	1.37	4.18	0.15	0	1.64	0	16.16
54663	187	0	1	CYT		20.251	7.85			ExpAA=0.03 First60=0.03 PredHel=0 Topology=o	0				Y-NoSP	3	15.1	8.1	7	.	54663	558				54663	558		G		1	54663	0	0	11.98	5.52	0	11.78	0	5.71	30.65	0	25.76	10.38	12.38	34.98	0	0.25	0
47889	735	0	0	CYT		81.908	7.48			ExpAA=0.01 First60=0.00 PredHel=0 Topology=o	0				Y-NoSP	0	15.2	4.6	3.7	.	47889	2208		ATG	*	47889	2208		M	*	1	47889	203.91	0	135.1	98.8	11.57	5.37	52.89	7.71	72.57	4.41	66.9	53.9	2.28	0	11.2	0	0
48352	1634	0	4	CYT		172.581	8.71			ExpAA=0.02 First60=0.00 PredHel=0 Topology=o	0				Y-NoSP	19	18.8	4.5	8.7	.	48352	4905			*	48352	4905		A	*	1	48352	0	35.41	0	32.08	0	0	20.48	0	0	0	30.96	7.38	0	27.59	0	0	54.44
60216	1494	0	2	CYT		153.046	9.08			ExpAA=0.03 First60=0.00 PredHel=0 Topology=o	0				Y-NoSP	46	21.1	8.7	13	.	60216	4485			*	60216	4485		I	*	1	60216	368.39	0	171.15	111.64	0	77.53	7.25	0	0	0.53	13.99	0	90.68	0	0	4.91	0
6297	170	0	0	ANC		19.178	9.8	13.603	9.45	ExpAA=63.34 First60=30.57 PredHel=2 Topology=i13-35o62-81i	2	24.3	16	59.8	N	0	5.9	5.3	4.1	.	6297	511			*	6297	509		L	*	0.996086	6297	2.73	48.54	28.23	16.15	0	24.72	0	0	3.06	10.11	6.55	4.68	30.66	0	7.56	0	9.47
58837	439	0	1	CYT		48.148	8.6			ExpAA=0.06 First60=0.00 PredHel=0 Topology=o	0				N	1	9.8	8.2	4.1	.	58837	1320		ATG	*	58837	1320		M	*	1	58837	0	0	95.14	13.09	8.4	0	2.96	0	0	4.39	20.63	52.5	0	0	51.59	0	0
47596	243	0	1	CYT		26.266	9.1			ExpAA=1.98 First60=0.03 PredHel=0 Topology=o	0				Y-NoSP	0	11.2	12.4	3.3	.	47596	726				47596	726		N		1	47596	36.74	23.98	19.36	5.62	9.55	11.71	5.55	0	7.69	31.97	0	57.96	6.61	40	55.21	18	2
40636	315	0	1	SIG	19-20	34.664	5	32.449	4.92	ExpAA=0.01 First60=0.01 PredHel=0 Topology=o	0				N	25	18.7	8.9	8.6	.	40636	948		ATG	*	40636	948		M	*	1	40636	159.3	34.57	58.98	625.48	19.97	578.06	519.71	0	0	212.28	188.84	261.61	22.84	0	24.1	0	7.17
18650	179	0	0	BL	21-22	19.985	11.6	17.4	11.5	ExpAA=4.19 First60=2.97 PredHel=0 Topology=o	0				Y-NoSP	0	11.8	10.1	3.4	.	18650	534			*	18650	534		S		1	18650	34.19	97.58	95.23	32	0	26.22	12	0	37.6	0	3.53	11.91	5.62	6.18	27.32	32.08	27.78
48440	494	0	6	CYT		54.618	4.52			ExpAA=0.00 First60=0.00 PredHel=0 Topology=o	0				Y-NoSP	18	14.4	3.2	7.1	.	48440	1479				48440	1479		D		1	48440	124.27	89.04	58.28	13.28	7.85	38.1	7.62	0	7.13	0	7.39	25.89	3.64	7.2	28.2	5.85	6.56
18080	276	0	0	CYT		27.037	11.41			ExpAA=0.01 First60=0.01 PredHel=0 Topology=o	0				Y-NoSP	25	20	16.7	14.2	.	18080	828			*	18080	827		Q		0.998792	18080	6.88	11.21	0	0	14.3	4.1	1.49	13.67	0	1.8	0	22.95	25.07	0	5.55	0	0
66197	62	0	0	CYT		6.846	6			ExpAA=0.00 First60=0.00 PredHel=0 Topology=o	0				N	6	13.1	4.9	8.2	.	66197	186		ATG	*	66197	184		T		0.989247	66197	51.82	52.26	63.64	19.72	20.31	37.97	30.63	8.95	26.31	23.75	24.58	34.88	96.9	24.02	45.12	17.87	24.98
66567	804	0	2	SIG	23-24	87.371	5.14	85.05	5.09	ExpAA=9.31 First60=9.31 PredHel=0 Topology=o	0				N	1	11.6	10.3	6.5	.	66567	2409		ATG		66567	2409		M		1	66567	15.72	22.69	4.61	209	0	175.75	76.31	4.37	3.81	0	149.89	183.21	184.6	163.01	4.36	16.49	7.91
41967	262	0	0	SIG	33-34	25.131	8.8	21.698	8.65	ExpAA=21.32 First60=15.21 PredHel=1 Topology=o15-32i	1	6.5	5.7	87.8	Y-NoSP	15	14.1	28.2	6.9	6.9	41967	789			*	41967	789		P	*	1	41967	0	121.03	203.62	4809.17	3647.86	10554.6	5359.56	5325.49	3577.23	3657.05	2407.29	7445.26	12807.5	0	15190.1	1.34	0
40539	210	0	0	SIG	19-20	24.031	9.66	21.892	9.57	ExpAA=3.91 First60=3.32 PredHel=0 Topology=o	0				N	1	15.7	5.2	4.3	.	40539	633		ATG	*	40539	633		M	*	1	40539	0	0.94	0	2.29	0	0	379.12	626.98	408.13	0	824.62	173.19	5659.39	258.71	3102.8	0	2
60279	982	0	4	CYT		109.4	6.17			ExpAA=0.00 First60=0.00 PredHel=0 Topology=o	0				N	19	16.9	6.3	5.1	.	60279	2949		ATG	*	60279	2949		M	*	1	60279	738.64	1640.63	485.05	188.54	0.03	79.92	139.32	45.97	73.79	0	205.01	180.76	500	291.33	239.22	0	70.52
45399	719	0	0	CYT		81.255	7.87			ExpAA=0.03 First60=0.00 PredHel=0 Topology=o	0				Y-NoSP	15	16	6	6.5	.	45399	2160		ATG	*	45399	2160		M	*	1	45399	867.03	461.45	516.39	182.62	192.06	303.95	179.32	195.63	154.31	269.61	189.32	163.35	473.21	112.46	483.96	169.9	0
63653	1368	0	6	CYT		151.748	5.33			ExpAA=0.00 First60=0.00 PredHel=0 Topology=o	0				Y-NoSP	3	15.7	5.5	6.1	.	63653	4107		ATG	*	63653	4107		M	*	1	63653	105.52	88.84	332.9	115.41	20.73	179.25	82.22	0	165.23	57.81	41.96	89.44	827.86	308.33	184.63	0	20.63
37642	96	0	0	CYT		10.957	6.09			ExpAA=0.01 First60=0.01 PredHel=0 Topology=o	0				Y-NoSP	0	12.6	5.3	3.2	.	37642	285			*	37642	285		S		1	37642	0	85.18	0	11.37	3.32	9.48	0	5.34	17.63	0	30.08	20.37	7.93	0	0	79.51	0
56153	104	0	0	BL/SIG		11.234	12.07			ExpAA=0.00 First60=0.00 PredHel=0 Topology=i	0				Y-NoSP	8	13.6	8.7	14.6	.	56153	311			*	56153	311		S	*	1	56153	2.37	3.76	8.14	2.69	1.17	10.48	0	15.25	6.46	4.48	0	1.38	10.12	0	6.69	8.37	0
39986	733	0	3	CYT		81.771	6.12			ExpAA=0.01 First60=0.00 PredHel=0 Topology=o	0				Y-NoSP	3	15.8	7.4	6.7	.	39986	2202		ATG	*	39986	2202		M	*	1	39986	544.51	269.12	179.35	29.24	203.7	197.76	31.33	158.39	146.37	9.58	4.26	224.75	95.96	15.6	12.72	12.74	11.97
60795	3662	0	3	CYT		411.592	5.42			ExpAA=0.00 First60=0.00 PredHel=0 Topology=o	0				Y-NoSP	2	13.4	4.1	2.3	.	60795	10989		ATG	*	60795	10989		M	*	1	60795	1983.47	2689.54	411.03	274.69	651.1	125.51	738.68	593.88	118.3	68.46	631.69	718.49	85.88	807.18	778.65	13.3	46.04
64777	247	0	0	CYT		26.626	9.65			ExpAA=0.00 First60=0.00 PredHel=0 Topology=o	0				N	5	2.4	18.3	29.7	.	64777	741			*	64777	740		H		0.99865	64777	55.26	96.19	32.26	4.96	0	22.48	12.51	8.35	0	0	20.92	0	0	24.33	29.47	0	0
52672	2709	0	5	CYT		295.773	5.46			ExpAA=0.00 First60=0.00 PredHel=0 Topology=o	0				Y-NoSP	3	19.7	5	5.5	.	52672	8130			*	52672	8130		A	*	1	52672	0	0	73.15	24.2	27.01	37.47	35.48	0	0	0	8.49	5.17	2.04	48.35	7.15	0	0
11913	164	0	1	CYT		18.336	9.45			ExpAA=0.00 First60=0.00 PredHel=0 Topology=i	0				Y-NoSP	3	14.1	3.1	3.1	.	11913	492			*	11913	491		Q		0.997967	11913	13.24	57.89	0	0	0	6.39	17.64	3.2	0	2.87	0	0	0	0	8.68	0	0
40514	537	0	1	SIG	21-22	60.755	6.4	58.538	6.48	ExpAA=0.30 First60=0.23 PredHel=0 Topology=o	0				N	7	11.5	7.1	4.7	.	40514	1614		ATG	*	40514	1614		M	*	1	40514	152.31	42.47	18.99	335.17	0	86.53	0	0	37.36	49.34	0	9.12	21.85	24.72	0	0	0
61488	1422	0	3	CYT		154.679	5.93			ExpAA=0.00 First60=0.00 PredHel=0 Topology=o	0				Y-NoSP	10	14.4	6.3	8.8	.	61488	4269		ATG	*	61488	4269		M	*	1	61488	86.91	0	192.64	46.25	0	164.57	42.3	0	41.14	34.94	0	0	61.28	92.66	0	0	0
49361	397	0	1	CYT		44.956	9.2			ExpAA=0.00 First60=0.00 PredHel=0 Topology=o	0				Y-NoSP	8	17.1	3	6.5	.	49361	1194		ATG	*	49361	1194		M	*	1	49361	20.66	157.25	40.31	0	11.86	23.85	0	8.31	31.16	5	0	0	21.79	26.31	47.55	34.5	0
50688	370	0	0	CYT		40.777	5.72			ExpAA=0.07 First60=0.00 PredHel=0 Topology=o	0				N	6	13	5.4	7.3	.	50688	1113		ATG	*	50688	1113		M	*	1	50688	162.91	521.84	271.26	152.22	5.75	178.9	61.7	92.69	123.97	62.98	111.84	17.62	192.27	20.12	0	198.56	73.74
974	241	0	2	SIG	16-17	27.414	9.1	25.737	9.24	ExpAA=0.49 First60=0.00 PredHel=0 Topology=o	0				Y-NoSP	0	11.6	4.6	5.4	.	974	726			*	974	726		H	*	1	974	2	0	0	0	3	1	132	95	67	97	245	80	34	85	223	0	0
63562	829	0	2	CYT		93.098	6.28			ExpAA=223.07 First60=0.00 PredHel=10 Topology=o330-352i373-395o410-432i448-466o513-535i547-569o591-613i634-656o715-737i768-790o	10	26.1	61.8	12.2	N	1	12.2	6.4	4.8	.	63562	2490			*	63562	2490		N	*	1	63562	6.06	0	12.03	2	135.27	17.07	352.62	88.78	159.57	5.05	231.21	146.95	188.17	113.5	65.32	0	0
39682	160	0	1	CYT		17.02	7.48			ExpAA=0.02 First60=0.00 PredHel=0 Topology=o	0				Y-NoSP	3	18.1	9.4	5.6	1.9	39682	483			*	39682	483		V	*	1	39682	2	0	0	5.26	6.53	6.11	2.51	9.89	0	0	4.55	68.42	0	5.82	1.13	0	0
2158	114	0	0	CYT		12.868	6.56			ExpAA=1.99 First60=1.99 PredHel=0 Topology=o	0				Y	0	11.5	3.5	6.2	.	2158	342		ATG	*	2158	341		Y		0.997076	2158	87.54	38.64	28.26	20.21	33.17	29.28	3.84	0	12.14	29.48	26.76	14.8	35.25	9.54	24.38	0	17.11
58222	274	0	0	CYT		31.253	4.77			ExpAA=0.04 First60=0.00 PredHel=0 Topology=o	0				Y-NoSP	0	9.5	5.1	1.1	.	58222	819			*	58222	819		L		1	58222	33.36	52.14	61.48	2.7	7.49	0	2.43	3.34	3.04	10.81	0	0	25.4	3.98	0.59	46.43	0
41706	759	0	2	SIG	22-23	86.981	8.02	84.761	8.09	ExpAA=12.99 First60=12.80 PredHel=0 Topology=o	0				Y-NoSP	1	12.1	4.7	3.8	.	41706	2280		ATG	*	41706	2280		M	*	1	41706	21.08	6.47	15.95	296.66	371.33	278.95	680.97	248.09	520.75	462.77	564.57	369.52	0	481.01	0	0	48.56
54157	1380	0	7	CYT		154.681	6.42			ExpAA=0.13 First60=0.00 PredHel=0 Topology=o	0				Y-NoSP	7	11.2	4.4	7.4	.	54157	4143			*	54157	4143		Y	*	1	54157	0	20.3	22.91	0	31.89	38.2	0	21.52	0	0	38.8	17.45	14.54	0	0	0	0
9963	115	0	0	CYT		12.684	4.72			ExpAA=0.00 First60=0.00 PredHel=0 Topology=o	0				Y-NoSP	3	12.3	12.3	5.3	.	9963	342				9963	342		Q		1	9963	16.83	187.49	4.46	2.15	0	23.26	0.77	0	8.43	0	13.82	9.05	22.36	2.46	3.38	15.17	0
53109	1327	0	0	CYT		148.628	8.91			ExpAA=0.00 First60=0.00 PredHel=0 Topology=o	0				N	0	15.7	4.2	4.5	.	53109	3984		ATG	*	53109	3984		M	*	1	53109	0	85.64	27.42	35	0	57.23	20.51	9.85	23.71	44.7	29.66	36.13	18.61	38.12	0	0	83.35
42409	1253	0	6	CYT		135.829	5.87			ExpAA=0.00 First60=0.00 PredHel=0 Topology=o	0				Y-NoSP	16	15.2	6.1	8.3	0.2	42409	3762			*	42409	3762		S	*	1	42409	205.21	127.05	239.16	441.12	0	0	722.85	158.29	799.82	360	387.76	0	1285.1	545.56	1967.8	0	0
54314	864	0	0	CYT		96.092	6.33			ExpAA=0.07 First60=0.01 PredHel=0 Topology=o	0				Y-NoSP	0	10.6	8	1.9	.	54314	2595		ATG	*	54314	2595		M	*	1	54314	501	118	271	2	0	2	0	4	7.94	677.12	2	918	10.67	834	1054.39	39.79	0
29574	501	0	2	BL	18-19	57.686	8.41	55.712	8.46	ExpAA=22.69 First60=13.05 PredHel=0 Topology=o	0				N	1	12	4.2	5.4	.	29574	1506		ATG	*	29574	1506		M	*	1	29574	2	0	0	27	1	8	0	6	5	0	0	4	0	2	6	0	0
307	213	0	0	SIG	16-17	22.905	9.72	21.263	9.72	ExpAA=118.14 First60=40.55 PredHel=5 Topology=o4-26i33-55o91-113i134-156o171-190i	5	50.5	25.9	23.6	N	0	11.3	10.4	3.8	.	307	636			*	307	636		L		1	307	26.83	15.2	0	12.71	26.72	8.25	0	215.93	278.37	270.23	0	195.83	340.1	0	284.57	0	0
40639	362	0	0	SIG	19-20	39.629	4.6	37.343	4.55	ExpAA=0.01 First60=0.01 PredHel=0 Topology=o	0				N	47	22.9	7.2	7.2	.	40639	1089		ATG	*	40639	1089		M	*	1	40639	13.81	297.51	109.52	0	155.5	4397.34	0	128.88	30.52	11.46	4.39	0	5.8	39.01	59.06	36.9	0
58738	2243	0	12	CYT		239.763	5.74			ExpAA=0.00 First60=0.00 PredHel=0 Topology=o	0				Y-NoSP	23	16	8.4	9.1	0.3	58738	6732			*	58738	6732		S	*	1	58738	1663.16	566.78	898.35	22.89	182.99	57.14	228.58	84.27	98.31	57.04	271.46	165.16	1.92	427.29	30.94	278.13	0
41150	552	0	0	BL	461-462	61.653	8.54	10.318	9.65	ExpAA=264.00 First60=41.79 PredHel=12 Topology=i13-35o40-62i69-91o156-174i194-216o236-258i265-287o316-338i365-387o397-419i442-464o479-501i	12	47.1	26.1	26.8	N	0	12.1	7.2	4.3	.	41150	1659			*	41150	1659		R	*	1	41150	0	716.12	239.62	0	82.05	29.58	55.18	13.88	23.53	5.04	12.27	0	41.72	21.17	25.15	11.16	6.21
60357	678	3.39233	2	CYT		71.98	4.85			ExpAA=0.00 First60=0.00 PredHel=0 Topology=o	0				Y-NoSP	0	15.2	8.4	3.2	.	60357	2037	Y	ATG	*	60357	2037	Y	M	*	1	60357	2.66	10.77	0	13.29	0	3.76	0	0	13.95	0	0	7.25	0	18.65	0	0	0
14218	91	0	0	BL/SIG		10.214	11.17			ExpAA=12.16 First60=12.08 PredHel=0 Topology=o	0				Y-NoSP	1	20.9	4.4	7.7	.	14218	276			*	14218	276		K	*	1	14218	0	3.23	0.51	0	48.26	25.62	0	34.68	69.1	0	0	43.25	120.15	0	0	0	0
51598	842	0	2	CYT		93.82	6.14			ExpAA=0.05 First60=0.00 PredHel=0 Topology=o	0				Y-NoSP	2	14.6	6.4	6.5	.	51598	2529		ATG	*	51598	2529		M	*	1	51598	159.87	87.39	21.17	38.69	13.62	0	49.36	29.89	17.59	0	52.92	49.05	0	61.57	46.57	0	0
41961	255	0	0	SIG	34-35	24.548	9.15	21.091	9.28	ExpAA=1.51 First60=1.12 PredHel=0 Topology=o	0				Y-NoSP	15	13.7	27.5	7.5	5.9	41961	768			*	41961	768		L	*	1	41961	70.72	105.97	312.62	299.98	72.63	3643.8	4022.79	1057.26	948.42	171.44	73.72	2512.03	6307.39	562.95	6908.44	65.83	244.59
47952	428	0	0	CYT		46.737	6.41			ExpAA=203.74 First60=0.00 PredHel=9 Topology=o69-91i112-134o144-165i186-208o223-245i257-279o311-333i340-362o372-394i	9	46.1	31.9	22	Y-NoSP	0	15.2	7.7	4	.	47952	1281				47952	1281		L		1	47952	255.88	89.71	110.93	24.97	49.96	14.06	1.73	48.4	52.09	29.27	21.8	59.69	50.37	22.58	47.77	21.1	0
53844	654	0	5	CYT		73.77	8.18			ExpAA=0.00 First60=0.00 PredHel=0 Topology=o	0				Y-NoSP	12	15.3	2.9	4.4	.	53844	1965		ATG	*	53844	1965		M	*	1	53844	66.15	4	31.09	29.13	18.12	9.32	20.49	16.92	12	18	20	9.35	8.79	22	36.19	6	0
62825	1170	0	4	CYT		126.024	7.02			ExpAA=0.19 First60=0.00 PredHel=0 Topology=o	0				Y-NoSP	24	14.3	7.8	12.1	0.3	62825	3513		ATG	*	62825	3513		M	*	1	62825	1621.59	637.88	827.38	16.02	759.55	17.5	569.68	2.24	0	0	8.83	18.46	0	10.79	756.03	27.77	30.59
26140	149	0	0	CYT		16.869	6.28			ExpAA=0.52 First60=0.23 PredHel=0 Topology=o	0				Y-NoSP	0	15.5	9.5	2	.	26140	444			*	26140	444		S		1	26140	97.61	65.67	39.55	63.63	4.46	42.44	0	26.07	26.09	60.15	8.81	48.87	41.1	0	23.58	0	0
63008	432	0	0	SIG	29-30	47.859	7.19	44.611	6.77	ExpAA=206.99 First60=26.28 PredHel=9 Topology=i5-27o71-93i113-135o158-177i211-233o263-280i292-314o329-351i358-380o	9	44	38	18.1	Y-NoSP	2	12	8.6	3.9	.	63008	1299			*	63008	1299		V	*	1	63008	32.24	36.28	65.61	65.27	58.37	0	0	0	15.62	15.26	11.71	0	10.39	11.88	101.37	0	63.52
55896	105	0	1	ANC		12.417	7.67	8.639	5.12	ExpAA=64.35 First60=26.02 PredHel=3 Topology=i2-24o56-78i85-104o	3	60	31.4	8.6	N	0	6.7	2.9	5.7	.	55896	318			*	55896	318		T	*	1	55896	38.06	26.04	30.83	28.38	24.05	38.4	17.65	9.01	61.11	18.5	15.54	17.04	57.2	39.56	53.61	1	0
52503	202	0	0	CYT		22.377	6.37			ExpAA=0.00 First60=0.00 PredHel=0 Topology=o	0				Y-NoSP	1	18.9	6	6.5	.	52503	603		ATG		52503	603		M		1	52503	88.25	4.15	43.58	4	0	0	0	0	12.05	0	0	4	0	4.07	6	0	0
56040	243	0	0	CYT		28.535	9.23			ExpAA=0.00 First60=0.00 PredHel=0 Topology=o	0				N	0	14	5.8	4.1	.	56040	732			*	56040	732		L	*	1	56040	4.39	14	11.74	12	4.39	11.65	9.62	3.1	2.29	4.19	9.74	12.11	2.79	3.31	6.44	0	0
48470	664	0	1	CYT		73.387	5.05			ExpAA=24.08 First60=8.29 PredHel=1 Topology=i54-76o	1	3.3	88.6	8.1	Y-NoSP	1	18.4	7.2	4.5	.	48470	1995			*	48470	1995		G	*	1	48470	218.01	169.52	89.46	156.24	0	0	74.76	55.88	50.58	51.69	50.03	113.29	0	116.23	81.44	0	62.42
13502	140	0	0	CYT		14.931	9.49			ExpAA=1.83 First60=0.76 PredHel=0 Topology=o	0				N	6	25.2	4.3	7.9	.	13502	417				13502	417		S		1	13502	10.8	21.13	35.19	0	0	25.27	2.01	8.53	0	18.38	25.15	4.63	12.94	31.77	0	0	0
65092	85	0	0	CYT		9.109	9.65			ExpAA=0.30 First60=0.07 PredHel=0 Topology=o	0				N	14	25	3.6	8.3	.	65092	255			*	65092	253		F	*	0.992157	65092	0	2	3	2	0	2	1	0	4	0	0	8.95	1.98	0.99	0	0	0
47511	732	0	2	CYT		80.986	5.22			ExpAA=0.01 First60=0.00 PredHel=0 Topology=o	0				N	0	10.1	8.3	4.5	.	47511	2193		ATG		47511	2193		M		1	47511	0	0	389.93	204.1	0	180.89	103.73	78.64	170.27	144.17	0	0	350.1	109.54	165.61	0	44.21
50408	1718	0	3	CYT		197.006	5.34			ExpAA=52.46 First60=0.00 PredHel=2 Topology=o1656-1678i1685-1707o	2	2.6	97	0.4	Y-NoSP	0	10.5	4.4	2.4	.	50408	5157			*	50408	5157		C	*	1	50408	0.02	117.79	414.54	0	23.05	52.4	196.04	0	215.68	0	0	80.23	330.21	0	353.7	540.13	0
52181	286	0	0	CYT		32.15	9.54			ExpAA=0.00 First60=0.00 PredHel=0 Topology=o	0				N	8	15.4	4.2	5.6	.	52181	861		ATG	*	52181	861		M	*	1	52181	102.18	20.93	35.01	24.15	18.21	20.51	20	10.46	13.77	40.34	12.97	16.4	17.17	19.68	16.51	0	22.03
33544	57	0	0	CYT		6.204	8.9			ExpAA=0.00 First60=0.00 PredHel=0 Topology=o	0				Y-NoSP	0	8.9	8.9	7.1	.	33544	171		ATG	*	33544	169		V	*	0.988304	33544	30.77	33.58	8.43	18.08	1.38	4.35	29.59	9.83	16.73	9.34	16.22	16.88	0	24.98	24.8	0	0
13708	138	0	2	CYT		15.648	4.52			ExpAA=0.00 First60=0.00 PredHel=0 Topology=o	0				N	2	9.5	5.8	5.1	.	13708	411			*	13708	411		S		1	13708	55.85	12.79	12.69	9.74	0	1.04	16.67	0	0	17.11	0	0	0	0	17.56	0.01	8.42
46680	807	0	2	CYT		92.159	5.9			ExpAA=0.00 First60=0.00 PredHel=0 Topology=o	0				Y-NoSP	8	9.3	3.8	4	.	46680	2424			*	46680	2424		E	*	1	46680	18.24	130.58	707.01	137.41	117.3	10.5	0	22.76	48.93	0	104.94	30.03	87.1	5.48	177.12	1.24	0
55796	1304	0	9	CYT		144.287	4.74			ExpAA=0.00 First60=0.00 PredHel=0 Topology=o	0				Y-NoSP	5	16.4	5.1	6.4	.	55796	3915			*	55796	3915		S	*	1	55796	10.56	0	0	5.57	0	1.7	4.13	0	18.31	44.39	57.29	0.63	3.84	17.82	0	0	0
55042	679	0	2	CYT		75.604	5.77			ExpAA=0.03 First60=0.00 PredHel=0 Topology=o	0				Y-NoSP	4	13.1	6.2	5.9	0.4	55042	2040			*	55042	2040		T	*	1	55042	17.3	0	21.49	0	5.44	6.99	5.59	0	4.75	0.65	0	0	2.91	11.36	0	0	25.33
37297	361	0	0	BL/SIG		37.686	8.97			ExpAA=12.98 First60=0.00 PredHel=0 Topology=o	0				N	17	20.3	5.3	7.2	.	37297	1080				37297	1080		D		1	37297	67.63	0	24.88	1.5	0	1.86	0.01	0	23.24	3.76	0	17.59	1.51	6.38	4.38	0	0
53855	661	0.75643	2	CYT		70.809	6.39			ExpAA=0.73 First60=0.07 PredHel=0 Topology=o	0				Y-NoSP	23	20.4	4.7	5.6	.	53855	1986			*	53855	1986		E	*	1	53855	77.01	505.07	346.19	0	64.81	59.48	6.55	45.51	46.3	77.82	0	27.63	175.34	82.97	110.49	111.46	10.35
39519	340	0.882353	0	CYT		39.265	9.04			ExpAA=113.91 First60=20.89 PredHel=4 Topology=i21-43o111-133i138-160o180-199i	4	25.1	26	49	N	2	13	5.3	5.9	.	39519	1017				39519	1017		S		1	39519	0	0	143.66	0	12.92	199.92	101.36	0	0	0	44.5	0	656.64	12.01	24.92	0	0
38605	235	0	1	BL	43-44	27.497	10.35	22.615	10.28	ExpAA=18.67 First60=18.61 PredHel=1 Topology=i21-38o	1	7.2	83.8	8.9	N	0	13.6	3.8	4.7	.	38605	708			*	38605	708		K	*	1	38605	0	10.04	6.83	59.15	131.91	255.04	16.17	22.67	203.66	182.29	7.92	168.9	22.58	132.48	32.09	2	4.02
48028	1790	0	1	CYT		194.03	6.04			ExpAA=0.00 First60=0.00 PredHel=0 Topology=o	0				Y-NoSP	24	12.1	6.8	9.3	.	48028	5373			*	48028	5373		D	*	1	48028	213.39	73.63	52.3	0	0	1.95	1.03	36.18	24.89	5.75	47.38	0	72.7	21	13.68	0	0.03
21474	292	0	0	CYT		32.844	9.16			ExpAA=0.00 First60=0.00 PredHel=0 Topology=o	0				N	3	13.1	5.2	3.8	.	21474	876			*	21474	875		Q		0.998858	21474	0	18.93	0	42.87	0	29.58	29.85	0	16.2	10.16	0	0	35.39	0	0	0	0
13301	610	0	0	CYT		68.591	9.55			ExpAA=0.00 First60=0.00 PredHel=0 Topology=o	0				N	10	9.2	9.2	11	.	13301	1833		ATG	*	13301	1833		M	*	1	13301	319.02	542.53	446.7	237.4	24.75	540.11	412.72	28.66	56.49	0	393.13	402.72	598.68	296.73	469.85	51.86	0
44170	550	2.18182	3	CYT		61.566	9.92			ExpAA=4.67 First60=0.09 PredHel=0 Topology=o	0				Y-NoSP	0	11.5	6.2	6.5	.	44170	1653	Y		*	44170	1653	Y	E	*	1	44170	0	5.21	28.89	0	0	18.52	38.61	0	0	25.04	18.89	1.31	157.71	52.8	390.98	9.18	0
50790	735	0	2	CYT		80.969	6.02			ExpAA=6.45 First60=1.46 PredHel=0 Topology=o	0				Y-NoSP	2	9.4	9	6.1	0.4	50790	2208			*	50790	2208		E	*	1	50790	160.86	86.58	77.08	0	0	7.34	28.79	10.05	0	22.7	0	0	58.31	0	33.89	0	14.42
57831	669	0	2	CYT		75.657	9.13			ExpAA=2.04 First60=0.01 PredHel=0 Topology=o	0				Y-NoSP	1	13	5.7	7.2	.	57831	2010		ATG	*	57831	2010		M	*	1	57831	314.82	339.22	332.08	81.38	46.27	36.81	0	60.68	81.28	79.79	45.53	73.43	57.77	165.32	82.39	54.05	0
50033	919	0	2	CYT		105.128	5.17			ExpAA=13.43 First60=0.14 PredHel=0 Topology=o	0				Y-NoSP	0	11	5.1	3.8	.	50033	4371		ATG		50033	2762		M		0.631892	50033	109.16	35.39	136	17.94	0	16.19	4.94	10.68	17.77	195.27	10.42	304.17	9.66	268.36	291.01	122.66	60.34
28471	104	0	0	SIG	20-21	11.674	9.06	9.286	8.03	ExpAA=0.14 First60=0.14 PredHel=0 Topology=o	0				Y-NoSP	1	16.5	5.8	2.9	.	28471	312		ATG	*	28471	311		W	*	0.996795	28471	1	0	1	31000.5	53439.3	495.16	267.38	23801.1	18270.2	343.28	21354.2	14904.9	3	13320.1	300	0	0
39755	1322	0	8	CYT		143.673	6.15			ExpAA=0.48 First60=0.00 PredHel=0 Topology=o	0				N	11	14	7.3	8.7	.	39755	3969			*	39755	3969		A	*	1	39755	270.81	209.18	407.09	392.73	5.45	0	57.2	175.18	157.7	171.54	85.01	41.82	116.94	216.89	107.05	0	0
41087	1857	0	6	CYT		208.603	8.32			ExpAA=413.71 First60=0.00 PredHel=17 Topology=o280-302i309-328o371-393i462-484o494-516i648-665o680-702i772-794o847-869i1007-1029o1079-1101i1143-1165o1257-1279i1330-1352o1367-1389i1423-1445o1510-1532i	17	19.7	33.6	46.7	Y-NoSP	14	11.5	6.5	6.6	.	41087	5568				41087	5568		G		1	41087	633.75	408.69	760.03	341.57	79.23	246.53	20.57	150.21	0.01	0	108.98	13.19	0	182.45	0	105.47	284.77
56410	335	0	2	CYT		37.068	7.97			ExpAA=0.11 First60=0.07 PredHel=0 Topology=o	0				Y-NoSP	0	18.8	6.3	4.8	.	56410	1008			*	56410	1008		F	*	1	56410	13.56	35.38	0	0	38.57	5.92	2.4	43.64	3.75	22.12	3.98	1.77	70.21	19.09	17.23	0	0
54835	1333	0	5	CYT		142.346	6.21			ExpAA=0.08 First60=0.00 PredHel=0 Topology=o	0				Y-NoSP	22	18.9	9.7	8.8	.	54835	3996				54835	3996		I		1	54835	154.64	122.65	162.96	53.38	56.67	31.18	54.56	10.84	30.02	0	5.91	34.1	207.99	9.82	142.41	0	0
46069	1102	0	4	CYT		124.836	7.08			ExpAA=0.29 First60=0.00 PredHel=0 Topology=o	0				Y-NoSP	0	12.1	5.1	5.8	0.3	46069	3309		ATG	*	46069	3309		M	*	1	46069	70.22	9.4	57.35	14.13	0	10.27	7.33	0	0	1.34	12.15	3.25	7.44	1.37	1.37	13.69	0
13926	120	0	1	CYT		13.412	5.04			ExpAA=0.00 First60=0.00 PredHel=0 Topology=o	0				Y-NoSP	1	5.9	4.2	19.3	.	13926	357			*	13926	357		S		1	13926	57.64	1.03	33.35	0	0	1.18	3.5	0	0	2.62	0	0	4.16	0	0	0	0
46786	590	0	1	ANC		64.455	6.37	56.384	5.99	ExpAA=26.13 First60=14.88 PredHel=1 Topology=i50-72o	1	3.7	87.8	8.5	Y-NoSP	0	15.9	6.1	2.9	.	46786	1773			*	46786	1773		I	*	1	46786	2069.96	762.52	791.99	58.89	0	53.67	38.06	0	4.96	109.42	142.19	4.03	209.26	201.06	0	38.17	152.95
58850	1212	0	2	CYT		127.179	9.16			ExpAA=0.13 First60=0.05 PredHel=0 Topology=o	0				Y-NoSP	17	18.3	5.8	9.1	.	58850	3639		ATG	*	58850	3639		M	*	1	58850	525.07	208.46	151.18	25.62	107.6	10.66	72.63	70.63	63.09	59.28	4.6	75.96	98.66	17.35	7.48	24.43	104.51
44022	822	0	3	CYT		89.497	9.78			ExpAA=0.06 First60=0.00 PredHel=0 Topology=o	0				Y-NoSP	11	16.5	7.8	6.9	.	44022	2469			*	44022	2469		S	*	1	44022	378.57	228.12	248.94	119.81	30.77	101.6	41.76	13.93	108.65	0	64.67	51.58	0.01	224.56	111.13	133.31	165.05
50471	967	0	0	SIG	28-29	107.491	5.55	104.395	5.49	ExpAA=2.75 First60=2.59 PredHel=0 Topology=o	0				N	7	12.6	5.2	5	.	50471	2904		ATG	*	50471	2904		M	*	1	50471	320.06	99.91	110.65	6385.22	454.87	6501.51	1676.08	329.25	919.02	2354.83	1978.79	2889.67	871.63	2781.04	2134.52	0	0
41868	607	0.658979	1	CYT		65.571	6.95			ExpAA=253.88 First60=3.32 PredHel=12 Topology=i57-79o94-116i128-150o175-197i204-226o254-276i288-310o330-352i381-400o404-426i555-574o578-595i	12	41.7	15.8	42.5	N						41868	1824			*	41868	1824		I	*	1	41868	528.53	551.39	237.69	31.62	9.04	20.25	54.67	0	90.57	68.42	70.29	30.61	0	65.55	4.82	438.93	204.32
39591	736	0	1	CYT		83.873	7.14			ExpAA=0.00 First60=0.00 PredHel=0 Topology=o	0				N	1	12.9	4.1	4.8	.	39591	2211		ATG	*	39591	2211		M	*	1	39591	45.17	0	24.07	12.55	0	0	0	32.6	12.07	26.7	4.02	45.5	0.94	27.65	30.2	2.86	0
53281	2411	0	14	CYT		271.654	5.58			ExpAA=0.00 First60=0.00 PredHel=0 Topology=o	0				N	11	10.3	6.4	5.5	.	53281	7236			*	53281	7236		R	*	1	53281	0	523.49	225.49	154.99	1.45	0	93.01	185.54	0	0	90.21	164.55	496.38	1.96	350.97	77.22	58.77
58178	1247	0	4	CYT		139.224	6.14			ExpAA=255.65 First60=0.00 PredHel=12 Topology=o570-592i613-635o658-680i687-709o762-784i797-816o852-871i892-914o952-971i978-997o1019-1041i1048-1070o	12	20.2	73.7	6.1	N	4	12.5	6.7	6	.	58178	3744		ATG	*	58178	3744		M	*	1	58178	239.11	95.04	69.76	206.23	0	0	43.14	0	0	17.54	20.26	0	16.37	445.19	0	43.65	42.23
44540	4236	0	5	CYT		482.001	6.05			ExpAA=2.48 First60=0.46 PredHel=0 Topology=o	0				Y-NoSP	3	10.5	4.6	3.5	.	44540	12711			*	44540	12711		R	*	1	44540	942.38	815.44	888.24	872.34	376.08	357.18	208.57	0	405.9	499.34	259.02	210.79	1375.28	329.63	474.17	0	680.33
48916	1400	0	2	CYT		156.396	5.13			ExpAA=0.01 First60=0.00 PredHel=0 Topology=o	0				Y-NoSP	0	15.4	6.1	5.4	0.4	48916	4203			*	48916	4203		D	*	1	48916	1115.02	247.93	240.96	11.79	112.95	168.08	0	30.37	254.65	142.16	0	176.05	1.14	148.34	0	0	240.37
47054	1078	0	0	CYT		119.367	7.87			ExpAA=0.09 First60=0.00 PredHel=0 Topology=o	0				Y-NoSP	4	17.3	5.6	6.9	.	47054	3237		ATG	*	47054	3237		M	*	1	47054	564.69	608.85	479.22	81.03	91.06	146.96	36.31	31.66	72.54	90.96	176.86	274.97	218.7	125.06	129	0	0
55029	699	0	2	CYT		78.045	6.01			ExpAA=0.03 First60=0.00 PredHel=0 Topology=o	0				Y-NoSP	4	12.4	5.7	6	.	55029	2100			*	55029	2100		S	*	1	55029	341.81	407.89	370.54	0	4.48	79.96	31.47	0	39.65	26.1	35.58	33.6	11.66	47.56	0	0	49.21
41173	415	0.481928	1	CYT		47.072	9.72			ExpAA=0.39 First60=0.25 PredHel=0 Topology=o	0				N	2	16.4	3.6	5.5	.	41173	1248			*	41173	1248		R	*	1	41173	3.91	0	21.76	6	3.72	133	614.7	256.92	6.08	4.31	2.74	273.15	2.17	64.59	5.28	1.41	12.03
41710	64	0	0	SIG	19-20	7.225	10.11	5.292	9.92	ExpAA=0.12 First60=0.12 PredHel=0 Topology=o	0				N	2	12.5	3.1	12.5	.	41710	195		ATG	*	41710	195		M	*	1	41710	0	1	0	45.1	41.01	55.09	2	13	11	0	30	7	0	7	0	0	0
32727	96	0	0	SIG	31-32	10.276	13.18	6.955	13.15	ExpAA=36.64 First60=36.46 PredHel=2 Topology=o10-29i36-53o	2	37.9	54.7	7.4	Y	5	14.7	6.3	9.5	.	32727	285		ATG		32727	285		M		1	32727	0	126.14	55.25	2	4.02	0	0	5	3.06	0	3.51	4.25	0	6.01	29.36	0	8.37
66517	1539	0	3	SIG	23-24	169.424	4.94	166.999	4.92	ExpAA=9.31 First60=9.31 PredHel=0 Topology=o	0				Y-NoSP	1	10.9	9.5	5.5	.	66517	4620		ATG	*	66517	4620		M	*	1	66517	0	0	31.75	0	12.39	0	0	31.19	0	10.1	0	0	0	21.48	47.25	0	0
53885	171	0	0	ANC		18.429	8.8	15.336	8.17	ExpAA=22.35 First60=19.14 PredHel=1 Topology=i41-63o	1	12.9	63.2	24	Y-NoSP	2	20.5	9.9	2.3	.	53885	565			*	53885	518		R		0.916814	53885	0	21.71	10.62	8.35	0	0	12.9	9.6	0	0	12.33	16.17	26.56	0	13.2	0	0
38546	838	0	2	CYT		92.979	10.34			ExpAA=0.02 First60=0.00 PredHel=0 Topology=o	0				N	6	17.7	8.7	7.3	.	38546	2517			*	38546	2517		N	*	1	38546	136.54	214.46	150.89	6.93	93.2	0	0	0	55.87	0	13.63	20.84	64.69	0	111.2	97.13	23.06
41923	485	0	1	ANC		55.957	9.51	41.358	9.39	ExpAA=186.89 First60=14.74 PredHel=9 Topology=i46-68o72-91i104-126o136-158i254-276o339-358i365-383o405-427i440-462o	9	38.8	25.2	36.1	Y-NoSP	1	11.8	5.2	5.4	.	41923	1458			*	41923	1458		V	*	1	41923	4.32	108.3	47.4	617.5	602.92	432.99	171.71	163.5	136.86	13.92	276.48	168.16	0	135.75	6.91	1.81	0
49054	1187	0	1	CYT		127.641	9.73			ExpAA=0.00 First60=0.00 PredHel=0 Topology=o	0				N	6	18.4	4.4	9.4	.	49054	3564		ATG	*	49054	3564		M	*	1	49054	116.65	39.27	130.47	20.71	22.81	44.56	11.4	2.53	40.49	28.9	29.44	11.8	15.4	24.35	10.97	0	7.69
47218	268	0	0	CYT		30.209	7.08			ExpAA=0.06 First60=0.06 PredHel=0 Topology=o	0				N	1	13.1	4.1	4.1	.	47218	807		ATG	*	47218	807		M	*	1	47218	8.11	0	2.21	5.09	0	7.01	9.72	0	0	0	2.68	0	0	12.66	15.25	0	0
60763	1185	0	1	CYT		127.272	7.48			ExpAA=0.08 First60=0.00 PredHel=0 Topology=o	0				Y-NoSP	7	17.4	7.7	6.5	.	60763	3558		ATG	*	60763	3558		M	*	1	60763	0	0	22.44	14.42	22.85	54.46	0	0	9.08	0	1.98	0	54.66	0	51.38	0	0
18971	91	0	0	CYT		9.938	8.52			ExpAA=0.08 First60=0.07 PredHel=0 Topology=o	0				Y-NoSP	0	19.8	6.6	.	.	18971	276			*	18971	276		L	*	1	18971	58.75	19	35.87	36.52	36.04	42	26.56	8.51	26	4	61.98	21.32	1	55	31.02	0	0
43947	982	0	6	CYT		110.827	4.82			ExpAA=0.00 First60=0.00 PredHel=0 Topology=o	0				Y-NoSP	2	9.3	6.7	5.2	0.6	43947	2943		ATG		43947	2943		M		1	43947	407.51	306.7	234.72	470.32	92.96	127.78	104.74	201.08	176.3	227.32	151.93	239.97	196.41	191.79	311.73	102.04	0
7724	508	0	1	CYT		58.514	8.97			ExpAA=0.01 First60=0.00 PredHel=0 Topology=o	0				N	0	12.2	4.1	3.9	.	7724	1521		ATG		7724	1521		M		1	7724	49	8	51	2	381	825	458	5	26	6	5	161	8	198	4	15	9
55270	1298	0	2	CYT		144.234	5.39			ExpAA=0.04 First60=0.00 PredHel=0 Topology=o	0				Y-NoSP	8	14.3	6.7	5	.	55270	3897		ATG	*	55270	3897		M	*	1	55270	810.05	511.54	747.91	311.62	426.49	109.97	383.34	111.94	279.28	206.38	402.57	111.62	279.59	284.21	359.38	1260.89	622.8
7757	86	0	0	CYT		9.693	4.78			ExpAA=0.00 First60=0.00 PredHel=0 Topology=i	0				Y-NoSP	0	15.3	3.5	1.2	.	7757	258			*	7757	257		Y		0.996124	7757	2	0	0	1	4	9.77	1	0	0	0	0	0.99	2.99	0.99	0.99	0	0
55598	197	0	0	CYT		22.061	8.41			ExpAA=0.04 First60=0.02 PredHel=0 Topology=o	0				Y-NoSP	1	10.7	6.6	3.6	.	55598	594			*	55598	594		S	*	1	55598	48.33	0	45.74	76.77	0	90.07	9.57	0	0	8.44	1.95	0	4	0	1.98	0	0
45090	248	0.806452	0	BL/SIG		27.513	9.85			ExpAA=42.67 First60=6.80 PredHel=0 Topology=o	0				N	0	13.7	8.5	3.2	.	45090	747			*	45090	747		E	*	1	45090	74.34	77.43	66.79	77.09	51.13	55.73	74.95	39.64	17.14	43.95	93.56	49.6	56.48	91.01	73.33	0	32.74
40564	590	1.52542	3	CYT		63.283	8.73			ExpAA=0.00 First60=0.00 PredHel=0 Topology=o	0				Y-NoSP	7	13.6	11	10.2	.	40564	1773	Y		*	40564	1773	Y	A	*	1	40564	11.14	6.35	21.88	3.24	0	4.88	0	4.11	3.51	0	0	28.53	0	10.69	18.09	0	0
9751	140	0	0	CYT		14.843	10.05			ExpAA=0.00 First60=0.00 PredHel=0 Topology=o	0				N	13	15.1	2.2	11.5	.	9751	420			*	9751	419		Q		0.997619	9751	0	33.25	18.25	19.82	3.94	9.99	1.9	0	13.5	3.45	8.92	7.5	4.29	9.97	2.99	5.49	21.62
55901	757	0	5	CYT		85.9	5.14			ExpAA=0.27 First60=0.00 PredHel=0 Topology=o	0				Y-NoSP	0	12	6.7	4.8	.	55901	2274			*	55901	2274		C	*	1	55901	411.71	141.65	0	150.32	0	87.37	101.46	5.32	11.34	0	99.68	204.62	10.46	304.15	13.39	12.39	0
20739	113	0	0	SIG	21-22	13.06	9.76	10.513	10.52	ExpAA=42.03 First60=42.02 PredHel=2 Topology=o5-27i34-51o	2	34.5	59.3	6.2	Y-NoSP	0	11.5	5.3	1.8	.	20739	342			*	20739	342		T	*	1	20739	0	5	0	10	15	0	0	23	32	0	31	33	0	45	74	0	0
49001	573	0	2	CYT		62.725	4.59			ExpAA=0.00 First60=0.00 PredHel=0 Topology=o	0				Y-NoSP	22	16.2	4	7.9	.	49001	1722		ATG	*	49001	1722		M	*	1	49001	5.13	0	14.9	17.37	43.13	24.99	11.39	13.16	5.33	20.59	49.99	20.8	0	18.42	10.15	0	0
53600	1295	0	6	CYT		146.492	6.52			ExpAA=1.10 First60=0.00 PredHel=0 Topology=o	0				Y-NoSP	0	11.3	3.7	5.3	.	53600	3888		ATG	*	53600	3888		M	*	1	53600	862.61	516.41	800.65	534.04	635.02	400.24	371.7	307.42	346.82	843.31	370.34	317.1	529.49	177.02	583.13	52.74	59.03
21345	361	0.554017	0	SIG	18-19	41.374	8.59	39.53	8.53	ExpAA=0.40 First60=0.31 PredHel=0 Topology=o	0				Y	0	10.8	6.9	2.2	.	21345	1080		ATG		21345	1080		M		1	21345	0	0	2	426	148.02	428	3	8.05	1	6	173	116	0	7	0	0	0
61339	842	0	2	CYT		91.961	6.31			ExpAA=26.57 First60=3.01 PredHel=1 Topology=i271-293o	1	2.6	65.2	32.2	Y-NoSP	9	15.9	5.1	5.3	.	61339	2529			*	61339	2529		R	*	1	61339	44.9	22.11	18.76	177.81	0	82.84	123.93	39	22.42	45.23	78.64	49.14	91.19	31.26	146.29	9.67	0
58154	1417	0	8	CYT		154.456	4.73			ExpAA=0.00 First60=0.00 PredHel=0 Topology=o	0				Y-NoSP	20	15.8	5.6	8.7	.	58154	4254			*	58154	4254		S	*	1	58154	505.15	5.04	348.27	0	13.96	186.56	297.95	1.85	3.66	327.32	5.37	3.38	302.42	3.64	2.22	7.22	14.77
62453	1337	0	3	CYT		138.323	5.83			ExpAA=0.03 First60=0.00 PredHel=0 Topology=o	0				N	53	18.3	5.3	12.6	.	62453	4014			*	62453	4014		Q	*	1	62453	509.78	188.36	83.52	18.58	0	26.38	49.3	4.02	55.5	31.53	15.06	54.12	191.43	99.9	27.74	58.88	111.47
50356	299	0	1	CYT		31.247	9.01			ExpAA=0.00 First60=0.00 PredHel=0 Topology=o	0				Y-NoSP	23	17.1	9.4	10.1	.	50356	1126			*	50356	894		S		0.793961	50356	107.4	12.77	6.3	4.21	0	0	9.14	4.05	1.96	0	3.26	0	0	16.14	0.98	17.05	31.01
42657	151	0	1	CYT		17.141	7.69			ExpAA=0.00 First60=0.00 PredHel=0 Topology=o	0				N	0	6.7	5.3	6	.	42657	453			*	42657	451		S		0.995585	42657	83.43	48.62	75.7	6.44	15.76	22.22	7.24	7.82	0	8.89	2.4	5.34	12.04	3.55	10.58	0	65.54
46153	1439	0	3	CYT		158.083	5.95			ExpAA=0.00 First60=0.00 PredHel=0 Topology=o	0				Y-NoSP	0	21	5.1	8.7	.	46153	4320			*	46153	4320		I	*	1	46153	5.85	0	22.75	23.51	0	14.9	0	20.82	0.04	28.47	13.23	0	23.58	0	27.71	0	0
54921	988	0	2	CYT		107.042	8.94			ExpAA=4.66 First60=4.47 PredHel=0 Topology=o	0				N	17	15.4	7.7	8.8	.	54921	2967			*	54921	2967		C	*	1	54921	165.46	367.19	142.01	203.9	95.19	179.88	264.2	23.33	59.18	70.48	124.9	132.01	121.74	139.3	119.26	0	172.21
45153	896	0	0	CYT		98.847	6.17			ExpAA=0.01 First60=0.00 PredHel=0 Topology=o	0				Y-NoSP	21	12.3	5.8	8.5	.	45153	2691			*	45153	2691		P	*	1	45153	399.95	427.57	193.68	160.56	44.69	227.39	205.66	235.52	34	178.08	217.46	315.5	362.09	205.31	357.51	0	0
39980	149	0	1	SIG	17-18	16.179	4.73	14.346	4.73	ExpAA=0.01 First60=0.00 PredHel=0 Topology=o	0				Y-NoSP	9	18.1	5.4	9.4	.	39980	450			*	39980	450		C	*	1	39980	0	4	0	80.15	42.97	207.89	41.26	34.38	12.1	23.36	12.38	10.22	34.71	14.5	23.69	3	1.3
46660	719	1.5299	3	CYT		74.74	8.95			ExpAA=232.17 First60=36.12 PredHel=11 Topology=i7-29o39-61i86-108o128-145i157-179o194-216i237-259o279-301i326-343o347-369i381-403o	11	32.3	53.5	14.2	Y-NoSP	10	13.4	7	9.9	.	46660	2160	Y	ATG	*	46660	2160	Y	M	*	1	46660	346.29	155.73	155.12	284.48	316.53	156.36	242.39	226.11	56.37	137.21	201.98	114.16	471.35	287.79	324.03	31.83	94.58
13033	439	0	1	CYT		48.385	6.26			ExpAA=0.01 First60=0.01 PredHel=0 Topology=o	0				N	0	15.3	8	5.5	.	13033	1320			*	13033	1320		R	*	1	13033	66	312	186	72	73	103	4	62	0	76	100	127	111	107	102	34	33
26073	311	0	0	CYT		33.083	6.15			ExpAA=0.00 First60=0.00 PredHel=0 Topology=o	0				N	10	10	9.3	9.3	.	26073	936			*	26073	936		N	*	1	26073	85.09	81.66	64.53	10.99	0	0	0	3	20.91	9.13	7	6.15	15	28.32	56.94	0	0
21993	78	0	0	SIG	16-17	9.069	5.42	7.342	5.41	ExpAA=0.37 First60=0.37 PredHel=0 Topology=o	0				Y-NoSP	0	12.8	5.1	2.6	.	21993	237		ATG	*	21993	237		M	*	1	21993	0	1	1.24	0	0	9.51	0	1.72	0	0	2.82	1.94	68.26	0	16.26	0	0
47126	298	0	0	CYT		33.301	9			ExpAA=0.02 First60=0.02 PredHel=0 Topology=o	0				Y-NoSP	0	9.4	5	1.7	.	47126	897		ATG	*	47126	897		M	*	1	47126	46	12.93	45	1	0	0	0	0	2	84	0	115	2	113	145	8	26
56535	534	0	1	CYT		57.768	10.55			ExpAA=0.05 First60=0.00 PredHel=0 Topology=o	0				Y-NoSP	15	15.4	6	7.1	.	56535	1605			*	56535	1605		E	*	1	56535	69.55	377.13	37.46	114.17	76.87	95.64	37.36	0.39	31.8	56.64	60.27	105.08	71.59	110.56	79.98	0	0
62527	281	0	0	SIG	24-25	30.848	9.4	28.293	9.36	ExpAA=18.48 First60=18.48 PredHel=1 Topology=i5-24o	1	6.8	91.5	1.8	Y-NoSP	5	11.7	7.8	5.7	.	62527	846		ATG	*	62527	846		M	*	1	62527	0	57.02	78.47	0	2	0	4	0	0	0	0	27.73	0	11.49	13.28	0	0
59008	508	0	0	BL	426-427	57.744	9.18	9.318	9.3	ExpAA=157.07 First60=1.53 PredHel=7 Topology=i146-168o198-220i258-280o300-322i373-395o405-427i484-506o	7	30.3	12.2	57.5	N	3	15	4.1	3.1	.	59008	1527			*	59008	1527		I	*	1	59008	2	0	0	0	6	0	35	31	41	19	66	30	6	25	0	0	0
53613	209	0	0	CYT		24.327	9.1			ExpAA=0.00 First60=0.00 PredHel=0 Topology=o	0				N	1	14.8	2.9	4.8	.	53613	630			*	53613	630		A	*	1	53613	21.35	31.58	10.98	10.7	6.17	1.58	4.01	4.12	12.08	0	0	9.98	2.72	6.03	15.48	20.4	2.45
62105	2186	0	8	CYT		236.274	6.97			ExpAA=0.58 First60=0.00 PredHel=0 Topology=o	0				N	4	12	9.5	8.1	.	62105	6561		ATG	*	62105	6561		M	*	1	62105	442.78	532.92	444.69	70.83	0	117.71	104	223.99	362.38	24.52	257.11	499.16	470.44	1209.48	429.05	45.84	0
58044	754	0	2	CYT		82.419	9.54			ExpAA=0.08 First60=0.00 PredHel=0 Topology=o	0				Y-NoSP	7	15.1	8	6.5	.	58044	2265		ATG	*	58044	2265		M	*	1	58044	58.41	0	141.29	68.46	23.19	46.03	58.83	60.55	80.91	74.45	3.96	1.04	173.79	87.18	82.91	0	21.69
5968	789	0	2	SIG	27-28	88.175	5.87	85.308	5.55	ExpAA=2.67 First60=2.13 PredHel=0 Topology=o	0				Y-NoSP	23	12.5	6.2	3.8	.	5968	2370			*	5968	2370		T	*	1	5968	730.51	376.89	30.83	370.3	178.1	282.34	277.67	26.82	0	0	173.67	324.96	0	191.63	0	148.14	295.38
51966	692	0	1	CYT		76.259	6.87			ExpAA=11.35 First60=0.00 PredHel=0 Topology=o	0				N	2	13.9	7.5	4.9	.	51966	2079			*	51966	2079		P	*	1	51966	125.15	110.51	200.81	93.99	106.62	91.78	38.73	69.25	0	0	14.3	34.82	101.02	4.68	58.48	0	0
60785	336	0	1	CYT		34.111	3.84			ExpAA=0.00 First60=0.00 PredHel=0 Topology=o	0				N	129	40.3	4.5	5.1	.	60785	1008			*	60785	1007		Q		0.999008	60785	50	9.13	35.68	2.25	1.9	0	0	5.01	5.24	0	11.53	0	9.74	8.82	9.48	3.23	0.01
44245	652	0	1	CYT		70.376	8.09			ExpAA=0.01 First60=0.00 PredHel=0 Topology=o	0				N	5	20.7	5.8	6.7	.	44245	1959			*	44245	1959		P	*	1	44245	368.28	1329.48	1071.33	165.66	16.04	271.83	161.67	148.4	144.77	169.61	204.17	51.55	215.94	39.54	276.77	43.96	0
44052	1818	0	9	SIG	24-25	194.523	4.93	191.916	4.89	ExpAA=30.05 First60=10.37 PredHel=0 Topology=o	0				Y-NoSP	2	11.4	11.7	6.4	0.2	44052	5451		ATG		44052	5451		M		1	44052	261.38	191.83	52.29	118.77	44.11	96.26	93.49	83.46	19.42	0	121.51	170.55	233.46	151.03	0	0	161.72
49234	348	0	0	CYT		39.861	8.11			ExpAA=0.31 First60=0.01 PredHel=0 Topology=o	0				N	0	11.5	6.6	6	.	49234	1047		ATG	*	49234	1047		M	*	1	49234	18.34	0	44.05	21.22	0	49.13	119.53	2.42	102.31	2.11	180.46	56.34	74.04	26.7	247.07	4.24	0
7433	351	0	0	SIG	18-19	38.423	10.23	36.422	10.14	ExpAA=0.05 First60=0.00 PredHel=0 Topology=o	0				Y-NoSP	1	22.2	6.3	4.3	.	7433	1056			*	7433	1056		H	*	1	7433	0	0	41.44	0	0	14.16	15.08	7.26	0	0	11.44	12.21	9.39	0	2.72	0	0
62787	2046	0	0	CYT		224.34	8.3			ExpAA=0.93 First60=0.82 PredHel=0 Topology=o	0				Y-NoSP	2	14.6	6.9	3.8	.	62787	6141		ATG	*	62787	6141		M	*	1	62787	12.88	0.06	0	4.98	0.01	10.14	32.62	0.01	0.14	0.11	104.72	73.91	0	62.65	0.07	0.04	0
63022	846	0	7	CYT		94.848	6.77			ExpAA=61.32 First60=0.00 PredHel=3 Topology=o628-645i652-674o763-785i	3	7.2	84.8	8	N	4	13.4	5.6	4.3	.	63022	2541			*	63022	2541		G	*	1	63022	1384.65	953.03	1162.27	41.33	72.63	112.98	29.01	15.97	74.06	44.83	27.97	80.85	157.92	44.68	25.28	0	129.31
40616	365	0	0	SIG	19-20	39.805	5.39	37.592	5.28	ExpAA=0.02 First60=0.02 PredHel=0 Topology=o	0				N	41	22.2	8.2	7.9	.	40616	1098		ATG	*	40616	1098		M	*	1	40616	649.17	110.82	262.28	3709.03	0	0	2484.06	87.99	7.96	1220.91	1349.6	1578.03	0	28.45	0	74.06	0
20549	184	0	1	CYT		21.082	10.11			ExpAA=17.60 First60=0.01 PredHel=1 Topology=o128-147i	1	10.3	69.6	20.1	N	6	16.3	4.3	4.9	.	20549	555			*	20549	555		A	*	1	20549	8	4	0	730.23	992.59	0.29	50.79	208.91	306.13	0	77.2	69.62	43.29	91.69	104.08	1	0
4035	145	0	0	CYT		16.021	5.6			ExpAA=0.00 First60=0.00 PredHel=0 Topology=o	0				Y-NoSP	7	20.8	4.2	7.6	.	4035	435			*	4035	434		Y		0.997701	4035	19.85	8.05	12.68	0	0	6.82	6.39	12.06	0	5.18	14.26	23.3	33.32	32.91	13.38	29.99	0
47518	646	0	2	CYT		74.381	5.44			ExpAA=0.57 First60=0.53 PredHel=0 Topology=o	0				N	1	9.6	4	7.6	.	47518	1941			*	47518	1941		E	*	1	47518	90.9	66.42	76.27	60.03	35.46	74.34	46.16	53.83	55.06	50.07	8.25	36.15	42.83	40.07	70.35	25.59	0
38785	2209	0	4	CYT		240.735	4.32			ExpAA=0.00 First60=0.00 PredHel=0 Topology=o	0				Y-NoSP	6	18.7	5.1	3.9	.	38785	6630			*	38785	6630		T	*	1	38785	1627.6	2557.55	782.02	580.62	129.27	629.28	407.02	241.4	337.8	320.1	207.74	90.12	536.41	42.95	44.67	414.77	0.04
53458	1240	0	5	CYT		139.486	9.07			ExpAA=0.09 First60=0.08 PredHel=0 Topology=o	0				N	3	12.6	7.4	6	0.2	53458	3723			*	53458	3723		S	*	1	53458	112.28	0.21	0	0	0	72.27	46.26	93.22	0.01	0	4.82	0	25.3	1.77	3.44	0	0
7080	658	0	0	CYT		71.932	9			ExpAA=0.00 First60=0.00 PredHel=0 Topology=o	0				Y-NoSP	6	14.6	9.3	7.8	.	7080	1977		ATG	*	7080	1977		M	*	1	7080	52.13	222.9	159.99	67.58	0	39.03	0	31.75	21.72	26.46	25.78	0	61.36	8.84	44.29	66.18	0
61586	602	0	3	CYT		64.944	8.91			ExpAA=0.06 First60=0.03 PredHel=0 Topology=o	0				Y-NoSP	6	13.1	8.3	9	.	61586	1803				61586	1803		H		1	61586	67.74	106.58	233.87	0	30.74	0	14.97	0	21.02	27.85	32.8	0	151.81	20.58	100.88	8.66	0
50611	1533	0	1	CYT		168.72	6.21			ExpAA=0.02 First60=0.00 PredHel=0 Topology=o	0				Y-NoSP	4	16.9	4.7	4.9	.	50611	4602		ATG	*	50611	4602		M	*	1	50611	190.48	351.31	186.76	195.31	120.53	209.67	154.02	0	74.27	84.78	123.06	38.89	73.51	191.33	61.28	0	256.45
49474	2740	0	12	CYT		296.401	5.64			ExpAA=0.01 First60=0.00 PredHel=0 Topology=o	0				N	12	16.2	8	5.9	.	49474	8223		ATG	*	49474	8223		M	*	1	49474	1768.45	5479.35	4088	864.99	389.54	227.71	0	50.72	0	215.84	914.92	450.14	1110.15	720.09	1392.56	12.07	0
19318	114	0	0	CYT		12.943	7.03			ExpAA=23.70 First60=0.82 PredHel=1 Topology=i80-102o	1	19.3	10.5	70.2	N	3	12.3	3.5	5.3	.	19318	345			*	19318	345		P	*	1	19318	20.99	26.93	20.91	128.81	69.35	132.21	15.99	61.13	61.66	54.27	50.52	75.97	58.16	70.68	68.44	13	13.01
4036	96	0	0	CYT		9.917	6.78			ExpAA=0.02 First60=0.02 PredHel=0 Topology=o	0				Y-NoSP	0	15.8	11.6	4.2	.	4036	288			*	4036	287		Q	*	0.996528	4036	0	10.56	12.99	17.76	7.19	12.35	9.93	11.06	11.6	10.63	4	3.47	0	20.39	20.86	14.45	19.41
41665	125	0	0	CYT		12.857	6.74			ExpAA=0.61 First60=0.61 PredHel=0 Topology=o	0				N	7	7.3	14.5	16.9	.	41665	372			*	41665	372		L		1	41665	125.97	95.55	85.57	101.35	10.25	82.2	68.77	15.91	23.87	10.4	51.23	40.28	47.21	58.26	85.48	0	2.11
12180	203	0	2	CYT		19.116	4.78			ExpAA=0.00 First60=0.00 PredHel=0 Topology=o	0				Y-NoSP	4	4	31.7	20.8	.	12180	609			*	12180	608		Q		0.998358	12180	22.58	0	27.41	0.81	9.12	0	0	0	8.93	16.44	0	0	25	58.53	12.54	0	18.64
51103	137	8.75912	1	CYT		12.938	10.73			ExpAA=0.02 First60=0.00 PredHel=0 Topology=o	0				N	11	12.5	7.4	17.6	.	51103	408	Y			51103	408	Y	G		1	51103	6328.44	21994.8	20906.4	34375.4	30127.4	33593.9	17428.5	22175.3	30362.3	31521.8	28931.5	16423.3	25170.4	27914.9	27913.4	12470.4	12894.8
57743	874	0	2	CYT		98.191	4.74			ExpAA=314.79 First60=14.54 PredHel=13 Topology=o45-67i210-232o252-274i287-309o340-362i400-422o472-491i597-619o639-661i685-707o727-749i770-792o812-829i	13	31.8	23.6	44.6	N	3	10	5.9	5.7	.	57743	2625			*	57743	2625		K	*	1	57743	253.77	449.88	368.03	365.49	232.62	228.42	143.94	273.22	168.26	140.27	339.9	468.47	451.89	229.9	528.65	9.25	0
60906	122	0	0	CYT		13.494	11.96			ExpAA=0.07 First60=0.07 PredHel=0 Topology=i	0				Y-NoSP	7	17.2	2.5	4.9	.	60906	369			*	60906	369		I	*	1	60906	28.88	15.51	12.86	300.61	274.82	0	77.42	0	0	101.34	164.94	245.5	184.46	569.46	156.04	1.99	0
55408	897	0	2	SIG	31-32	101.437	8.4	98.047	8.4	ExpAA=0.37 First60=0.19 PredHel=0 Topology=o	0				N	0	13.9	4.5	4.8	.	55408	2694			*	55408	2694		Q	*	1	55408	238	132	192	301	12	315	208	0	10	54	224	233	39	248	19	131	63
54677	1191	0	1	CYT		127.925	9.78			ExpAA=0.00 First60=0.00 PredHel=0 Topology=o	0				N	35	15.2	5.3	13.5	0.3	54677	3576		ATG	*	54677	3576		M	*	1	54677	181.74	193.87	166.49	68.83	61.18	49.91	73.31	65.4	59.03	27.56	45.29	46.93	38.51	31.23	22.28	36.83	44.95
52690	393	0	4	CYT		44.265	8.36			ExpAA=0.27 First60=0.00 PredHel=0 Topology=o	0				N	1	12	7.9	5.9	.	52690	1182			*	52690	1182		D	*	1	52690	0	21.83	9.35	0	12.12	20.14	10.6	23.24	21.71	19.77	0	19.44	13.69	23.22	28.24	0	0
55272	1292	0	2	CYT		143.543	5.41			ExpAA=0.04 First60=0.00 PredHel=0 Topology=o	0				Y-NoSP	8	14.3	6.7	5	.	55272	3879		ATG	*	55272	3879		M	*	1	55272	934.19	130.87	177.96	196.02	32.41	0	0	115.76	80.96	38.47	0	48.52	142.31	37.54	185.1	22.48	0
64904	83	0	1	CYT		8.722	6.83			ExpAA=0.00 First60=0.00 PredHel=0 Topology=o	0				Y-NoSP	6	22	7.3	9.8	.	64904	246				64904	246		T		1	64904	53	36.06	1	4	0	7	0	0	3	1	1	0	2	2	2	4	0
38587	163	0	0	CYT		17.188	11.45			ExpAA=0.00 First60=0.00 PredHel=0 Topology=o	0				Y-NoSP	23	22.1	11	17.2	.	38587	492			*	38587	492		T	*	1	38587	604.21	1946.71	214.64	111.35	6678.69	147.43	2849.42	211.38	123.97	138.91	3425.23	243.25	103.71	2815.96	190.72	168.07	82.78
63225	774	0	2	SIG	25-26	88.139	7.6	85.392	7.21	ExpAA=119.01 First60=0.88 PredHel=5 Topology=o473-495i502-524o551-573i601-623o663-682i	5	13.8	69.8	16.4	Y-NoSP	0	15	4.5	4.4	.	63225	2325			*	63225	2325		G	*	1	63225	121.79	0	16.97	10.02	0	0	3.47	0	82.67	11.78	5.45	20.62	61.73	45.91	19.07	0	18.82
47574	944	0.741525	0	CYT		104.285	5.24			ExpAA=0.00 First60=0.00 PredHel=0 Topology=o	0				N	1	15.7	5.5	5.4	.	47574	2835	Y		*	47574	2835	Y	A	*	1	47574	183.59	234.69	256.51	0	283.06	125.78	233.77	0	0	259.9	0	147.46	242.36	275.47	308.84	107.96	91.67
21757	87	0	0	SIG	20-21	9.824	7.68	7.567	7.03	ExpAA=0.09 First60=0.08 PredHel=0 Topology=o	0				N	1	17.4	4.7	8.1	.	21757	258				21757	258		S		1	21757	16.26	5.34	4.94	0	7.17	9.71	0.14	6.02	2.21	0	1.06	5.62	0.08	4.07	6.69	0	0
61982	1765	0	7	SIG	26-27	171.79	6.82	169.142	6.88	ExpAA=1.32 First60=1.32 PredHel=0 Topology=o	0				N	4	5.4	28.5	18.5	.	61982	5298		ATG	*	61982	5298		M	*	1	61982	129.67	4119.46	2519.79	594.73	213.99	170.99	272.43	469.8	392.32	34.25	1238	1139.08	14218.9	4949.97	3670.98	0	0
50086	464	0	3	CYT		51.062	6.72			ExpAA=22.39 First60=22.29 PredHel=1 Topology=i20-42o	1	4.7	90.9	4.3	Y-NoSP	2	12.1	8	4.7	.	50086	1395			*	50086	1395		S	*	1	50086	17.99	2.23	0	2	4	0	1	5.09	49.23	29.35	0	3.85	159.5	7.73	96.15	0	0
53283	2440	0	14	CYT		274.623	5.61			ExpAA=1.33 First60=1.32 PredHel=0 Topology=o	0				N	11	10.4	6.4	5.4	.	53283	7323			*	53283	7323		A	*	1	53283	354.5	189.8	90.69	142.07	95.56	94.36	60.78	0	83.91	57.95	51.66	54.2	0	89.89	0	0	0
60238	555	0	1	BL/SIG		59.926	11.01			ExpAA=18.15 First60=18.08 PredHel=1 Topology=i23-40o	1	3.1	92.8	4.1	Y-NoSP	0	6.7	10.5	4.1	0.5	60238	1668		ATG	*	60238	1668		M	*	1	60238	161.07	183.49	44.68	60.85	0	30.26	5.69	74.55	80.02	115.9	184.26	103.36	8.46	146.9	151.28	0	15.28
8835	429	0	3	CYT		48.877	7.35			ExpAA=0.05 First60=0.00 PredHel=0 Topology=o	0				Y-NoSP	0	11.7	5.4	6.3	.	8835	1290			*	8835	1290		A	*	1	8835	63	17	1	76	0	0	2	0	0	0	62	90	0	100	0	0	8
37942	284	0	0	CYT		32.974	9.38			ExpAA=0.13 First60=0.05 PredHel=0 Topology=o	0				N	0	13.7	4.2	6	.	37942	855			*	37942	855		K	*	1	37942	6	2	0	455.15	2	12.14	494.78	681.17	129.43	9	241.03	7.02	1	13.59	0	0	0
50327	558	1.43369	4	CYT		60.4	5.91			ExpAA=0.05 First60=0.01 PredHel=0 Topology=o	0				Y-NoSP	17	14.5	7.9	6.1	.	50327	1677	Y		*	50327	1677	Y	A	*	1	50327	168.91	76.16	30.99	41.22	3.16	38.21	8.14	0	0	0	9.87	15.51	0	24.64	0	29.82	26.35
38788	2188	0	3	CYT		238.745	4.33			ExpAA=0.00 First60=0.00 PredHel=0 Topology=o	0				Y-NoSP	5	18.3	5.3	3.9	.	38788	6567			*	38788	6567		T	*	1	38788	590.17	554.8	614.92	0	6.17	128.07	67.33	4.44	0	0	10.83	27.92	118.25	27.68	111.4	62.03	50.53
59544	449	6.68151	1	ANC		48.935	12.01			ExpAA=0.07 First60=0.00 PredHel=0 Topology=o	0				Y-NoSP	3	25.6	5.1	3.6	.	59544	1350	Y	ATG	*	59544	1350	Y	M	*	1	59544	0	13.93	63.74	0	9.18	13.23	27.82	0	55.09	0	4.26	2.99	33.51	0	1.52	80.34	14.92
55844	583	0	1	CYT		64.902	5.51			ExpAA=0.10 First60=0.10 PredHel=0 Topology=o	0				N	1	11.5	4.5	5.1	.	55844	1752		ATG	*	55844	1752		M	*	1	55844	411	115.99	82.27	76.15	72.72	27.05	75.11	45.17	28.14	4.58	38.65	81.68	48.62	39.08	0	42.47	30.2
20882	101	0	0	ANC		11.136	6.75	0.976	5.95	ExpAA=43.43 First60=10.49 PredHel=2 Topology=o49-71i76-98o	2	44	51	5	N	0	3	8	6	.	20882	303			*	20882	302		Q	*	0.9967	20882	44.04	45.51	28.62	11.45	6.33	2.45	0	9.07	10.19	22.97	6.27	16.32	6.24	0	14.72	10.08	0
61696	1893	0	1	CYT		200.896	5.9			ExpAA=0.00 First60=0.00 PredHel=0 Topology=o	0				Y-NoSP	55	18.3	7.4	10.1	.	61696	5682			*	61696	5682		P	*	1	61696	185.13	153.35	45.04	27.41	15.12	83.3	0	0	10.89	13.62	32.73	122.28	0	194.27	56.27	17.95	0
46112	1034	0	3	CYT		115.02	8.17			ExpAA=0.47 First60=0.00 PredHel=0 Topology=o	0				Y-NoSP	2	14.3	5	6.7	.	46112	3105		ATG	*	46112	3105		M	*	1	46112	50.41	3.28	25.56	17.09	26.68	0	0	0	4.75	15.15	8.83	0	18.82	0	11.59	0	0
62769	161	0	0	SIG	17-18	18.104	8.99	16.257	8.9	ExpAA=0.02 First60=0.00 PredHel=0 Topology=o	0				N	1	10.6	9.3	6.2	.	62769	486		ATG	*	62769	486		M	*	1	62769	27.75	1	0	166.25	93.63	20.18	3.02	73.46	712.56	14.57	146.22	163.33	576.92	334.51	5093.79	0	5.94
44702	1579	0	20	CYT		169.39	8.78			ExpAA=0.27 First60=0.00 PredHel=0 Topology=o	0				Y-NoSP	24	14.8	13	10.6	.	44702	4740		ATG	*	44702	4740		M	*	1	44702	309.07	701.58	321.16	150.95	151.69	0	79.91	79.94	0	23.53	62.38	45.04	0	157.27	92.03	0	87.57
61692	415	0	1	CYT		46.128	6.45			ExpAA=0.85 First60=0.00 PredHel=0 Topology=o	0				N	0	16.1	4.8	5.3	.	61692	1248		ATG	*	61692	1248		M	*	1	61692	0	9.08	2.03	20.99	0	4.14	13.22	5.49	14.63	15.35	5.55	23.39	15.24	3.3	0	0	0
56547	101	0	0	CYT		11.51	10.31			ExpAA=0.51 First60=0.10 PredHel=0 Topology=i	0				N	0	18.8	4	2	.	56547	306			*	56547	306		T	*	1	56547	6	18	3.14	2.5	1	2	2	1	2	0	2	7	3.5	10	12	0	0
7473	112	0	0	CYT		12.913	9.3			ExpAA=0.00 First60=0.00 PredHel=0 Topology=o	0				Y	1	8.1	6.3	2.7	.	7473	336			*	7473	334		L	*	0.994048	7473	0	0	11.7	7.54	5.27	11.68	6.18	10.9	0	0.16	0	5.85	0	0.98	14.54	0	0
57021	592	0	0	CYT		65.968	5.25			ExpAA=0.02 First60=0.00 PredHel=0 Topology=o	0				N	0	12.3	5.2	4.7	.	57021	1779			*	57021	1779		C	*	1	57021	269	230.31	272.57	87.35	47.34	131.8	105.35	143.51	215.79	188.64	231.52	88.3	560.44	215.33	597.03	65.62	0
62689	1345	0	4	CYT		148.793	7.84			ExpAA=0.03 First60=0.00 PredHel=0 Topology=o	0				N	5	14.4	5.6	5.5	.	62689	4038			*	62689	4038		D	*	1	62689	274.1	344.67	327.12	117.9	58.86	164.95	97.22	111.84	109.8	98.38	96.43	164.89	215.44	150.02	191.63	13.92	0
55743	1068	0	2	BL	37-38	119.006	6.69	114.824	6.6	ExpAA=112.26 First60=26.15 PredHel=5 Topology=i20-42o57-79i96-118o133-155i478-497o	5	10	56.2	33.7	Y-NoSP	12	13.1	5.6	7.1	.	55743	3201		ATG		55743	3201		M		1	55743	75.78	181.69	32.51	44.79	16.3	12.41	7.96	17.9	0	0	15.72	23.41	0	2.15	4.86	15.47	73
18543	162	0	0	CYT		18.902	10.26			ExpAA=0.17 First60=0.17 PredHel=0 Topology=o	0				N	0	13	1.2	0.6	.	18543	483				18543	483		I		1	18543	0	0	2	18	100.87	12	13	0	121	28	9	1	37	15	107	0	0
42994	891	0	1	CYT		95.986	6.45			ExpAA=0.00 First60=0.00 PredHel=0 Topology=o	0				N	3	8.9	14	11.4	1.3	42994	2676		ATG	*	42994	2676		M	*	1	42994	2292.78	3655.77	2423.27	1956.97	652.36	1854.27	1149.13	531.92	600.66	530.92	1059.63	1330.09	1373.34	1105.24	1737.95	0	447.95
46798	1444	0	1	CYT		160.085	5.72			ExpAA=0.01 First60=0.00 PredHel=0 Topology=o	0				N	6	9.5	6.9	5.1	.	46798	4335		ATG	*	46798	4335		M	*	1	46798	609.92	939.88	377.68	286.78	0	186.32	0	193.41	173.79	121.64	0	449.65	346.24	471.14	395.44	189.34	17.4
26253	101	0	1	CYT		11.07	4.29			ExpAA=0.01 First60=0.01 PredHel=0 Topology=o	0				Y-NoSP	1	20	5	2	.	26253	300			*	26253	300		L		1	26253	100.32	56.41	41.5	27.85	60.07	14.33	16.54	0	44.72	9.34	31.66	24.61	16.5	47.43	44.43	12.41	18.05
47419	1605	0	7	CYT		177.233	5.52			ExpAA=0.00 First60=0.00 PredHel=0 Topology=o	0				N	4	13.6	6.6	6.9	.	47419	4818		ATG	*	47419	4818		M	*	1	47419	210.22	389.44	3.22	217	190.22	119.34	54.87	0	0	267.85	210.74	98.43	89.82	150.37	259.48	129.69	0
6934	166	0	0	CYT		18.549	5.05			ExpAA=0.00 First60=0.00 PredHel=0 Topology=o	0				Y-NoSP	0	12.1	3.6	1.8	.	6934	498			*	6934	497		Y		0.997992	6934	55.33	78.52	56.95	1.87	0	0	3.46	0	0	3.13	0	6.88	16.74	0	17.46	0	0
38104	896	0	0	CYT		100.4	5.39			ExpAA=0.19 First60=0.04 PredHel=0 Topology=o	0				Y-NoSP	0	12.6	4.8	2.8	.	38104	2685				38104	2685		T		1	38104	65.76	2.96	53.16	42.54	108.89	34.19	19.09	38	15.17	44.82	10.3	71.82	112.56	28.35	72.19	0	0
58537	401	0	2	BL	21-22	44.293	11.53	41.844	11.39	ExpAA=0.07 First60=0.00 PredHel=0 Topology=o	0				Y-NoSP	1	6.8	8.3	4	.	58537	1200				58537	1200		S		1	58537	2.09	0	0	17.03	5.95	14.98	24.79	14.19	9.69	14.58	11.1	57.05	15.44	52.59	48.87	0	45
65253	137	0	0	CYT		12.508	3.85			ExpAA=0.73 First60=0.10 PredHel=0 Topology=o	0				Y	6	21.3	15.4	0.7	.	65253	410		ATG	*	65253	410		L		1	65253	2	0	0	1	0	0	0	0	2	0	0	8	0	55	1	2	0
53478	796	0	2	CYT		90.153	7.96			ExpAA=0.09 First60=0.06 PredHel=0 Topology=o	0				Y-NoSP	0	10.2	5	3.5	.	53478	2391		ATG	*	53478	2391		M	*	1	53478	142.32	52.46	67.01	76.1	28.01	34.52	36.92	0	102.93	25.14	0	0	0	41.76	0	219.78	0
17808	123	0	1	CYT		14.447	8.98			ExpAA=0.03 First60=0.03 PredHel=0 Topology=o	0				N	2	14.8	4.1	6.6	.	17808	366				17808	366		F		1	17808	28.01	8.92	3.06	0	0	26	2.37	0	0	2.41	15.01	0	2.16	8.89	2.38	0	0
57742	846	0	2	SIG	44-45	95.153	4.82	90.251	4.72	ExpAA=312.40 First60=24.97 PredHel=14 Topology=i21-43o73-95i186-208o228-250i263-285o316-338i376-398o448-467i569-591o611-633i657-679o699-721i742-764o784-801i	14	35.5	22.6	42	N	3	9.6	5.9	5.8	.	57742	2541		ATG	*	57742	2541		M	*	1	57742	0	301.24	163.16	147.85	220.5	111.29	0	250.12	216.81	0	216.16	325.01	438.93	398.4	286.52	0	0.01
58678	436	0.688073	0	CYT		46.622	6.47			ExpAA=0.01 First60=0.00 PredHel=0 Topology=o	0				Y-NoSP	3	16.1	9	4.6	.	58678	1305		ATG		58678	1305		M		1	58678	203.14	0	75.44	1.82	7.04	0	0	11.01	0	25.11	4.71	6.02	0	7.65	31.28	88.61	0
57733	1705	0	3	SIG	38-39	188.637	6.59	184.134	6.33	ExpAA=283.80 First60=21.60 PredHel=12 Topology=i24-43o231-253i274-296o311-333i340-362o422-444i891-913o1059-1081i1102-1124o1144-1166i1178-1200o1295-1317i	12	15.3	30.7	54	N	1	14	7.4	4.5	.	57733	5118		ATG	*	57733	5118		M	*	1	57733	358	411.35	337.35	81.28	85.19	0.29	253.27	322.9	343.1	301.64	236.06	87.69	231.21	130.41	50.71	205.99	118.49
63143	339	0	0	BL/ANC		38.875	5.97			ExpAA=164.68 First60=37.30 PredHel=8 Topology=i13-32o47-66i79-101o111-133i140-159o164-186i199-221o241-263i	8	49.3	14.7	36	Y-NoSP	4	12.4	4.4	5	.	63143	1020		ATG	*	63143	1020		M	*	1	63143	64.15	64.72	35.8	0	28.45	13.56	29.71	0	3.57	0	0	37.34	0	30.95	0	0	0
44156	1027	0	3	CYT		117.433	7.95			ExpAA=2.57 First60=0.00 PredHel=0 Topology=o	0				N	0	12.9	4.4	5.7	.	44156	3084			*	44156	3084		L	*	1	44156	222.39	61.82	160.65	5.1	27.3	8.31	1.33	0	25.36	5.69	0	0	0	25.09	14.49	44.54	0
56008	829	0	3	CYT		91.747	9.04			ExpAA=23.18 First60=10.99 PredHel=1 Topology=i50-72o	1	2.7	91.3	6	Y-NoSP	2	18.1	5.4	4.7	.	56008	2490		ATG	*	56008	2490		M	*	1	56008	152.16	324.46	171.97	93.36	78.82	56.12	36.67	69.17	98.31	95.17	38.29	63.62	62.47	71.88	22.08	0	0
1322	290	0	0	SIG	24-25	33.407	8.6	30.635	8.51	ExpAA=3.69 First60=3.68 PredHel=0 Topology=o	0				N	0	9.3	3.8	3.1	.	1322	873		ATG	*	1322	873		M	*	1	1322	0	5	4	4	2	2	22	40	35	2	62	297	0	80	12	0	0
41404	1017	0	2	SIG	22-23	113.349	8.39	111.152	8.46	ExpAA=8.42 First60=0.26 PredHel=0 Topology=o	0				Y-NoSP	0	12	7.9	5.4	.	41404	3054			*	41404	3054		V	*	1	41404	105.39	165.66	151.2	6.38	6.23	19	8.47	14.08	32.43	14.39	2.9	30.19	28.55	26.77	0	0	13
8935	243	0	2	SIG	16-17	26.076	9.17	24.468	9.27	ExpAA=0.07 First60=0.07 PredHel=0 Topology=o	0				Y-NoSP	1	13.6	8.7	6.2	.	8935	728			*	8935	728		L		1	8935	17.04	28.03	4.12	13.04	4.31	0	0	11.71	6.24	0	12.32	26.06	27.18	25.75	21.97	24.73	2.83
6072	95	0	0	CYT		10.084	4.36			ExpAA=15.00 First60=7.63 PredHel=0 Topology=o	0				Y-NoSP	2	21.1	6.3	7.4	.	6072	288			*	6072	288		L	*	1	6072	15.37	5.64	10.51	0	2	0	0	0	1	13.07	0	12.85	0	12.98	15.61	1.06	0
2686	162	0	0	CYT		17.112	8.72			ExpAA=2.53 First60=0.00 PredHel=0 Topology=o	0				Y-NoSP	0	13.7	8.1	3.1	.	2686	486		ATG	*	2686	485		H		0.997942	2686	64.53	13.01	0	0	4.03	11.91	44.76	0	28.29	0	34.4	0	11.83	31.26	0	17.57	7.94
49797	482	0	2	CYT		55.446	5.9			ExpAA=0.00 First60=0.00 PredHel=0 Topology=o	0				Y-NoSP	1	14.3	4.6	2.5	.	49797	1449			*	49797	1449		D	*	1	49797	1229	809.99	626.82	312.02	163.97	205.11	204.45	99.38	144.06	150.41	195.11	283.82	216.46	297.23	231.71	370.2	206.55
26069	255	0	0	CYT		27.661	11.26			ExpAA=0.00 First60=0.00 PredHel=0 Topology=o	0				Y-NoSP	33	24.8	3.9	10.6	.	26069	765			*	26069	764		Q		0.998693	26069	0	39.24	31.59	0	6.4	11.59	37.01	0	0	6.91	0.45	15.01	2.88	25.12	15.69	0	0
58651	567	0	1	CYT		62.186	8.26			ExpAA=1.50 First60=1.49 PredHel=0 Topology=o	0				Y-NoSP	17	14.8	3.7	12.5	0.5	58651	1698				58651	1698		D		1	58651	8.32	56.19	37.56	17.3	0	12.89	19.56	26.06	8.22	22.7	0	0	0	16.93	28.34	38.41	0
62288	1071	0	2	CYT		123.016	8.45			ExpAA=0.18 First60=0.00 PredHel=0 Topology=o	0				N	6	12.6	4.8	5.3	.	62288	3216			*	62288	3216		G	*	1	62288	1.62	0	0.12	0	15.96	0	51.12	0	47.05	17.02	0	5.77	0	0	12.12	0	0
40050	588	0	3	CYT		65.471	8.13			ExpAA=15.56 First60=0.53 PredHel=0 Topology=o	0				Y-NoSP	0	14.8	8.2	4.6	.	40050	1767		ATG	*	40050	1767		M	*	1	40050	81.43	297.08	80.26	256.95	20.47	272.35	231.14	173.4	353.73	245.65	244.03	44.04	361.27	162.02	94.17	5.69	0
12501	146	0	0	CYT		16.377	9.71			ExpAA=35.37 First60=22.86 PredHel=1 Topology=o20-42i	1	15.2	13.8	71	N	0	11.7	5.5	6.9	2.1	12501	436		ATG		12501	436		M		1	12501	25	14	8	50	4	43	3	2	18	4	16	7	2	8	15	24	0
51130	805	0	5	CYT		92.485	6.97			ExpAA=0.02 First60=0.00 PredHel=0 Topology=o	0				N	1	9.2	6	5.8	0.4	51130	2418			*	51130	2418		E	*	1	51130	14.82	16	6.81	9.64	1.64	7.28	6.6	21.05	13.37	45.03	23.44	0	57.54	9.2	0	0	0
42743	1928	0	3	CYT		211.345	8.87			ExpAA=0.03 First60=0.00 PredHel=0 Topology=o	0				N	11	15.2	7.8	7.8	.	42743	5787			*	42743	5787		Q	*	1	42743	306.16	600.59	231.28	76.02	0	80.31	138.9	75.01	126.39	136.56	133.39	6.07	324.24	32.2	25.69	175.92	61.82
38236	83	0	0	CYT		9.652	10.76			ExpAA=0.00 First60=0.00 PredHel=0 Topology=o	0				Y-NoSP	0	14.5	3.6	8.4	.	38236	252			*	38236	252		F	*	1	38236	27.31	48.31	0	4.88	17.45	33.87	20.57	0	0	0	11.06	28.05	20.05	22.54	1.22	1.27	0
44860	379	0	0	CYT		40.631	4.82			ExpAA=0.76 First60=0.17 PredHel=0 Topology=o	0				Y-NoSP	2	12.4	11.1	4.8	.	44860	1134		ATG		44860	1134		M		1	44860	481.43	309.46	413.53	84.16	0	11.96	11.01	62.41	118.47	0	48.47	30.22	231.89	33.12	123.66	177.13	128.83
57823	406	0	2	CYT		45.345	5.43			ExpAA=0.00 First60=0.00 PredHel=0 Topology=o	0				Y-NoSP	6	11.1	5.9	5.2	.	57823	1221		ATG	*	57823	1221		M	*	1	57823	111.53	45.77	9.7	16.31	5.96	6.42	30.22	11.83	8.18	23.45	36.75	15.54	55.65	10.96	0	27.91	0
44591	381	0	1	CYT		42.214	6.2			ExpAA=0.00 First60=0.00 PredHel=0 Topology=o	0				Y-NoSP	6	14.4	6.6	6	.	44591	1146		ATG	*	44591	1146		M	*	1	44591	8.71	27.16	91.13	0	0	18.14	0	9.75	0	24.35	14.81	0	28.54	11.7	21.23	20.88	28.29
50735	179	0	0	CYT		19.506	9.02			ExpAA=6.31 First60=6.31 PredHel=0 Topology=o	0				Y-NoSP	12	16.8	6.1	10.6	.	50735	540			*	50735	540		K	*	1	50735	86.24	83.32	31.82	102.87	18.85	21.99	88.83	106.49	92.02	111.97	105.88	63.94	12.69	103.35	109.12	5.3	1.06
2407	206	0	0	CYT		21.291	4			ExpAA=0.00 First60=0.00 PredHel=0 Topology=o	0				Y-NoSP	31	25.4	5.9	7.3	.	2407	618			*	2407	617		H		0.998382	2407	24.7	33.05	27.3	14.42	39.97	0.76	16.95	2.77	0	0	0.47	12.93	11.69	23.01	36.18	39.59	0
35004	91	0	0	BL/ANC		11.259	5.75			ExpAA=41.32 First60=41.14 PredHel=2 Topology=i2-24o39-58i	2	45.1	16.5	38.5	N	0	11	2.2	2.2	.	35004	276			*	35004	276		F	*	1	35004	3.2	0	5.83	1.06	0	1.05	0.66	1.11	0	1.05	0	0	0	1.05	5.94	0.78	0
52132	350	0	0	SIG	18-19	32.086	9.52	30.301	9.48	ExpAA=5.91 First60=3.59 PredHel=0 Topology=o	0				Y-NoSP	20	24	33.7	5.1	8.6	52132	1053		ATG	*	52132	1053		M	*	1	52132	25627.2	16437.1	2173.59	87930.4	4958.91	2593.52	275.84	367.75	62.09	261.77	3315.04	106.59	106.61	4979.34	109.6	1629.62	0
57390	876	0	3	CYT		94.484	9.61			ExpAA=21.91 First60=0.00 PredHel=1 Topology=o822-844i	1	2.5	93.8	3.7	Y-NoSP	78	25.8	5.8	9.1	.	57390	2631			*	57390	2631		H	*	1	57390	12.59	150.76	68.56	0	0	2	6.71	1.32	0	13.28	7.27	16.81	36.57	14.24	100.76	4.86	0
48135	349	1.14613	1	CYT		37.984	6.98			ExpAA=45.64 First60=0.57 PredHel=2 Topology=i264-286o315-337i	2	12.6	8.3	79.1	Y-NoSP	0	12.3	9.2	3.4	.	48135	1050			*	48135	1050		Y	*	1	48135	19.14	0	7.99	38.82	36.85	16.66	17.91	16.46	37.61	12.62	33.16	30.65	63.18	26.1	43.24	0	0
30298	194	0	0	CYT		21.053	11.8			ExpAA=0.01 First60=0.00 PredHel=0 Topology=o	0				Y-NoSP	12	25.3	4.1	3.6	.	30298	585			*	30298	585		L	*	1	30298	44.77	8.14	0	0	3.71	12.82	7.66	0	0	4.45	27.42	59.72	3.52	0	0	0	0
1994	122	0	0	CYT		13.721	9.27			ExpAA=0.00 First60=0.00 PredHel=0 Topology=o	0				Y-NoSP	0	9.9	0.8	6.6	.	1994	366		ATG	*	1994	365		Q		0.997268	1994	2.57	17.59	0	0	0	7.22	6.17	19.06	11.2	11.7	19.9	0	15.19	1.73	3.02	0	0
64964	99	0	0	SIG	23-24	10.682	4.65	8.201	4.22	ExpAA=0.78 First60=0.78 PredHel=0 Topology=o	0				N	0	13.1	8.1	5.1	.	64964	300		ATG	*	64964	300		M	*	1	64964	48	81	19	87	16	133	8	0	0	0	2	11	2	3	4	0	9
4437	181	0	0	CYT		19.028	4.07			ExpAA=0.04 First60=0.02 PredHel=0 Topology=o	0				Y-NoSP	1	15.6	11.7	2.2	.	4437	543			*	4437	542		Y		0.998158	4437	0	0	31.4	9.38	33.75	6.34	0	43.64	0	12.02	9.67	0	0	3.7	0	0	0
44359	180	0	0	CYT		20.394	6.16			ExpAA=0.07 First60=0.07 PredHel=0 Topology=i	0				N	0	6.7	8.4	2.8	.	44359	543			*	44359	539		S		0.992634	44359	18.62	0	60.06	24.02	17.35	23.87	7.64	5.59	5.57	9.46	0	4.56	14.56	3.96	3.75	31.16	22.09
11358	143	0	0	CYT		16.458	9.2			ExpAA=34.13 First60=17.88 PredHel=0 Topology=o	0				N	0	15.4	2.1	3.5	.	11358	432			*	11358	432		H	*	1	11358	17	6	9	24	4	8	50	10	15	30	22	33	4	26	2	2	2
54857	789	0	0	CYT		89.842	6.37			ExpAA=0.06 First60=0.00 PredHel=0 Topology=o	0				Y-NoSP	0	12.7	3.5	4.6	.	54857	2370		ATG	*	54857	2370		M	*	1	54857	0	0	49.74	90.98	35.39	53.52	28.53	59.85	31.95	64.34	40.13	38.23	71.82	41.99	77.53	0	0
58657	1045	0	5	CYT		112.405	9.14			ExpAA=0.01 First60=0.01 PredHel=0 Topology=o	0				N	29	21.3	5.6	9.2	.	58657	3138		ATG	*	58657	3138		M	*	1	58657	184.36	190.82	105.59	54.67	23.08	37.91	77.9	17.53	19.62	24.6	40.75	40.27	63.46	51.71	40.1	66.01	84.94
61658	480	0	1	CYT		53.144	8.82			ExpAA=0.03 First60=0.00 PredHel=0 Topology=o	0				N	0	12.7	6.9	7.1	0.6	61658	1443			*	61658	1443		S	*	1	61658	8.48	117.84	37.89	14.35	29.56	3.36	9.85	0	20.75	0	28.76	0	0	0	6.97	54.15	79.03
41537	349	0	0	SIG	23-24	39.75	7.1	37.358	6.83	ExpAA=35.20 First60=16.86 PredHel=0 Topology=o	0				N	0	12.6	5.2	4	.	41537	1050		ATG	*	41537	1050		M	*	1	41537	19.42	12.65	0	1854.12	2962.31	985.24	3171.63	825.64	653.62	583.43	906.91	1174.67	0	1540.82	6.6	0	0
49300	337	0	0	CYT		38.605	9.5			ExpAA=0.03 First60=0.01 PredHel=0 Topology=o	0				Y-NoSP	0	9.5	9.2	3.6	.	49300	1014			*	49300	1014		Q	*	1	49300	5.25	8.08	0	8.59	7.79	12.34	7.32	5.93	5.3	0	11.62	21.28	20.51	25.2	8.39	0	0
60869	709	0	2	CYT		78.651	5.58			ExpAA=0.00 First60=0.00 PredHel=0 Topology=o	0				N	4	15	6.1	6.2	.	60869	2130			*	60869	2130		L	*	1	60869	913.29	554.61	602.83	0	8.17	32.91	50.59	8.56	0.91	105.08	125.98	37.59	70.29	199.91	171.22	0	0
61906	1411	0	0	SIG	25-26	152.104	4.43	149.499	4.44	ExpAA=10.25 First60=7.54 PredHel=0 Topology=o	0				Y-NoSP	19	19	3.9	8	.	61906	4236		ATG	*	61906	4236		M	*	1	61906	454.03	393.36	439.07	1144.77	494.35	1089.32	588.36	613.17	402.08	260.39	507.37	712.98	1072.54	528.55	1202.65	16.72	0
459	115	0	0	CYT		13.4	8.14			ExpAA=5.77 First60=5.77 PredHel=0 Topology=o	0				N	0	11.3	2.6	6.1	.	459	348			*	459	348		P	*	1	459	10	11	2	151	7	131	39	21	17	23	17	14	11	13	11	0	0
39531	314	0	0	SIG	35-36	34.011	8.47	30.104	8.37	ExpAA=22.45 First60=22.44 PredHel=1 Topology=o10-32i	1	7	3.2	89.8	Y-NoSP	48	24.2	8.9	5.7	.	39531	945			*	39531	945		G	*	1	39531	220.34	0	69.07	6177.77	266.11	17558.8	1976.73	14	0	123.54	318.48	365.49	0	9	1	0	16.06
51461	1580	0	2	SIG	28-29	178.61	5.7	175.765	5.61	ExpAA=17.59 First60=17.58 PredHel=0 Topology=o	0				N	3	12	2.3	1.8	.	51461	4737				51461	4737		R		1	51461	853.2	794.84	602.51	118.07	35.34	79.68	42.66	24.27	28.42	27.32	39.08	53.77	47.83	17.43	39.41	57.59	25.17
59430	310	0	0	CYT		34.861	8.89			ExpAA=0.00 First60=0.00 PredHel=0 Topology=o	0				Y-NoSP	0	8.7	5.5	5.5	.	59430	933			*	59430	933		P	*	1	59430	5.99	11.26	6.98	2.81	24.83	0	34.49	43.15	1.67	0	57.86	105.64	4.28	51.37	50.05	6.51	0
63133	103	0	0	CYT		11.655	9.72			ExpAA=26.99 First60=19.60 PredHel=0 Topology=o	0				Y-NoSP	0	20.4	2.9	.	.	63133	312			*	63133	312		F	*	1	63133	0	5.02	13.48	7.99	8.98	7.99	14.61	4.02	6.74	6	6	1.49	8	3.72	15	0	0
60676	856	0	2	SIG	21-22	95.341	6.63	93.151	6.45	ExpAA=0.01 First60=0.01 PredHel=0 Topology=o	0				N	6	14.4	6.2	5	.	60676	2571			*	60676	2571		L	*	1	60676	89.8	76.35	74.93	153.17	19.41	112.46	58.52	13.22	22.34	12.84	96.23	45.88	30.46	256.68	0	40.51	26.42
47069	1129	0	5	CYT		121.339	8.57			ExpAA=0.05 First60=0.00 PredHel=0 Topology=o	0				Y-NoSP	32	17.1	6.6	10.3	.	47069	3384				47069	3384		P		1	47069	210.23	189.28	197.93	27.72	48.2	104.59	117.45	63.17	35.22	109.06	81.87	49.49	65.76	110.77	152.89	0	0
7550	143	0	0	CYT		14.885	9.73			ExpAA=0.00 First60=0.00 PredHel=0 Topology=o	0				Y-NoSP	7	10.6	9.2	11.3	.	7550	429			*	7550	428		Q		0.997669	7550	41.13	1.43	10.42	0	9.99	0	3.83	0	0	0	0	4.34	4.21	0	0	0	0
1219	244	0	1	SIG	24-25	27.375	4.66	24.711	4.53	ExpAA=0.03 First60=0.03 PredHel=0 Topology=o	0				Y-NoSP	0	16.4	5.3	3.3	.	1219	735		ATG	*	1219	735		M	*	1	1219	0	33	26	609	23	0	0	0	35	0	8	8	0	54	10	11	0
52564	355	0	1	CYT		37.489	5.31			ExpAA=0.00 First60=0.00 PredHel=0 Topology=o	0				Y-NoSP	2	19.4	9	3.7	.	52564	1068		ATG	*	52564	1068		M	*	1	52564	46.82	96.92	46.91	24.9	13.67	42.89	21.46	3.04	21.06	1.17	7.32	6.22	50.72	1.35	45.86	0	1.08
24614	147	0	1	CYT		16.871	4.68			ExpAA=0.00 First60=0.00 PredHel=0 Topology=o	0				Y-NoSP	0	7.5	2.1	4.1	.	24614	441			*	24614	440		H		0.997732	24614	43.76	0	14.36	0	29.66	0	18.63	12.43	0	1.07	16.2	0	0.12	0	15.87	0	0
48586	114	0	0	CYT		13.277	9.76			ExpAA=8.57 First60=8.50 PredHel=0 Topology=o	0				Y-NoSP	0	14.9	3.5	5.3	.	48586	345			*	48586	345		W	*	1	48586	40.26	0	41.73	61	52	75.15	47	0	70.15	0	60	69	0	108	82.43	6.01	28.91
58961	859	0	1	CYT		93.337	6.59			ExpAA=0.03 First60=0.00 PredHel=0 Topology=o	0				Y-NoSP	18	18.5	6.6	6.5	.	58961	2580			*	58961	2580		E	*	1	58961	0	26.85	27.41	27.11	19.98	28.34	9.6	15.23	0	0	9.41	38.17	29.13	31	28.56	0	5.26
61841	467	0	0	CYT		51.398	6.34			ExpAA=0.00 First60=0.00 PredHel=0 Topology=o	0				Y-NoSP	15	16.1	7.9	9	.	61841	1404		ATG	*	61841	1404		M	*	1	61841	122.3	109.07	133.51	8.37	10.16	22.49	34.64	31.32	12.72	14.43	37.08	20.41	0	30.47	10.78	45.62	0
58073	2870	0	3	CYT		317.887	6.17			ExpAA=22.58 First60=0.00 PredHel=1 Topology=o2784-2806i	1	0.8	97	2.2	Y-NoSP	3	14	4.8	5.7	.	58073	8613			*	58073	8613		N	*	1	58073	719.23	1227.34	360.13	308.75	0	388.53	378.87	0	0	0	238.28	390.32	696.65	376.2	328.07	310.64	219.15
48078	547	0	2	ANC		60.963	9.1	53.592	7.32	ExpAA=25.48 First60=0.31 PredHel=1 Topology=i87-104o	1	3.1	81	15.9	N	0	12.6	6.6	4.8	.	48078	1644			*	48078	1644		I	*	1	48078	23.02	0	0	0	11.27	0	31.16	0	21.36	18.3	0	0	4.95	0	0	0	0
5256	119	0	0	CYT		13.341	9.33			ExpAA=0.03 First60=0.01 PredHel=0 Topology=o	0				N	1	11	3.4	8.5	.	5256	354			*	5256	354		L		1	5256	33.86	0	0	0	9.07	0	1.23	2.28	5.68	3.38	0	3.77	2.33	0	1.41	0	0
46127	526	0	1	CYT		57.174	6.67			ExpAA=0.03 First60=0.00 PredHel=0 Topology=o	0				Y-NoSP	1	15.8	4.2	7.4	.	46127	1575		ATG		46127	1575		M		1	46127	37.48	0	54.51	27.12	4.54	0	0	31.43	0	8.59	0	0	0	0	4.65	0	26.06
13920	95	0	0	CYT		10.749	5.13			ExpAA=0.08 First60=0.06 PredHel=0 Topology=i	0				N	0	13.8	2.1	3.2	.	13920	285		ATG	*	13920	284		Q		0.996491	13920	15.03	0	16.21	0.92	24.56	9.2	10.29	4.22	0	0	21.41	24.51	0	0	13.29	0	0
53780	94	0	0	CYT		9.889	10.15			ExpAA=0.00 First60=0.00 PredHel=0 Topology=i	0				N	13	26.9	3.2	9.7	.	53780	282			*	53780	280		P	*	0.992908	53780	9.05	16.92	44.67	1	19.33	3	13	0	12.6	0	23	13	14	5.71	9.33	1.68	13.12
58137	529	0	1	CYT		59.496	6.85			ExpAA=13.18 First60=0.11 PredHel=0 Topology=o	0				N	0	11.2	6.4	5.7	.	58137	1590		ATG	*	58137	1590		M	*	1	58137	66.11	21.57	44.29	0	0	8.94	5	10	0	0	18.98	0	0	31.88	0	206.46	194.37
61477	673	0.297177	0	CYT		75.687	6.08			ExpAA=0.02 First60=0.00 PredHel=0 Topology=o	0				Y-NoSP	0	14.4	3.9	5.9	.	61477	2022			*	61477	2022		Y	*	1	61477	55.01	0.65	47.08	14.79	26.86	18.82	1.63	9.07	4.99	0	0	13.57	31.33	44.59	20.55	0	133.07
11961	108	0	0	CYT		11.672	11.56			ExpAA=0.00 First60=0.00 PredHel=0 Topology=o	0				N	1	9.3	11.2	4.7	.	11961	324			*	11961	323		G	*	0.996914	11961	331.42	235.49	184.98	29.77	37.56	25.33	11.44	17.71	36.15	35.07	16.7	18.43	18.01	29.03	26.62	133.82	106.63
43614	100	0	0	ANC		11.386	8.94	8.058	9.22	ExpAA=46.61 First60=33.05 PredHel=2 Topology=o5-27i54-76o	2	44	29	27	Y-NoSP	3	13	4	3	.	43614	303			*	43614	303		R	*	1	43614	16.61	14	0	18.59	0	18.94	12.98	2.04	0	0	13.64	17	0	9.76	0	7.02	0
56338	114	0	0	SIG	26-27	10.701	4.74	8.305	4.74	ExpAA=65.31 First60=44.16 PredHel=3 Topology=i7-29o34-56i69-91o	3	58.4	23.9	17.7	Y-NoSP	32	33.6	2.7	.	.	56338	339		ATG	*	56338	339		L		1	56338	6.21	1.33	2.56	2.32	10.87	11.85	5.52	16.69	8.44	10.75	3.07	10.41	69.01	20.6	14.1	0	0
46698	476	0	1	BL	21-22	51.944	9.24	49.614	9.33	ExpAA=20.32 First60=20.31 PredHel=1 Topology=i7-29o	1	4.6	93.9	1.5	N	1	18.1	7.6	5.5	.	46698	1431			*	46698	1431		K	*	1	46698	107.91	128.48	169.87	1.26	6.05	39.42	0	10.18	7.96	19.71	0	73.85	88.37	48.48	69.39	16.82	4.58
52012	470	0	1	CYT		51.789	7.01			ExpAA=232.31 First60=2.39 PredHel=10 Topology=i58-80o90-112i124-146o156-178i190-212o284-306i313-335o341-363i384-406o416-438i	10	46.8	23	30.2	N	2	16.4	7.7	5.5	.	52012	1413		ATG	*	52012	1413		M	*	1	52012	99.01	219.86	157.27	339.96	579.09	268.75	13.28	255.56	175.92	337.44	274.02	212.32	116.89	211.58	327.72	37.65	41.09
41480	611	0	1	CYT		66.598	6.99			ExpAA=112.71 First60=22.29 PredHel=5 Topology=o30-52i155-174o184-206i258-280o300-322i	5	17.5	9.8	72.7	N	4	11.1	10.3	9.2	.	41480	1836		ATG	*	41480	1836		M	*	1	41480	2.12	12.53	10.58	0	0	87.1	54.07	1.12	0	2.29	1.14	51.57	6.49	7.84	4.74	0	2.96
25060	81	0	0	SIG	21-22	8.961	7.02	6.507	7.84	ExpAA=0.40 First60=0.32 PredHel=0 Topology=o	0				Y	0	10	7.5	1.3	.	25060	243			*	25060	241		A	*	0.99177	25060	70.07	51.21	39.45	2.79	2.32	0.54	5.08	3.65	4.47	4.55	0	0	2.92	1.19	0.28	22.74	9.94
57478	630	0.476191	1	CYT		66.41	9.01			ExpAA=235.32 First60=0.00 PredHel=11 Topology=o72-94i107-129o133-155i168-190o194-216i259-281o291-313i326-348o352-374i386-408o418-435i	11	37.6	16.5	45.9	N	14	13.5	9.7	6	.	57478	1893			*	57478	1893		A	*	1	57478	144.28	177.72	116.32	17.9	0	0	0	8.16	0	2.9	0	2.86	4.14	18.21	21.98	1.8	196.53
62502	440	0	1	BL/SIG		47.357	9.24			ExpAA=0.18 First60=0.01 PredHel=0 Topology=o	0				Y-NoSP	13	12.5	5.5	11.1	.	62502	1323			*	62502	1323		G	*	1	62502	107.04	197.68	86.33	20.5	0	11.04	10.16	35.18	0	7.68	18.1	32.94	0	21.99	13.17	129.29	30.57
4445	202	0	1	CYT		22.39	4.94			ExpAA=0.01 First60=0.00 PredHel=0 Topology=o	0				Y-NoSP	1	12.4	5	9	.	4445	606		ATG	*	4445	605		Y		0.99835	4445	54.89	124.92	63.23	58.69	23.8	28.12	27.7	32.76	59.34	27.56	28.42	44.38	69.37	69.32	61.81	0	0
46337	754	2.65252	1	CYT		82.004	10.64			ExpAA=0.04 First60=0.00 PredHel=0 Topology=o	0				Y-NoSP	8	17.1	8.4	6.2	.	46337	2265	Y	ATG	*	46337	2265	Y	M	*	1	46337	431.72	480.04	446.39	220.86	72.06	112.6	44.22	43.45	71.08	45.01	42.64	138.9	75.89	68.16	78.84	0	18.01
48425	417	0	4	CYT		47.761	7.77			ExpAA=0.05 First60=0.00 PredHel=0 Topology=o	0				N	0	9.1	5.5	7	.	48425	1254			*	48425	1254		V	*	1	48425	98.53	0	65.56	19.76	39.57	0	0	15.07	8.56	34.37	4.32	0	32.85	0	0	0	0
45014	579	0	0	CYT		63.959	7.36			ExpAA=0.68 First60=0.00 PredHel=0 Topology=o	0				N	0	13.1	6.6	5.7	.	45014	1734				45014	1734		G		1	45014	181.33	42.03	74.21	36.52	5.52	2.05	21.67	45.51	37.05	55.55	55.21	47.09	1.88	58.34	33.68	14.87	17.32
54271	91	0	0	CYT		10.398	9.66			ExpAA=0.00 First60=0.00 PredHel=0 Topology=i	0				N	0	16.5	4.4	1.1	.	54271	276			*	54271	276		H	*	1	54271	5	8.3	6.98	18.07	1	24.75	24.27	12.99	34.85	30.74	28.43	2	42.4	1	4	0.13	0
58650	563	0	1	CYT		60.348	7.32			ExpAA=0.12 First60=0.11 PredHel=0 Topology=o	0				Y-NoSP	10	17.9	6	6.7	.	58650	1692			*	58650	1692		R	*	1	58650	134.3	153.47	303.36	112.92	89.11	34.17	112.61	112.82	10.78	0	46.99	82.88	103.99	150.7	91.72	43.26	0
49507	579	0	2	CYT		66.645	6.03			ExpAA=0.01 First60=0.00 PredHel=0 Topology=o	0				N	0	9.7	7.3	5	0.5	49507	1740		ATG	*	49507	1740		M	*	1	49507	72.49	12.35	16.76	465.4	108.24	140.5	239.59	0	137.83	104.88	0	0	63.01	319.93	0	0	22.25
53992	1001	0	7	CYT		112.882	8.69			ExpAA=47.13 First60=0.01 PredHel=2 Topology=o878-900i913-935o	2	4.4	94.3	1.3	Y-NoSP	0	10.5	6.6	6	.	53992	3469		ATG		53992	3008		M		0.867109	53992	179.47	346.48	154.54	180.01	15.36	25.57	68.76	114.92	123.07	96.03	74.23	28.02	107.41	187.96	106.51	0	31.6
53783	254	0	0	CYT		28.109	4.47			ExpAA=0.52 First60=0.00 PredHel=0 Topology=o	0				Y-NoSP	0	7.9	7.5	4.3	.	53783	765			*	53783	765		A	*	1	53783	33.03	0	7.47	45.34	0	19.15	18.13	2.77	0	0	14.4	24.75	0	36.81	0	6.35	0
54037	170	0	0	SIG	30-31	18.342	11.18	15.228	11.36	ExpAA=4.75 First60=4.28 PredHel=0 Topology=o	0				Y-NoSP	0	12.9	6.5	5.3	.	54037	513			*	54037	513		E	*	1	54037	2	12.33	20.59	6	4.01	3	2	6	3	1	0	19.89	4	1.99	10	3.03	1
1721	323	0	0	CYT		36.637	9.47			ExpAA=5.42 First60=0.06 PredHel=0 Topology=o	0				Y-NoSP	0	12.7	5.6	3.7	.	1721	972		ATG	*	1721	972		M	*	1	1721	77	91	146	38	26	15	6	26	2	30	25	37	43	43	63	8	8
1257	348	0	0	CYT		37.389	4.7			ExpAA=0.00 First60=0.00 PredHel=0 Topology=o	0				N	8	14.1	6.3	4.9	.	1257	1047			*	1257	1047		A	*	1	1257	2	0	0	0	0	3	0	7	0	0	22	22	2	39	108	0	0
40540	249	0	0	SIG	45-46	27.828	9.26	23.269	8.98	ExpAA=18.17 First60=15.36 PredHel=0 Topology=o	0				N	0	14.9	6.8	5.2	.	40540	750			*	40540	750		S	*	1	40540	1	1.06	8	7.87	2.11	2.01	998	869.27	672	7.27	1960.81	1090.98	6992.64	1472.53	3474.11	0	4
55791	1593	0	9	SIG	70-71	176.636	4.85	168.616	4.81	ExpAA=123.68 First60=35.17 PredHel=6 Topology=o20-42i49-71o76-95i102-133o143-165i186-205o	6	8.5	89.3	2.2	Y-NoSP	4	15.3	5.6	5.8	.	55791	4782			*	55791	4782		L	*	1	55791	14.04	51.44	11.61	68.42	0	35.28	13.08	7.49	21.88	42.69	13.24	30.45	0	12.73	18.37	2.89	3.99
65319	50	0	0	SIG	18-19	5.641	4.22	3.583	3.93	ExpAA=0.19 First60=0.19 PredHel=0 Topology=o	0				N	0	14	4	2	.	65319	153		ATG	*	65319	153		M	*	1	65319	2	1	0	5.08	0	0	3	0	0	2	0	2	4.67	4.08	2	0	0
54538	212	0	0	SIG	28-29	24.838	4.68	21.594	4.41	ExpAA=15.43 First60=15.04 PredHel=1 Topology=i7-26o	1	9	87.7	3.3	N	0	12.7	4.2	3.3	.	54538	639		ATG	*	54538	639		M	*	1	54538	0	0	2	79.9	0	0	5217.56	6381.33	3002.34	28	1	0	3995.9	3822.4	1886.14	0	0
19594	80	0	0	CYT		6.647	12.01			ExpAA=0.04 First60=0.04 PredHel=0 Topology=o	0				Y-NoSP	6	10.1	53.2	6.3	.	19594	237				19594	237		T		1	19594	463.89	1733.2	2713.75	7449.45	6418.77	9275.42	4749.43	9406.38	9261.41	8199.52	8453.32	6187.9	6185.1	4787.26	5846.75	1139.55	1398.91
1205	194	0	0	CYT		20.907	5.29			ExpAA=0.00 First60=0.00 PredHel=0 Topology=o	0				N	34	19.7	3.1	17.6	.	1205	582		ATG	*	1205	581		Q		0.998282	1205	12.6	0	41.95	41.44	8.66	12.43	0	9.52	26.7	6.56	22.29	25.67	7.62	0	30.19	0	7.71
51370	86	0	0	CYT		9.425	8.41			ExpAA=0.04 First60=0.03 PredHel=0 Topology=o	0				N	2	20	3.5	3.5	.	51370	255		ATG	*	51370	255		L		1	51370	75.86	107.99	51.29	31046.8	4330.6	22276.9	387.71	2544.87	631.78	514.88	262.63	63.64	382.31	241.71	820.37	3.97	0.95
43259	102	0	1	CYT		11.443	5.78			ExpAA=0.01 First60=0.00 PredHel=0 Topology=o	0				Y-NoSP	0	5.9	5.9	4	.	43259	303			*	43259	303		S		1	43259	53	51.98	14.51	12.46	36.15	0	5.53	3.13	6.83	27.03	7.47	39.14	12.84	3.49	30.55	0	0
55022	451	0	1	CYT		49.795	9.07			ExpAA=0.00 First60=0.00 PredHel=0 Topology=o	0				Y-NoSP	25	17.7	4.4	13.5	.	55022	1356		ATG	*	55022	1356		M	*	1	55022	27.72	18.36	23.81	4	0	3.74	1.32	2.64	4.64	4.77	1	2.6	8.1	0	0	13.49	0
60247	1959	0	3	CYT		215.551	9.05			ExpAA=0.12 First60=0.00 PredHel=0 Topology=o	0				N	6	15	5.4	8.1	0.2	60247	5880			*	60247	5880		V	*	1	60247	14.06	192.63	52.51	72.02	14.94	114.35	0	0	39.8	33.31	54.11	60.2	66.25	16.34	0	0	0
52364	411	0	2	CYT		46.912	6.81			ExpAA=0.00 First60=0.00 PredHel=0 Topology=o	0				Y-NoSP	1	11.2	3.6	4.6	.	52364	1236		ATG	*	52364	1236		M	*	1	52364	22.12	10	30.13	9.22	0	0	2	13.02	46.61	51.4	35.1	26.67	49.65	61.53	0	33.27	9.05
52171	1173	0	5	CYT		130.434	5.95			ExpAA=36.93 First60=0.02 PredHel=1 Topology=o1081-1103i	1	1.9	92.2	6	Y-NoSP	0	11.7	7.7	5.5	.	52171	3522			*	52171	3522		A	*	1	52171	0	0	18.96	14.74	16.23	12.29	78.2	10.35	135.25	136.38	0	0	468.15	213.85	289.66	0	0
41049	492	0	2	CYT		55.991	7.27			ExpAA=0.02 First60=0.00 PredHel=0 Topology=o	0				Y-NoSP	0	14.8	7.5	5.9	.	41049	1479			*	41049	1479		G	*	1	41049	200.74	60.78	56.49	91.76	83.69	47.27	105.93	73.51	54.58	29.32	89.52	67.2	96.47	89.09	122.31	0	6.22
58978	328	0	4	CYT		36.828	10.94			ExpAA=0.01 First60=0.01 PredHel=0 Topology=o	0				N	1	9.1	3.4	4.6	.	58978	987			*	58978	987		N	*	1	58978	24.99	1.65	8.1	2.7	12.03	11.46	0	0	1.29	7.54	4.01	18.11	5.11	3.24	9.2	0	0
38718	429	0	2	BL/ANC		45.666	11.8			ExpAA=0.00 First60=0.00 PredHel=0 Topology=o	0				N	20	10.7	12.6	22.1	.	38718	1290			*	38718	1290		G	*	1	38718	63.46	85.15	67.38	128.37	133.66	61.13	78.85	55.17	75.57	77.99	87.06	43.48	91.52	32.45	63.64	14.53	28.9
44816	1576	0	4	CYT		174.265	5.57			ExpAA=0.09 First60=0.00 PredHel=0 Topology=o	0				Y-NoSP	1	11	6.7	6.2	.	44816	4731			*	44816	4731		P	*	1	44816	310.68	289.48	483.94	194.49	26.73	10.37	0	44.24	102.5	126.54	55.66	0	289.05	1.29	334.08	82.94	88.32
64693	83	0	0	SIG	22-23	9.557	8.12	7.19	8.17	ExpAA=12.60 First60=12.60 PredHel=0 Topology=o	0				N	0	13.3	1.2	4.8	.	64693	252		ATG	*	64693	252		M	*	1	64693	9	2	0	41	14	0	412	329	50	0	95	134	8	97	0	1	0
63602	2540	0	7	CYT		279.595	6.1			ExpAA=0.89 First60=0.00 PredHel=0 Topology=o	0				N	8	15.7	7.3	5.4	.	63602	7623		ATG	*	63602	7623		M	*	1	63602	1442.4	694.14	833.48	114.5	172	143.13	199.53	131.84	212.36	0	224.07	173.27	324.03	265.49	101.41	0	0
51272	232	0	1	BL/SIG		24.489	6.29			ExpAA=22.24 First60=22.23 PredHel=1 Topology=o15-37i	1	9.5	6.5	84	Y-NoSP	20	17.7	3	8.7	.	51272	693			*	51272	693		S		1	51272	78.33	7.91	18.96	13.11	0	20.13	9.74	12.18	0	17.98	20.04	12	14.4	31.76	10.08	13.22	10.98
37336	332	0	1	CYT		37.387	5.22			ExpAA=10.20 First60=8.10 PredHel=0 Topology=o	0				N	0	13.9	7.2	2.7	.	37336	999		ATG	*	37336	999		M	*	1	37336	2	2.15	2.3	142.12	17.57	12.63	154.79	0	0	0	57.07	204.13	123.62	136.91	70.27	5.78	0
19144	131	0	0	CYT		14.346	11.1			ExpAA=0.00 First60=0.00 PredHel=0 Topology=o	0				N	4	13.8	6.9	8.5	.	19144	393			*	19144	391		S		0.994911	19144	73.79	57.21	32.72	20.45	6.84	11.77	10.21	15.49	0	10.81	2.82	12.21	17.13	7.25	4.53	13.93	21.77
56732	1177	0	5	CYT		133.749	8.54			ExpAA=0.00 First60=0.00 PredHel=0 Topology=o	0				N	1	11.4	6.5	4.2	.	56732	3534			*	56732	3534		I	*	1	56732	54.25	130.47	22.21	116.51	0	36.37	154.35	78.9	0	0	225.39	216.96	181.26	199.34	239.86	87.18	57.81
8112	257	0	0	BL/SIG		29.441	8.91			ExpAA=0.04 First60=0.04 PredHel=0 Topology=o	0				Y-NoSP	0	10.1	4.7	2.3	.	8112	774			*	8112	774		V	*	1	8112	2	4	20	18	21	12	4	2	30	16	4	0	4	1	10	0	0
50606	1569	0	1	CYT		173.12	6.14			ExpAA=0.02 First60=0.00 PredHel=0 Topology=o	0				Y-NoSP	4	16.9	4.6	4.8	.	50606	4710		ATG	*	50606	4710		M	*	1	50606	1585.6	421.06	601.81	127.7	148.54	288.62	197.23	115.31	144.55	179.46	0	146.35	89.98	91.8	94.02	0	472.7
43111	107	0	0	ANC		12.146	8.7	4.742	5.44	ExpAA=23.96 First60=23.21 PredHel=1 Topology=i35-57o	1	20.8	46.2	33	Y-NoSP	0	14.2	6.6	4.7	.	43111	321			*	43111	319		I	*	0.993769	43111	17.67	46.05	11.09	16.35	0	14.7	8.35	16.09	4.12	10.6	2.66	0	13.93	0	0.64	0	0
46217	536	0	1	CYT		56.405	8.43			ExpAA=0.33 First60=0.00 PredHel=0 Topology=o	0				Y-NoSP	1	15.9	9	4.9	.	46217	1611			*	46217	1611		T	*	1	46217	613.46	548.82	509.74	111.76	161.24	122.98	176.36	171.42	211.01	102.01	59.13	50.49	149.32	64.05	109.06	0	385.28
48315	1083	0	0	CYT		116.092	5.57			ExpAA=22.09 First60=0.00 PredHel=1 Topology=o1060-1082i	1	2	97.9	0.1	Y-NoSP	14	17.5	4.7	7.1	.	48315	3252		ATG	*	48315	3252		M	*	1	48315	0	0	49.99	0	0	23.45	54.44	26.65	0	50.28	58.45	29.18	106.25	22.62	51.04	0	0
44462	230	0	1	CYT		26.258	9.88			ExpAA=0.00 First60=0.00 PredHel=0 Topology=o	0				Y-NoSP	8	17.8	3.9	6.1	.	44462	693			*	44462	693		S	*	1	44462	12.01	19.88	14.79	0	2.4	0	0	0	1	0	1.5	2	5.01	0	5.66	0	0
14762	942	1.06157	0	CYT		106.044	9.96			ExpAA=0.08 First60=0.00 PredHel=0 Topology=o	0				Y	3	11.8	4.8	6.6	.	14762	2823	Y	ATG		14762	2823	Y	M		1	14762	16.41	32.57	11.49	57.81	78.18	61.46	84.82	0	76.85	72.34	68.4	83.35	201.54	176.03	95.92	0	0
49829	999	0	4	CYT		110.965	5.43			ExpAA=14.84 First60=0.00 PredHel=0 Topology=o	0				N	1	12	7.3	5.6	.	49829	3000		ATG	*	49829	3000		M	*	1	49829	135.91	198.1	57.03	160.78	20.54	45.34	8.23	74.05	80.69	71.04	0	235.27	201.11	0	128.96	10.27	0
37844	122	0	1	CYT		12.026	6.19			ExpAA=0.10 First60=0.09 PredHel=0 Topology=o	0				Y-NoSP	27	26.4	11.6	8.3	.	37844	363			*	37844	363		S		1	37844	35.85	7.91	5.44	12.29	0	11.98	11.44	0	0	3.13	10.42	10.96	11.92	17.46	0	0	0
44320	965	1.65803	5	CYT		103.39	5.64			ExpAA=4.13 First60=0.00 PredHel=0 Topology=o	0				Y-NoSP	4	13.7	6.2	5.6	.	44320	2898	Y	ATG	*	44320	2898	Y	M	*	1	44320	142.41	0	286.04	90.07	48.07	17.54	37.2	11.78	20.84	0	0	52.94	133.16	53.24	1.99	0	13.32
46877	1788	0	4	CYT		191.631	5.47			ExpAA=0.21 First60=0.00 PredHel=0 Topology=o	0				Y-NoSP	10	16.2	5.3	8.6	.	46877	5367		ATG	*	46877	5367		M	*	1	46877	56.55	92.36	0	0	6.15	44.09	39.78	0	44.95	42.49	3.26	54.48	0	48.86	0	0	0
65485	267	0	0	CYT		29.602	9.2			ExpAA=0.11 First60=0.00 PredHel=0 Topology=o	0				Y-NoSP	0	12.8	6	4.9	.	65485	801		ATG	*	65485	800		Q		0.998752	65485	14	8.95	0	0	0	2.16	0	0	2	0	2.97	2.99	8.92	0.96	8.99	0	0
45248	1384	0	5	CYT		159.157	5.59			ExpAA=0.34 First60=0.00 PredHel=0 Topology=o	0				Y-NoSP	0	8.3	4.3	2.6	.	45248	4155		ATG	*	45248	4155		M	*	1	45248	305.11	1099.56	564.33	147.75	282.32	271.66	90.95	292.09	115.2	329.08	115.47	116.16	811.56	399.53	936.39	16.47	0
50511	572	0	1	CYT		65.631	7.09			ExpAA=0.73 First60=0.51 PredHel=0 Topology=o	0				N	1	12.4	4.9	4.9	.	50511	1719			*	50511	1719		K	*	1	50511	71.86	128.65	30.2	53.68	0	69.24	39.66	34.38	26.27	19.81	19.81	0	20.14	2.48	41.58	27.9	12.18
57507	701	0	2	CYT		76.942	9.38			ExpAA=111.40 First60=0.02 PredHel=4 Topology=o126-148i182-204o281-303i355-377o	4	12.6	75.2	12.3	N	0	15.5	7.3	2.7	.	57507	2106		ATG	*	57507	2106		M	*	1	57507	121.04	106.27	95.23	154.31	89.71	238.44	157.74	38.11	61.2	66.97	160.09	215.42	222.63	248.16	102.12	0	3.87
59190	2016	0	2	CYT		205.782	8.9			ExpAA=0.41 First60=0.00 PredHel=0 Topology=o	0				Y-NoSP	78	24.4	8	9.1	.	59190	6045		ATG		59190	6045		M		1	59190	506.3	594.35	259.78	0	73.14	0.24	24.54	95.25	23.91	0	112.22	185	64.68	116.1	40.72	115.83	55.1
54026	279	0	0	SIG	31-32	30.559	5.48	27.217	5.63	ExpAA=20.92 First60=20.92 PredHel=1 Topology=i12-34o	1	7.9	87.8	4.3	Y-NoSP	1	16.8	3.2	3.6	.	54026	840			*	54026	840		K	*	1	54026	17	8	5	7	0	5	1.6	1	2	6.39	2	2	4	4.92	11.01	0	0
39734	270	0	2	SIG	43-44	30.955	8.85	25.881	8.7	ExpAA=6.96 First60=6.96 PredHel=0 Topology=o	0				Y-NoSP	1	17	4.1	5.2	.	39734	813		ATG	*	39734	813		M	*	1	39734	1	0	0	6418.7	3749.86	0	42.23	14.88	1726.36	585.24	1	60.6	0	13.64	8	0	4
47757	775	0	2	SIG	24-25	88.876	5.57	86.409	5.57	ExpAA=4.35 First60=4.34 PredHel=0 Topology=o	0				N	1	12.8	4.6	4.1	.	47757	2328		ATG	*	47757	2328		M	*	1	47757	2.92	20.29	15.76	169.12	119.63	16.35	5.18	4.97	46.49	1.18	81.77	81.92	572.76	24.95	504.89	5.02	0
44815	3394	0	19	CYT		380.721	5.74			ExpAA=0.02 First60=0.00 PredHel=0 Topology=o	0				Y-NoSP	4	12.8	5	4.6	.	44815	10179				44815	10179		E		1	44815	1004.83	157.07	212.44	245.64	186.38	0	60.42	79.67	185.15	223.32	0	50.83	251.04	0	267.6	225.88	119.43
20740	176	0	0	SIG	22-23	19.904	9.25	17.479	9.67	ExpAA=58.18 First60=25.60 PredHel=0 Topology=o	0				Y-NoSP	1	19.3	2.3	6.8	.	20740	531		ATG	*	20740	531		M	*	1	20740	7	16	43.55	29	19	28.01	4	19	25	0	0	43.26	41.01	2	76	2.02	7
61113	1403	0	4	CYT		151.788	8.87			ExpAA=75.18 First60=0.00 PredHel=3 Topology=o1260-1282i1284-1306o1319-1341i	3	4.7	90.7	4.6	Y-NoSP	24	20.2	4.8	11.2	.	61113	4212		ATG	*	61113	4212		M	*	1	61113	265.93	131.72	118.93	120.19	25.37	63.84	11.35	45.3	39.22	21.13	56.61	13.67	72.27	10.41	51.06	95.53	177.15
57104	342	0	4	CYT		35.319	9.03			ExpAA=1.66 First60=0.00 PredHel=0 Topology=o	0				N	1	11.4	9.6	6.1	0.9	57104	1029		ATG	*	57104	1029		M	*	1	57104	177.01	174.02	108.04	52.74	23.84	54.87	0	5.73	56.61	53.51	26.65	30.29	62.47	117.09	85.27	48.41	111.9
1012	811	0	1	CYT		92.875	8.09			ExpAA=0.19 First60=0.00 PredHel=0 Topology=o	0				Y-NoSP	0	11.2	5.5	3.8	.	1012	2436			*	1012	2436		E	*	1	1012	7	7	7	0	12	0	16	9	18	21	16	112.18	1214.83	28.13	2	4	12
55774	598	0	0	CYT		65.885	8.93			ExpAA=0.05 First60=0.01 PredHel=0 Topology=o	0				N	2	13.2	6	4	.	55774	1797		ATG	*	55774	1797		M	*	1	55774	68.16	0	57.34	22.09	10.34	14.08	27.16	9.03	14.35	2.11	27.7	0	20.69	9.86	13.17	47.33	0
40069	291	0	0	SIG	26-27	25.974	9.11	23.378	9.4	ExpAA=15.97 First60=12.97 PredHel=0 Topology=o	0				Y-NoSP	0	24.4	43.6	.	10.3	40069	876			*	40069	876		S	*	1	40069	223.72	615.1	163.52	693.54	155.88	1256.93	77.53	5.52	0	21.63	10.38	7.67	50.89	1.1	16.85	10.27	14.84
51690	526	0	3	CYT		60.539	9.95			ExpAA=0.00 First60=0.00 PredHel=0 Topology=o	0				N	14	16.4	3.4	4	.	51690	1575		ATG		51690	1575		M		1	51690	85.18	89.67	43.66	8.13	12.71	16.8	18.62	3.57	3.93	11.1	13.53	10.05	18.7	0	1.2	11.46	0
36074	127	0	1	SIG	19-20	13.153	9.1	11.07	7.99	ExpAA=0.01 First60=0.01 PredHel=0 Topology=o	0				Y-NoSP	3	19.8	7.1	7.1	.	36074	378		ATG		36074	378		M		1	36074	8	36.05	9	47.58	5.01	7.6	11.4	4	56.15	67.28	7	11	37.46	4	0	17	0
19924	95	0	0	CYT		10.668	12.01			ExpAA=0.00 First60=0.00 PredHel=0 Topology=o	0				Y-NoSP	9	17.9	7.4	12.6	.	19924	288			*	19924	288		R	*	1	19924	2823.1	6260.58	4517.31	7492.47	10932.6	8865.51	7310.37	9137.21	8984.28	12074.9	9447.74	6524.37	11315.7	6991.72	9558.56	5577	5794.79
15186	249	0	1	CYT		25.54	9.28			ExpAA=0.01 First60=0.00 PredHel=0 Topology=o	0				Y-NoSP	13	8.5	4.8	19.4	.	15186	747			*	15186	746		Q		0.998661	15186	93.98	30.14	20.07	69.66	140.37	149.86	40.18	0	38.3	0	35.84	90.68	0	91.02	81.44	34.57	38.49
60724	3463	0	5	CYT		389.285	5.76			ExpAA=38.25 First60=0.00 PredHel=0 Topology=o	0				N	1	14.5	4.6	4.9	.	60724	10392		ATG	*	60724	10392		M	*	1	60724	764.08	444.91	226.27	421.28	0.02	357.7	69.68	7.63	0	0.01	124.57	403.41	1.23	26.29	26.9	21.3	576.12
39517	516	0	0	CYT		59.192	8.46			ExpAA=205.30 First60=20.58 PredHel=9 Topology=i33-52o120-142i147-169o189-208i325-347o377-396i403-420o445-467i479-501o	9	35.7	30.6	33.7	N	1	12	5.6	5.6	.	39517	1551		ATG	*	39517	1551		M	*	1	39517	359.06	895.07	991	3.95	842.42	3020.64	3017.68	0	1.74	312.99	1248.26	0	1207.6	941.19	308.57	501.25	286.12
59847	220	0	0	CYT		23.623	5.35			ExpAA=0.01 First60=0.01 PredHel=0 Topology=o	0				Y-NoSP	0	13.7	9.1	5	.	59847	660			*	59847	658		T		0.99697	59847	0	11.19	3.93	14.6	11.51	0	40.1	31.26	0	0	0	18.71	8.59	26.66	0	83.86	0
59327	405	0	1	CYT		47.708	5.96			ExpAA=0.30 First60=0.00 PredHel=0 Topology=o	0				N	0	9.1	3	2.2	.	59327	1218			*	59327	1218		F	*	1	59327	93.33	99.07	133.64	33.17	6.62	39.47	0	5.53	7.01	11.6	16.28	5.4	10.57	11.83	13.04	0	24.26
1767	90	0	0	CYT		10.513	10.29			ExpAA=0.00 First60=0.00 PredHel=0 Topology=i	0				Y-NoSP	0	10	6.7	2.2	.	1767	273			*	1767	273		V	*	1	1767	65.51	29.34	3.31	34.63	0	13.01	15.8	6.58	1	1.3	29.26	15.98	5.76	15	6.01	1.26	2.82
7279	237	0	0	CYT		24.696	4.86			ExpAA=0.03 First60=0.00 PredHel=0 Topology=o	0				N	14	17.8	8.9	8.5	.	7279	711		ATG	*	7279	709		K		0.997187	7279	21.03	63.93	44.26	0.8	0	1.64	9.7	29.83	0	0	15.05	21.74	0	0	19.46	27.37	0
52126	2096	0	6	CYT		230.788	8.32			ExpAA=0.60 First60=0.00 PredHel=0 Topology=o	0				Y-NoSP	6	15.1	5.5	9.6	.	52126	6291			*	52126	6291		C	*	1	52126	127.72	14.03	79.61	17.94	58.68	0	0	29.28	3.29	30.9	16.33	16.69	14.34	13.03	66.87	39.53	15.71
51129	93	6.45161	0	CYT		9.295	12			ExpAA=0.00 First60=0.00 PredHel=0 Topology=o	0				N	4	14.1	6.5	12	.	51129	276				51129	276		Q		1	51129	37.89	424.96	301.53	529.31	100.04	323.5	46.6	190.72	322.23	268.32	202.76	70.41	208.57	128.57	101.29	113.2	150.96
45900	678	0	2	CYT		75.426	5.22			ExpAA=0.01 First60=0.00 PredHel=0 Topology=o	0				Y-NoSP	7	16.7	5.5	5	.	45900	2037			*	45900	2037		V	*	1	45900	361.58	252.62	230.68	100.85	66.48	42.54	69.6	81.04	56.37	84.01	68.77	145.77	141.23	47.22	91	0	327.18
60885	278	0	0	CYT		26.147	12.3			ExpAA=0.00 First60=0.00 PredHel=0 Topology=o	0				Y-NoSP	2	2.9	39	17.7	.	60885	831		ATG		60885	831		M		1	60885	48.37	29.9	5	37.86	10.33	32.83	29.11	0	6	4.25	26.3	13.02	9.58	8.55	4.56	0	2.38
51613	1256	0	7	CYT		137.801	8.45			ExpAA=0.12 First60=0.00 PredHel=0 Topology=o	0				Y-NoSP	18	17.4	6.9	9.6	.	51613	3771		ATG	*	51613	3771		M	*	1	51613	802.53	337.64	0.09	1.61	299.59	127.7	0	157.34	110.66	207.77	127.79	201.5	0	56.83	409.42	0	56.99
53665	373	0	0	BL/SIG		43.266	9.17			ExpAA=22.81 First60=22.70 PredHel=1 Topology=i31-53o	1	5.9	85.8	8.3	N	0	13.1	4	6.2	.	53665	1122		ATG	*	53665	1122		M	*	1	53665	63.81	23.17	46.33	4.35	0	2	0	18	0	1.42	7	14.99	0	46	40	50.22	45.02
48778	865	0	0	CYT		89.684	5.94			ExpAA=0.00 First60=0.00 PredHel=0 Topology=o	0				Y-NoSP	0	13.4	19.1	4.7	.	48778	2598		ATG	*	48778	2598		M	*	1	48778	33.1	138	2.98	129.82	38.89	55.91	70.62	0	4.02	0	51.71	42.12	2.53	82.32	0	0	10.75
22880	84	0	0	BL/ANC		8.861	6.65			ExpAA=22.02 First60=20.75 PredHel=1 Topology=o38-60i	1	26.5	45.8	27.7	Y-NoSP	0	8.4	10.8	8.4	.	22880	252		ATG	*	22880	250		E	*	0.992063	22880	3.02	13.38	24.6	6.36	1.1	14.59	0	0	19.99	0	1.69	0	12.27	7.27	0	0	2.02
27286	115	0	0	CYT		12.866	9.42			ExpAA=0.00 First60=0.00 PredHel=0 Topology=o	0				Y-NoSP	0	14.8	8.7	6.1	.	27286	348			*	27286	348		R	*	1	27286	7	0	3	4	0	8	0	8	0	0	2	3	0	4	1	0	0
54806	1348	0	1	CYT		142.853	9.5			ExpAA=0.07 First60=0.00 PredHel=0 Topology=o	0				N	55	18.7	6.5	11	0.2	54806	4047		ATG	*	54806	4047		M	*	1	54806	163.9	0	19.86	67.44	7.19	46.17	27.74	27.07	0	12.24	0	10.55	13.08	19.1	0	0	0
59632	433	0.461894	2	CYT		47.857	8.04			ExpAA=0.04 First60=0.04 PredHel=0 Topology=o	0				Y-NoSP	3	12	5.1	5.1	.	59632	1302			*	59632	1302		G	*	1	59632	59.83	27.62	9.01	13.22	0	0	6.54	8.32	27.93	10.17	0	5.97	5.32	13.11	9.12	4.93	0
44472	1370	0	5	BL	23-24	152.395	6.09	149.98	5.99	ExpAA=0.00 First60=0.00 PredHel=0 Topology=o	0				Y-NoSP	1	18	4.9	5.3	.	44472	4113			*	44472	4113		L	*	1	44472	77.88	52.82	64.79	25.08	0	27.99	0	0	2	2.98	15.01	0	6.25	6.16	8.15	9.04	23.54
38603	264	0	1	CYT		31.076	10.35			ExpAA=8.71 First60=7.39 PredHel=0 Topology=o	0				N	0	14.4	4.2	4.9	.	38603	795			*	38603	795		S	*	1	38603	153.45	1.81	0	393.9	118.72	523.53	225.75	22.72	147.58	95.02	137.22	224.28	8.01	193.6	16.18	0	4.99
56202	513	0	0	CYT		58.31	9.01			ExpAA=4.52 First60=0.16 PredHel=0 Topology=o	0				Y-NoSP	2	12.1	4.1	4.3	0.6	56202	1542		ATG	*	56202	1542		M	*	1	56202	16.2	360.06	344.78	70.49	0	78.83	0	46.85	96.64	26.19	50.92	63.98	128.51	33.43	46.54	272.13	194.42
63516	549	0	2	CYT		57.092	6.29			ExpAA=1.12 First60=0.23 PredHel=0 Topology=o	0				N	9	15.1	8	9.3	.	63516	1650		ATG	*	63516	1650		M	*	1	63516	143.94	70.88	34	8.31	19.22	17.4	48.78	0	3.53	21.51	24.76	26.25	33.05	27.3	9.47	25.11	11.99
41228	388	0	0	SIG	31-32	36.439	9.57	33.189	9.22	ExpAA=33.73 First60=14.24 PredHel=0 Topology=o	0				Y-NoSP	18	23.7	30.9	4.4	1.5	41228	1167			*	41228	1167		G	*	1	41228	3	99330.5	104515	0	0	2	1	2	12.54	1	2	4.43	2	3.98	0	5.04	2.38
38823	294	0	0	CYT		34.209	8.88			ExpAA=0.01 First60=0.00 PredHel=0 Topology=o	0				Y-NoSP	0	15	5.4	3.4	.	38823	885		ATG	*	38823	885		M	*	1	38823	3	1.78	5	7.1	38.72	35.46	31.64	51.19	245.78	202.74	70.25	249.64	151.12	327.19	60.29	0	9.91
17487	185	0	0	SIG	16-17	20.742	5.62	19.191	5.43	ExpAA=0.07 First60=0.04 PredHel=0 Topology=o	0				Y-NoSP	0	10.8	8.1	2.7	.	17487	558		ATG	*	17487	558		M	*	1	17487	1265.51	3428.99	697.37	8032.69	33.14	44.07	2.01	5	0	1	0	4.93	1	3	3	10314.3	10025.2
25962	82	0	0	BL/SIG		9.176	9.58			ExpAA=21.43 First60=21.42 PredHel=1 Topology=i37-59o	1	26.8	28	45.1	Y-NoSP	0	14.6	.	8.5	.	25962	249			*	25962	249		I	*	1	25962	2	0	4	2	1	0	1	2	15	21	0	0	0	0	0	0	0
63301	623	0.642055	3	CYT		70.285	9.2			ExpAA=57.03 First60=5.21 PredHel=2 Topology=i55-74o528-550i	2	6.6	73	20.4	N	1	12.9	5.8	4.2	.	63301	1866		ATG		63301	1866		M		1	63301	0	0	52.09	0	0	0	0	49.2	67.33	45.82	0	0	99.3	0	0	20.85	74.8
43823	305	0.327869	0	CYT		33.942	9.55			ExpAA=13.14 First60=0.13 PredHel=0 Topology=o	0				N	1	13.2	5.3	4.6	.	43823	912				43823	912		F		1	43823	28.77	13.83	59.99	36.73	21.09	5.95	0	4.94	4.71	0	0	0	18.96	19.68	41.6	63.3	76.01
59329	560	0	1	CYT		65.876	7.03			ExpAA=0.04 First60=0.00 PredHel=0 Topology=o	0				Y-NoSP	0	11.3	2.5	2.9	.	59329	1683			*	59329	1683		G	*	1	59329	0	27.59	0	0	0	0.01	0	0.29	0.73	9.6	29.8	0	6.15	146.88	0	0	237.71
42812	642	0	2	CYT		66.933	9.59			ExpAA=0.00 First60=0.00 PredHel=0 Topology=o	0				Y-NoSP	36	20.6	2.8	13.2	.	42812	1929		ATG	*	42812	1929		M	*	1	42812	24.1	10.55	11.86	0	0	0	1.99	0	1.81	3.91	3.21	4.19	0	0	0	22.82	20.03
774	122	0	0	SIG	22-23	12.853	10.2	10.606	10.73	ExpAA=37.71 First60=20.07 PredHel=2 Topology=o5-27i97-119o	2	36.1	6.6	57.4	Y	7	19.7	6.6	4.1	.	774	487			*	774	371		S		0.761807	774	6	0	0	46.48	42.94	74.89	15.38	2518.15	233.92	256.61	10.62	21.42	3	2.54	5.03	6	0
42080	150	0	0	SIG	24-25	16.579	4.48	13.907	4.23	ExpAA=0.03 First60=0.03 PredHel=0 Topology=o	0				Y-NoSP	9	22	6	4	.	42080	453		ATG	*	42080	453		M	*	1	42080	1.86	1.17	3.12	1.02	413.02	120.89	0	35.38	41.21	15.25	36.23	72.02	1.62	0.95	0	48.28	28.56
38960	230	2.17391	0	CYT		25.28	8.2			ExpAA=9.20 First60=9.05 PredHel=0 Topology=o	0				Y	1	15.7	7.9	3.1	.	38960	687				38960	687		F		1	38960	135.11	0	9.97	493.89	98.55	1343.64	0	18.85	0	0	0	0	0	0	0	299.95	290.27
16096	93	0	0	BL	46-47	10.162	9.38	5.182	11.55	ExpAA=11.43 First60=11.41 PredHel=0 Topology=o	0				N	9	21.5	2.2	9.7	.	16096	282		ATG	*	16096	282		M	*	1	16096	0	0	1	0	2	0	0	0	0	2	2	3.78	0	0	0	0	0
54731	251	6.3745	0	SIG	20-21	26.816	8.95	24.559	8.26	ExpAA=16.84 First60=16.71 PredHel=1 Topology=i7-24o	1	6.8	90.4	2.8	Y-NoSP	0	15.6	2.8	5.2	.	54731	750	Y	ATG		54731	750	Y	M		1	54731	22.35	4	12.46	0	0	0	0	0	0	4	0	0	0	0	2.59	5.83	21.41
59624	1344	0	3	CYT		148.347	6.6			ExpAA=1.47 First60=0.00 PredHel=0 Topology=o	0				Y	3	16.9	5	6	.	59624	4035			*	59624	4035		F	*	1	59624	41.23	0	8	0	6.27	2.78	0	5.98	7.2	0	0	0	0	1.46	7.44	22.73	0
42880	972	0	4	CYT		108.448	5.38			ExpAA=2.96 First60=0.00 PredHel=0 Topology=o	0				Y-NoSP	3	13.7	4.5	5.7	.	42880	2919		ATG	*	42880	2919		M	*	1	42880	148.45	0	64.58	0	50.79	0	0.04	51.21	42.18	86	0	0	0	0	0	354.78	75.52
52063	1011	0	5	SIG	27-28	112.837	8.05	109.725	7.84	ExpAA=27.83 First60=0.71 PredHel=1 Topology=o543-565i	1	2.2	53.7	44.1	N	1	13.9	6.2	6.5	.	52063	3036		ATG	*	52063	3036		M	*	1	52063	0.75	29.37	10.51	0	0	12.45	3.39	0	0	0	0.32	13.78	0	0	0	17.82	69.43
17492	86	0	0	SIG	30-31	9.455	8.99	6.095	9.11	ExpAA=33.58 First60=31.90 PredHel=1 Topology=i13-35o	1	25.6	59.3	15.1	Y-NoSP	2	20.9	2.3	3.5	.	17492	261			*	17492	261		R	*	1	17492	1.75	0	8.24	1	2	0	0	0	0	0	0	2.42	0	6.32	1.93	6.92	6.25
6821	69	0	0	CYT		7.284	9.57			ExpAA=0.00 First60=0.00 PredHel=0 Topology=i	0				Y-NoSP	0	11.8	13.2	7.4	.	6821	204				6821	204		G		1	6821	39.64	89.83	51.73	34.09	45.64	200.78	9.75	50.3	78.69	50.79	68.18	36.82	32.61	49.35	36.13	70.91	14.35
3476	280	0	0	CYT		29.879	8.41			ExpAA=0.00 First60=0.00 PredHel=0 Topology=o	0				Y-NoSP	15	16.5	3.6	13.6	.	3476	840			*	3476	839		Q		0.99881	3476	36.18	15.83	0	1.56	3.08	0	0	0	0	19.19	0	0	0	0	2.03	44.39	39.92
41269	1212	0	2	SIG	17-18	132.348	5.87	130.539	5.81	ExpAA=137.82 First60=43.26 PredHel=5 Topology=i7-29o34-56i411-433o461-480i542-564o	5	8.8	56.2	35	Y-NoSP	11	12	6.6	5.5	.	41269	3639			*	41269	3639		S	*	1	41269	17.78	33.13	6.35	0	0	26.7	9.61	0	0	19.57	0	11.54	0	0	0	32.81	309.72
5519	555	0	2	CYT		63.198	8.95			ExpAA=23.32 First60=10.45 PredHel=1 Topology=i50-72o	1	4	87	9	Y-NoSP	1	12.3	5.2	4.5	.	5519	1668		ATG	*	5519	1668		M	*	1	5519	231	0	113	0	0	0	0	0	0	0	0	0	0	2	0	4	0
12416	148	0	0	BL	45-46	16.129	5.29	11.374	4.49	ExpAA=5.85 First60=5.85 PredHel=0 Topology=o	0				N	4	18.2	8.8	6.1	.	12416	447			*	12416	447		G	*	1	12416	1	0	4	0	2	0	3	8	42	59	41	135	47	604	176	0	0
62585	398	0	1	CYT		46.129	9.15			ExpAA=171.11 First60=19.88 PredHel=8 Topology=i31-53o76-98i119-141o179-201i208-230o257-276i283-305o325-344i	8	42.7	27.1	30.2	N	0	10.6	5.8	3.5	.	62585	1197			*	62585	1197		G	*	1	62585	22.11	2.01	0	1.03	2.03	1.01	1	158.61	1.01	6.42	3.05	8.17	0	26.18	2.03	0	27.74
5798	292	0	1	CYT		32.947	8.65			ExpAA=0.00 First60=0.00 PredHel=0 Topology=o	0				Y-NoSP	0	15.1	3.4	2.4	.	5798	879		ATG	*	5798	879		M	*	1	5798	5.58	0	0	7.99	17.23	0	2	0	2	0	13.53	7.96	0	3.71	0	25	69
1437	586	0	0	CYT		64.657	7.74			ExpAA=2.42 First60=0.00 PredHel=0 Topology=o	0				N	0	13.1	7.7	3.9	.	1437	1761			*	1437	1761		E	*	1	1437	0	0	4	0	0	2	1	3	0	2	2	2	39	2	2	0	0
5746	157	0	0	CYT		17.299	9.39			ExpAA=0.08 First60=0.08 PredHel=0 Topology=o	0				Y-NoSP	0	8.3	7.7	6.4	.	5746	471		ATG	*	5746	470		Q		0.997877	5746	0	0	0	40.43	73.45	111.63	41.62	8.74	0	0	8.19	100.17	122.77	84.04	45.67	235.05	123.53
4905	124	0	0	CYT		13.726	10.76			ExpAA=0.00 First60=0.00 PredHel=0 Topology=o	0				Y-NoSP	1	15.4	7.3	4.1	.	4905	372			*	4905	370		K		0.994624	4905	6.02	0	0	0	1.42	0	0	0	9.73	10.95	0	0	0	0	0	0	2.02
16576	128	0	0	CYT		13.482	9.64			ExpAA=0.00 First60=0.00 PredHel=0 Topology=o	0				Y-NoSP	5	26	7.1	7.1	.	16576	381				16576	381		A		1	16576	0	0	0	0	0	0	8.06	0	13.95	7.09	5.44	0	0	22.91	0	6.51	45.58
7417	143	0	0	CYT		15.05	7.89			ExpAA=0.00 First60=0.00 PredHel=0 Topology=o	0				Y-NoSP	5	19	10.6	8.5	.	7417	429			*	7417	427		I		0.995338	7417	0.47	0	2.74	0	0.7	0	0	0	0	0	0	1.29	0	0	0	0	3.94
60835	463	0	1	CYT		51.257	9.23			ExpAA=0.36 First60=0.18 PredHel=0 Topology=o	0				Y-NoSP	3	10.6	8.4	6.5	.	60835	1392			*	60835	1392		R	*	1	60835	0	0	0	0	0	0	9.28	0	6.2	0	16.33	0	16.45	7.45	14.03	31.8	4.81
16002	54	0	0	CYT		5.928	10.37			ExpAA=0.36 First60=0.36 PredHel=0 Topology=i	0				Y-NoSP	0	9.4	11.3	3.8	.	16002	162		ATG	*	16002	161		Q		0.993827	16002	0	0	1.19	0	0	0	2.62	1	0	0	0	0	0	0	0.94	0	1.36
60703	569	0	0	CYT		57.842	10.19			ExpAA=0.08 First60=0.04 PredHel=0 Topology=o	0				Y-NoSP	11	8.6	20.2	12.3	.	60703	2798				60703	1704		A		0.609006	60703	75.05	4.88	2.93	12.11	33.73	0	0	10.73	28.73	0	8.3	2.2	0	2.93	0	39.63	251.5
55278	550	0	1	CYT		59.113	5.87			ExpAA=0.14 First60=0.00 PredHel=0 Topology=o	0				Y-NoSP	7	14.4	9.5	6	.	55278	1653			*	55278	1653		E	*	1	55278	86.39	515.03	92.37	94.02	328.06	217.88	0	0	0	178.72	0	0	160.76	0	45.92	676.18	277.52
51595	912	0	2	CYT		102.412	6.98			ExpAA=0.01 First60=0.00 PredHel=0 Topology=o	0				Y-NoSP	9	14.6	5.4	6.9	.	51595	2739		ATG	*	51595	2739		M	*	1	51595	50.17	47.73	0	30.2	0	16.91	0	0	4.67	0	0	8.88	0	0	11.27	191.3	154.67
55836	470	0	1	CYT		50.865	9.05			ExpAA=0.00 First60=0.00 PredHel=0 Topology=o	0				Y-NoSP	26	18.3	7.4	6.8	.	55836	1413			*	55836	1413		Y	*	1	55836	66.76	48.08	0	0	66.24	0	0	0	0	25.08	0	0	0	0	5.96	130.86	101.95
39260	187	0	0	CYT		20.672	8.06			ExpAA=1.59 First60=0.02 PredHel=0 Topology=o	0				N	0	11.2	9.6	4.3	.	39260	564			*	39260	564		I	*	1	39260	193.16	0	18.36	29.85	1151.87	50.69	0	3.02	1.93	2.04	0	0	13.85	0	9.75	231	66.52
44416	582	0	3	SIG	21-22	66.904	5.64	64.664	5.64	ExpAA=1.41 First60=1.41 PredHel=0 Topology=o	0				Y-NoSP	1	5.7	5.3	7.9	.	44416	1749		ATG	*	44416	1749		M	*	1	44416	8.99	110.42	0.18	0	0	0	0	105.94	101.04	56.29	0	104.53	9.45	0	154.99	77.06	93.24
58757	1829	0	4	CYT		197.191	4.79			ExpAA=0.48 First60=0.45 PredHel=0 Topology=o	0				Y-NoSP	3	20.9	6.5	5.4	.	58757	5490		ATG	*	58757	5490		M	*	1	58757	533.3	53.33	120.76	0	35.8	0	61.87	45.8	0	0	0	3.64	2.44	0	0	0	795.93
49588	574	0	0	CYT		61.032	6.58			ExpAA=0.04 First60=0.00 PredHel=0 Topology=o	0				Y-NoSP	11	14.5	10.5	8.7	.	49588	1725			*	49588	1725		Q	*	1	49588	214.26	0	49.85	0	0	9.13	0	0	0	0	0	0	22.12	0	0	70.73	72.21
43515	336	0	0	BL/SIG		37.396	9.58			ExpAA=174.38 First60=32.63 PredHel=8 Topology=o24-46i53-75o90-112i124-146o156-178i185-207o212-234i241-263o	8	52.5	37.6	9.9	Y-NoSP	0	24.2	.	17	.	43515	1005				43515	1005		V		1	43515	17.78	10.75	9.23	1.62	0	1.84	0	0	0	0	0	1	0	0	0	14.28	26.29
14446	196	0	1	CYT		22.032	9.66			ExpAA=0.00 First60=0.00 PredHel=0 Topology=o	0				Y-NoSP	1	13.8	2.1	7.2	.	14446	588			*	14446	587		Q		0.998299	14446	30.13	0	36.82	0	11.37	11.74	6.21	22.72	34.82	34.28	0	0	0	0	0	105.71	74.15
40342	227	0	0	CYT		24.873	9.75			ExpAA=0.00 First60=0.00 PredHel=0 Topology=o	0				Y-NoSP	2	14.5	9.3	7.9	1.3	40342	684			*	40342	684		Q	*	1	40342	0	0	0	0.9	750.67	0	5.49	526.21	420.8	513.99	0	0	0	4.13	0	1.99	0
66221	60	0	0	SIG	22-23	6.984	8.82	4.547	8.03	ExpAA=3.32 First60=3.32 PredHel=0 Topology=o	0				N	0	10	3.3	1.7	.	66221	183		ATG	*	66221	183		M	*	1	66221	0	0	0	0	0	0	0	1	4	0	1	0	7	1	0	0	0
3717	420	0	1	CYT		47.435	5.17			ExpAA=0.00 First60=0.00 PredHel=0 Topology=o	0				Y-NoSP	1	9.5	1.9	0.7	.	3717	1260			*	3717	1258		K		0.998413	3717	276.87	132.36	68.85	0	13.12	0.6	0	30.1	0	0	0	0	0	0	0	83.26	104.09
44367	973	0	4	CYT		110.446	6.05			ExpAA=0.35 First60=0.00 PredHel=0 Topology=o	0				N	0	11	4.6	4.6	.	44367	2922		ATG	*	44367	2922		M	*	1	44367	428.14	255.42	93.39	228.9	222	42.34	141.83	248.41	269.24	279.97	43.98	80.17	0	0	0	319.73	660.14
63989	81	0	0	CYT		9.668	9.97			ExpAA=0.00 First60=0.00 PredHel=0 Topology=o	0				N	0	14.8	.	8.6	.	63989	246			*	63989	246		P	*	1	63989	11.84	2.98	14.74	0	3	0	0	0	0	0	2	0	1	0	0	11.75	3.22
52039	426	0	1	BL/ANC		48.435	9.17			ExpAA=22.38 First60=22.32 PredHel=1 Topology=i30-52o	1	5.2	87.8	7	N	0	13.1	4.5	3.5	.	52039	1281			*	52039	1281		G	*	1	52039	10.95	0	0	12.88	11.49	15.15	9.38	10.59	5.15	7.31	10.58	56.8	5.19	9.03	1633.88	190.42	612.8
20150	105	0	0	CYT		11.297	8.32			ExpAA=16.50 First60=8.64 PredHel=0 Topology=o	0				Y-NoSP	4	18.1	3.8	9.5	.	20150	318			*	20150	318		V	*	1	20150	0	21.85	7.98	0	0	0	2	6.01	0	0.3	0	0.99	0	0	1	13.49	90.35
48163	687	0	2	CYT		77.567	6.25			ExpAA=0.08 First60=0.00 PredHel=0 Topology=o	0				N	3	12.1	6.3	3.9	.	48163	2064		ATG	*	48163	2064		M	*	1	48163	16.23	47.45	41.84	0	20.52	53.24	29.61	28.16	6.78	36.13	55.72	59.7	42.2	48.22	80.97	423.86	463.11
42433	642	0	2	CYT		70.762	6.42			ExpAA=4.04 First60=0.00 PredHel=0 Topology=o	0				N	2	9.8	6.7	4.7	.	42433	1929			*	42433	1929		S	*	1	42433	6	2	6	0	25	2	3.58	18	0	0	0	3.58	0	7.17	9	16	0
37719	173	0	0	SIG	20-21	19.055	9.93	16.858	10.24	ExpAA=3.38 First60=3.38 PredHel=0 Topology=o	0				Y-NoSP	4	9.8	9.8	14.5	.	37719	522		ATG	*	37719	522		M	*	1	37719	0	0	0	54	469	6	225	98	360.99	352	85	177	0	121	4	2	0
51156	1313	0.304646	2	BL	28-29	145.708	6.04	142.893	6.01	ExpAA=38.73 First60=16.17 PredHel=2 Topology=o4-26i253-275o	2	3.4	79.4	17.3	Y-NoSP	13	12.2	6	5	.	51156	3942			*	51156	3942		F	*	1	51156	817.29	0	107.52	0	64.52	130.68	15.55	6.69	0	0	253.21	230.33	0	0	0	687.35	236.44
8705	339	0	0	CYT		39.077	5.04			ExpAA=0.07 First60=0.00 PredHel=0 Topology=o	0				N	1	10	3.2	5.6	.	8705	1020			*	8705	1020		I	*	1	8705	0	0	0	0	0	0	4	1	0	0	0	0	2	2	2	0	2
52962	1569	0	6	BL	44-45	173.158	6.54	168.036	6.45	ExpAA=42.14 First60=19.00 PredHel=2 Topology=i31-53o1409-1431i	2	2.8	86.4	10.8	Y-NoSP	7	10.7	8	6.4	.	52962	4710			*	52962	4710		W	*	1	52962	191.54	0	71.53	22.46	0	0	0	16.23	11.44	0	13.69	0	0	0	0	229.05	332.51
63104	596	0	3	CYT		65.96	10.22			ExpAA=0.12 First60=0.00 PredHel=0 Topology=o	0				N	24	19.2	5.4	9.9	.	63104	1785		ATG		63104	1785		M		1	63104	195.29	121.94	154.27	17.94	9.31	15.9	0	0	0	0	4.53	0	0	0	19.39	269.94	204.06
34784	315	0	1	SIG	28-29	35.467	10.03	32.486	9.93	ExpAA=21.16 First60=21.15 PredHel=1 Topology=i9-31o	1	7	90.1	2.9	N	9	8.3	6.7	15.3	.	34784	942		ATG		34784	942		M		1	34784	6	0	5	1	0	2	0	2	0	2	2	5	0	0	0	1	6
53907	851	0	0	CYT		97.613	6.15			ExpAA=0.08 First60=0.00 PredHel=0 Topology=o	0				N	0	10.6	4.6	3.9	.	53907	2556		ATG	*	53907	2556		M	*	1	53907	148.13	0	15.72	2.27	0	0	0	9.89	6.88	28.53	0	4.77	0	0	1.8	111.35	91.91
47771	126	0	0	CYT		14.07	9.38			ExpAA=0.18 First60=0.00 PredHel=0 Topology=o	0				Y-NoSP	0	15.9	4.8	5.6	.	47771	381			*	47771	381		I	*	1	47771	5.5	0	0	0	0	0	0	0	1.12	0	0	0	0	0	0	1.23	0
49510	227	0	0	ANC		24.535	10.12	22.111	9.9	ExpAA=4.03 First60=0.00 PredHel=0 Topology=o	0				Y-NoSP	0	22.5	8.8	7.5	1.3	49510	684			*	49510	684		H	*	1	49510	47.09	9.56	0	1.53	2.59	2.2	8.22	6.68	7.98	1.4	0.23	0	0	0	0	22.44	41.07
394	241	0	0	CYT		28.149	9.95			ExpAA=0.00 First60=0.00 PredHel=0 Topology=o	0				N	0	9.1	5.4	2.9	.	394	726			*	394	726		Y	*	1	394	0	0	0	4	0	0	1	250.11	18	0	0	0	0	0	12	0	4
3041	102	0	0	CYT		11.754	10.25			ExpAA=0.00 First60=0.00 PredHel=0 Topology=o	0				Y-NoSP	2	11.8	6.9	7.8	.	3041	309			*	3041	309		W	*	1	3041	34	0	14	0	0	0	0	0	0	0	0	4	0	0	0	24	7
44761	138	0	0	CYT		15.873	8.83			ExpAA=28.41 First60=14.15 PredHel=0 Topology=o	0				N	0	11.6	5.1	2.2	.	44761	417			*	44761	417		N	*	1	44761	1.04	11.78	20.6	0	0	2.96	0	0	1	0	2.27	4.43	34	1.15	8.8	13.79	11.48
26249	125	0	0	ANC		13.753	9.97	10.168	9.73	ExpAA=18.13 First60=18.13 PredHel=1 Topology=o20-37i	1	13.7	16.1	70.2	N	0	14.5	7.3	4.8	.	26249	375			*	26249	374		Y		0.997333	26249	0.81	16.2	6.99	0	1.07	0	0	0	0	2.05	2	0	0	0	0	6.48	26.11
38263	376	0	1	CYT		42.712	9.16			ExpAA=19.54 First60=19.34 PredHel=0 Topology=o	0				Y-NoSP	1	11.2	5.1	4.8	.	38263	1131			*	38263	1131		F	*	1	38263	0	4.94	14.53	285.85	8.8	37.85	14.34	14.17	41.98	43.31	14.98	26.97	38.54	13.94	522.24	139.74	250.85
41045	471	2.76009	0	CYT		53.097	8.73			ExpAA=0.07 First60=0.00 PredHel=0 Topology=o	0				Y-NoSP	1	16.6	4.7	5.5	.	41045	1416	Y		*	41045	1416	Y	I	*	1	41045	10.13	1.99	0	8.89	4.87	5.04	0	2.32	43.82	0	0	0	1.36	0	1.16	6.84	19.42
41924	191	0	1	SIG	27-28	21.027	5.17	18.104	5.05	ExpAA=9.89 First60=9.89 PredHel=0 Topology=o	0				Y-NoSP	9	18.8	4.2	8.4	.	41924	576		ATG	*	41924	576		M	*	1	41924	2.2	0	6.39	1.06	54.34	0	0	1.99	24.23	14.42	0	1.12	0	0	0	105.31	123.89
42881	963	0	3	CYT		107.843	5.96			ExpAA=0.19 First60=0.00 PredHel=0 Topology=o	0				N	2	13.7	4.6	5.8	.	42881	2886		ATG		42881	2886		M		1	42881	164.53	66.12	48.42	24.7	11.27	12.81	0	50.7	45.24	0	0	0	0	0	0	31.06	137.02
39883	221	0	0	CYT		24.336	5.52			ExpAA=0.06 First60=0.04 PredHel=0 Topology=o	0				Y-NoSP	30	22.6	6.8	5.4	.	39883	666		ATG	*	39883	666		M	*	1	39883	2	73.21	40.21	0	10.43	206.3	4	8	0	0	0	0	0	0.99	1.01	10	4.54
54463	1351	0	1	BL	16-17	143.253	7.92	141.534	7.57	ExpAA=0.00 First60=0.00 PredHel=0 Topology=o	0				N	30	19.2	6.4	9.1	.	54463	4056			*	54463	4056		C	*	1	54463	107.84	0	91.47	111.61	47.25	45.91	41.18	39.23	0	0	0	0	0	0	0	382.49	234.42
58363	258	0	0	CYT		29.527	9.39			ExpAA=0.11 First60=0.07 PredHel=0 Topology=o	0				Y-NoSP	0	14	5.8	1.9	.	58363	777		ATG	*	58363	777		M	*	1	58363	0	4.01	7.03	0	0	42.15	0	0	0	4.76	0	0	0	24.67	0	27.13	19.18
50407	2762	0	6	CYT		316.61	5.33			ExpAA=0.03 First60=0.00 PredHel=0 Topology=o	0				Y-NoSP	0	11.4	3.8	2.9	.	50407	8283		ATG		50407	8283		M		1	50407	575.11	43.11	18.73	35	9.85	6.95	0	339.66	0	16.8	22.48	17.17	15.37	50.68	14.39	0	1207.78
37588	546	0	2	CYT		61.647	9.64			ExpAA=0.05 First60=0.00 PredHel=0 Topology=o	0				Y-NoSP	8	15.6	4.6	8.3	.	37588	1635		ATG		37588	1635		M		1	37588	8	42.17	24.71	1.72	15.37	0	0	3.8	0	0	0	0	0	5.23	0	206.21	99.69
38232	133	2.25564	0	CYT		13.854	8			ExpAA=1.34 First60=1.05 PredHel=0 Topology=o	0				Y-NoSP	10	15.8	6.8	3.8	.	38232	402			*	38232	402		R	*	1	38232	0	0	0	61.74	76.47	94.71	0	36.63	0	1.74	0	44.82	0	0	13.64	0	44.76
24962	66	0	0	BL	21-22	7.542	9.02	5.206	9.06	ExpAA=20.18 First60=20.18 PredHel=1 Topology=o10-32i	1	33.3	15.2	51.5	N	0	18.2	1.5	3	.	24962	201		ATG	*	24962	201		M	*	1	24962	31	2	9	0	0	0	0	4	3	0	0	0	2	2	2	0	40
5809	153	0	1	CYT		16.962	5.42			ExpAA=0.01 First60=0.00 PredHel=0 Topology=o	0				Y-NoSP	5	12.5	3.9	8.6	.	5809	459		ATG	*	5809	458		Q		0.997821	5809	0	0	13.75	0	10.86	14.46	5.58	0	0	40.01	0	8.23	0	0	0	39.89	1.91
23838	132	0	0	CYT		13.557	9.34			ExpAA=4.51 First60=0.00 PredHel=0 Topology=o	0				Y-NoSP	3	13.7	11.5	12.2	.	23838	393				23838	393		S		1	23838	0	5.06	10.57	0	0	0	0	0	0	0	0	0	0	0	0	4.59	5.07
41239	801	0	1	SIG	19-20	91.919	7.03	89.727	6.89	ExpAA=0.85 First60=0.85 PredHel=0 Topology=o	0				N	0	14.2	4.6	3.1	.	41239	2406		ATG	*	41239	2406		M	*	1	41239	0	2	0	0	7	3	4	1290.22	458.96	71.77	0	3.03	2	2	4.02	0	0
39187	403	0	1	CYT		35.589	12.18			ExpAA=0.00 First60=0.00 PredHel=0 Topology=o	0				N	76	19.2	31.3	32.8	.	39187	1209			*	39187	1208		Y	*	0.999173	39187	1.31	0	3.56	0	0	0	2	0	2.16	12.73	2.74	63.67	7.29	69.89	23.17	0	0
37814	431	0	0	ANC		47.754	7.78	0.834	5.52	ExpAA=167.05 First60=7.37 PredHel=7 Topology=i82-104o119-141i148-170o234-256i263-285o305-327i334-356o	7	35.8	40.2	24	Y	8	26.7	.	21.2	.	37814	1319				37814	1290		F		0.978014	37814	75.48	10.13	14.09	0	0	9.17	0	0	0	2.71	0	0	0	0	1	51.42	73.03
64809	213	7.51174	0	CYT		22.442	7.14			ExpAA=1.38 First60=0.94 PredHel=0 Topology=o	0				N	1	10.8	2.3	5.2	.	64809	642	Y		*	64809	642	Y	E	*	1	64809	4	0	28.9	1	0	351.48	0	0	8.31	6.01	43.07	0	0	0	0	143.09	98.58
43764	759	0	1	CYT		83.806	9.1			ExpAA=20.55 First60=0.00 PredHel=1 Topology=o425-447i	1	2.9	56	41.1	Y-NoSP	13	17.4	4.6	8.3	.	43764	2280			*	43764	2280		C	*	1	43764	64.68	0	8.46	0	52.98	0	0	16.49	45.29	38.5	0	0	0	0	0	37.98	53.26
51789	250	0	0	CYT		28.337	9.22			ExpAA=1.21 First60=0.04 PredHel=0 Topology=o	0				N	0	10	6.4	3.6	.	51789	753		ATG	*	51789	753		M	*	1	51789	0	0	0	0	0	0	7.52	0	4.71	6.54	3.55	12.24	8.84	6.42	7.22	0	22.55
40122	485	0	1	BL	29-30	54.149	6.35	51.081	6.22	ExpAA=0.66 First60=0.65 PredHel=0 Topology=o	0				Y-NoSP	0	16.7	7.6	2.9	.	40122	1458		ATG	*	40122	1458		M	*	1	40122	2.82	16.06	0	0	35.13	9.45	10.18	0	0	0	0	9.37	3.36	0	13.21	74.31	11.7
39161	404	0	0	SIG	40-41	45.026	8.19	40.695	8.2	ExpAA=20.26 First60=20.22 PredHel=1 Topology=o15-34i	1	4.7	3.7	91.6	N	3	14.6	8.9	5.4	.	39161	1215			*	39161	1215		G	*	1	39161	0	0	0	28.63	6.23	20.87	27.4	14.96	25.83	19.65	2.4	4.76	0	2.99	8.2	17.99	1.98
58210	291	0	0	ANC		32.983	9.2			ExpAA=74.18 First60=22.41 PredHel=3 Topology=o15-37i112-134o220-242i	3	22.7	34.7	42.6	N	0	12	5.2	3.8	.	58210	876			*	58210	876		N	*	1	58210	292.5	254.79	70.57	0	0	0	0	16.31	0	0	0	33.49	0	0	0	63.7	58.19
14088	57	0	0	CYT		6.43	10.41			ExpAA=0.37 First60=0.37 PredHel=0 Topology=i	0				N	1	19.6	1.8	5.4	.	14088	171		ATG	*	14088	170		Q		0.994152	14088	3.65	0	6.69	0	2.62	0	0	0	1.92	0	0	0.08	0	0	0	1.27	0
53436	263	0	1	ANC		28.637	9.38	25.521	8.95	ExpAA=39.47 First60=0.00 PredHel=1 Topology=o221-243i	1	8.4	84	7.6	Y-NoSP	10	16.7	4.6	9.1	.	53436	792		ATG	*	53436	792		M	*	1	53436	45.72	16.44	163.25	53.06	39.01	35	0	0	0	41.32	0	0	9.69	0	0	170.37	260.17
55038	690	0	2	CYT		78.338	8.69			ExpAA=0.00 First60=0.00 PredHel=0 Topology=o	0				Y-NoSP	9	12.6	4.5	5.4	0.4	55038	2073			*	55038	2073		S	*	1	55038	0	0	0	0	2.26	6	0	0	0	0	0	3.82	0	0	0	0	0
58241	386	0	1	CYT		44.417	9.75			ExpAA=0.18 First60=0.09 PredHel=0 Topology=o	0				N	1	15	3.4	2.6	.	58241	1161			*	58241	1161		N	*	1	58241	41.06	2.01	55.58	0	0	1.52	0	0	0	1	2.28	0	0	0	1	27.8	14.99
41693	299	0	0	SIG	32-33	33.094	7.58	29.912	6.39	ExpAA=4.34 First60=4.25 PredHel=0 Topology=o	0				N	13	16.4	6.4	4.7	.	41693	900		ATG	*	41693	900		M	*	1	41693	275.46	0	28.98	133.95	0	0	146.4	0	624.54	813.81	0	159.5	0	198.19	1.81	344.85	650.72
39575	1309	0	2	CYT		147.244	8.88			ExpAA=0.00 First60=0.00 PredHel=0 Topology=o	0				N	2	16.6	5.7	4.7	.	39575	3930			*	39575	3930		E	*	1	39575	62.42	683.64	1239.82	0	0	0	30.67	13.81	5.28	2.27	28.28	0	132.55	0	8.4	543.13	583.88
58812	455	0	0	CYT		48.306	5.1			ExpAA=0.11 First60=0.00 PredHel=0 Topology=o	0				Y-NoSP	3	13.9	7.7	6.2	.	58812	1362		ATG		58812	1362		M		1	58812	4.16	0.37	4.76	0	11	5.39	1.69	4.01	0	0	0	0	0	1.56	3.88	9.97	4.82
41175	139	2.8777	0	CYT		14.995	9.97			ExpAA=1.51 First60=0.00 PredHel=0 Topology=o	0				N	1	12.2	4.3	7.2	.	41175	420			*	41175	420		A	*	1	41175	0	0	0	3.74	0	1.61	17.62	0	0	1.04	0	15.34	11.28	0	59.92	1	0
52066	959	0	4	SIG	27-28	107.194	7.85	104.107	7.51	ExpAA=26.79 First60=0.56 PredHel=1 Topology=o491-513i	1	2.3	51.2	46.5	N	1	13.5	6.2	5.9	.	52066	2880		ATG	*	52066	2880		M	*	1	52066	0	0	0	0	1.36	0	11.17	0	0	6.07	0	3.35	0	12.26	8.27	0	73.43
26213	103	0	0	CYT		11.638	10.29			ExpAA=0.00 First60=0.00 PredHel=0 Topology=o	0				N	4	15.7	5.9	8.8	.	26213	306			*	26213	306		S		1	26213	6.1	0	0	0	1	0	0	0	2.02	0	1	1	7	1	0	13.17	16
16819	166	0	0	CYT		18.95	5.84			ExpAA=0.00 First60=0.00 PredHel=0 Topology=o	0				N	0	12.7	7.8	0.6	.	16819	501			*	16819	501		H	*	1	16819	153.63	0	49.29	0	950.47	0	0	21.96	0	1	1	0	0	1	0	634.17	688.41
6751	1810	0	0	CYT		200.084	5.18			ExpAA=22.85 First60=0.00 PredHel=1 Topology=o1680-1702i	1	1.2	92.8	6	Y-NoSP	2	14.4	7	4.8	.	6751	5433			*	6751	5433		V	*	1	6751	0	0	8	4	0	0	0	0	2	2	0	0	0	6	2	0	0
8429	92	0	0	BL/ANC		10.386	8.94			ExpAA=20.52 First60=17.41 PredHel=1 Topology=o42-64i	1	23.9	45.7	30.4	Y-NoSP	3	19.6	3.3	2.2	.	8429	279			*	8429	279		A	*	1	8429	9	0	0	0	0	0	0	12	19	0	2	2	2	0	0	0	35.01
22089	116	0	0	CYT		13.943	8.2			ExpAA=0.00 First60=0.00 PredHel=0 Topology=o	0				N	0	4.3	9.6	7.8	.	22089	345		ATG	*	22089	345		L		1	22089	20.57	0	12.41	0	0	0	0	7.39	3.14	8.34	0	0	0	0	0	42.45	0
45960	305	1.63934	0	CYT		33.234	8.51			ExpAA=2.18 First60=0.70 PredHel=0 Topology=o	0				N	2	11.8	6.9	5.3	.	45960	912		ATG		45960	912		M		1	45960	30.91	49.04	31.91	0	0	0	2	0	0	0	0	0	0	1	0.98	42.98	71.05
17065	121	0	0	CYT		13.552	8.64			ExpAA=0.04 First60=0.03 PredHel=0 Topology=o	0				Y-NoSP	4	19.8	7.4	5	.	17065	366			*	17065	366		S	*	1	17065	0	4.14	0	0	0	0	0	0	0	0	0	1.93	2.45	0	5.36	2	0
15551	102	0	0	CYT		11.542	8.82			ExpAA=0.00 First60=0.00 PredHel=0 Topology=o	0				Y	0	12.7	4.9	7.8	.	15551	309		ATG	*	15551	309		M	*	1	15551	0	0	0	0	0	0	0	0	0	0	0	0	0	0	0	0	0
41936	175	0	3	SIG	24-25	20.248	4.92	17.636	4.91	ExpAA=14.35 First60=14.35 PredHel=0 Topology=o	0				N	6	8.6	6.9	9.7	.	41936	528		ATG	*	41936	528		M	*	1	41936	0	0	1	384.51	32.9	14712.6	11.18	7291.05	6420.26	6135.96	5.73	62.09	3.86	4.04	8.14	0	0
56136	1051	0.285442	0	CYT		117.528	5.75			ExpAA=13.39 First60=13.07 PredHel=0 Topology=o	0				N	2	11	6.9	4.8	.	56136	3150				56136	3150		P		1	56136	0	0	0	10.16	0	17.76	57.34	43.6	120.48	0	1.88	29.03	0	0	21.55	0	0
58468	350	0	2	BL/SIG		38.325	9.16			ExpAA=24.14 First60=0.94 PredHel=1 Topology=o297-319i	1	6.3	84.9	8.9	N	7	18.9	7.4	5.1	.	58468	1053			*	58468	1053		Y	*	1	58468	30.82	4.02	0	0	0	0	0	18.17	17.97	0	0	4.03	0	1.59	0	47.33	73.69
58230	181	0	0	SIG	18-19	20.449	8.66	18.611	8.53	ExpAA=0.14 First60=0.14 PredHel=0 Topology=o	0				Y-NoSP	0	11.6	6.1	2.2	.	58230	546		ATG	*	58230	546		M	*	1	58230	157.93	0	29.56	49014.4	68727.3	76348.2	1612.14	5300.54	785.72	16.76	1086.81	1884.24	8.53	982.11	7.26	791.79	607.91
54770	372	0	0	CYT		42.464	8.29			ExpAA=0.69 First60=0.00 PredHel=0 Topology=o	0				N	6	12.7	5.1	4.3	.	54770	1113				54770	1113		E		1	54770	34.3	28.21	0	16.1	0	3.8	1.5	0	0	0	1.29	4.75	0	1.99	2.15	45.29	34.05
11492	323	0	0	CYT		37.221	9.51			ExpAA=0.04 First60=0.00 PredHel=0 Topology=o	0				N	7	11.5	5.3	7.1	.	11492	972		ATG	*	11492	972		M	*	1	11492	6	0	0	0	0	0	0	0	0	2	0	0	0	0	0	0	0
46719	1020	0	0	CYT		111.694	4.72			ExpAA=0.00 First60=0.00 PredHel=0 Topology=o	0				Y-NoSP	6	12.6	5.1	6.1	.	46719	3063		ATG	*	46719	3063		M	*	1	46719	0	20.46	103.75	312.26	56.99	129.85	0	0	0	78.43	8.93	0	114.86	15.15	30.34	598.33	204.61
53577	1188	0	1	CYT		130.346	8.8			ExpAA=0.03 First60=0.03 PredHel=0 Topology=o	0				N	10	15.2	4.2	7.9	.	53577	3567			*	53577	3567		H	*	1	53577	205.59	124.48	170.26	0	0	0	0	0	0	10.67	0	56.31	0	20.53	0	435.39	337.82
54572	800	0	1	CYT		87.465	8.19			ExpAA=1.52 First60=0.06 PredHel=0 Topology=o	0				Y-NoSP	0	11.8	8	4.5	.	54572	2403			*	54572	2403		I	*	1	54572	14.26	0	0	6.53	0	0	0	0	36.97	0	20.69	0	25.59	0	0	119.22	427.79
1504	181	0	1	BL/SIG		19.447	10.8			ExpAA=23.03 First60=23.02 PredHel=1 Topology=o15-37i	1	12.2	8.3	79.4	Y	6	22.8	4.4	6.1	.	1504	541			*	1504	541		S	*	1	1504	14.06	6.06	36.83	0	4.44	0	0	6.12	27.77	0	18.94	22.37	0	0	0	481.67	495.82
43720	205	0	0	CYT		23.132	5.22			ExpAA=13.41 First60=12.88 PredHel=0 Topology=o	0				Y-NoSP	0	15.2	4.4	5.4	.	43720	615			*	43720	614		Y		0.998374	43720	9	0	2.39	0	0	0	0	2.24	6.32	4.68	0	0	1.73	0	2.63	16.82	10.21
62180	580	0	2	CYT		65.451	8.74			ExpAA=170.72 First60=0.00 PredHel=7 Topology=i141-163o194-216i306-328o359-376i388-410o437-459i549-571o	7	25.7	16.8	57.5	Y-NoSP	1	15.9	6.6	4.1	.	62180	1737				62180	1737		R		1	62180	40.69	16.59	16.84	0	0	0	0	0	0.99	0	0.76	2.54	0	2	0	41.82	79.32
58314	397	0	0	CYT		44.092	6.07			ExpAA=0.00 First60=0.00 PredHel=0 Topology=o	0				Y-NoSP	10	12.1	3.8	13.9	.	58314	1194			*	58314	1194		K	*	1	58314	186.04	10.25	0	0	4.33	4.01	0	30.23	0	31.28	0	0	0	0	1.87	287.87	209.42
22312	55	0	0	SIG	33-34	6.548	10.15	2.768	9.24	ExpAA=2.02 First60=2.02 PredHel=0 Topology=o	0				Y-NoSP	0	14.5	1.8	16.4	.	22312	168		ATG	*	22312	168		M	*	1	22312	16	2	10	23	41	0	0	0	0	0	0	20	0	0	24	12	4
4543	98	0	2	CYT		11.146	4.46			ExpAA=0.00 First60=0.00 PredHel=0 Topology=o	0				Y-NoSP	3	12.4	3.1	9.3	.	4543	294		ATG	*	4543	293		Y		0.996599	4543	0	22.74	22.53	0	0	0.29	0	2.45	0	0	0	0	3.75	2.7	9.82	50.76	0
42015	75	0	0	SIG	30-31	8.855	8.66	5.207	7	ExpAA=20.53 First60=20.53 PredHel=1 Topology=o5-27i	1	29.3	6.7	64	Y-NoSP	0	10.7	2.7	2.7	.	42015	228		ATG	*	42015	228		M	*	1	42015	0	0	0	2359.02	1437.01	8759.92	275.08	3698.91	2685.41	2985.26	64.85	650.14	0	11.2	5.67	0	0
56261	572	6.29371	0	CYT		61.304	9.46			ExpAA=192.81 First60=0.01 PredHel=8 Topology=i103-125o135-154i175-197o236-258i270-292o297-319i493-515o535-557i	8	30.3	13	56.7	N	0	9.8	3.7	4.4	.	56261	1713	Y			56261	1713	Y	R		1	56261	7.03	91.42	51.14	6.43	11.9	8.89	0	0	0	0	0	0	0	0	0	194.96	152.28
12486	64	0	0	SIG	21-22	6.956	8.24	4.67	8.8	ExpAA=1.76 First60=1.76 PredHel=0 Topology=o	0				Y-NoSP	0	15.6	9.4	4.7	.	12486	195		ATG	*	12486	195		M	*	1	12486	0	0	0	6.01	22.57	0	0	0	0	0	0	0	8.01	11.34	0	0	6
50609	1532	0	1	CYT		168.559	6.21			ExpAA=0.02 First60=0.00 PredHel=0 Topology=o	0				Y-NoSP	4	16.9	4.7	4.9	.	50609	4599		ATG	*	50609	4599		M	*	1	50609	290.61	0	57.87	62.66	0	82.21	49.01	27.93	16.45	0	33.13	47.57	0	0	0	384.9	59.26
62704	67	0	0	SIG	20-21	8.037	7.58	5.576	8.49	ExpAA=22.99 First60=22.99 PredHel=1 Topology=i12-34o	1	32.8	49.3	17.9	N	0	10.4	1.5	3	.	62704	204		ATG	*	62704	204		M	*	1	62704	0	14.83	30.88	0	13.13	0	0	15.86	0	0	1.22	0	16.19	0	28.83	28.51	0
45795	394	0	0	ANC		43.927	9.3	40.647	9.06	ExpAA=87.87 First60=0.04 PredHel=3 Topology=o304-326i331-353o368-390i	3	16.8	81	2.3	Y-NoSP	0	14	5.8	4.1	.	45795	1185			*	45795	1185		P	*	1	45795	0	9.82	20.36	0	0	0	0	0	0	3.56	0	0	0	0	19.36	5.11	17.69
4167	123	0	1	CYT		13.688	7.09			ExpAA=0.04 First60=0.01 PredHel=0 Topology=o	0				Y-NoSP	1	11.5	6.6	6.6	.	4167	369		ATG	*	4167	368		Y		0.99729	4167	55.18	0	11.7	0	31.65	0	0	6.29	19.18	12.51	0	0	0	0	0	131.58	276.01
41556	207	0	1	SIG	30-31	23.73	4.66	20.189	4.57	ExpAA=18.65 First60=18.35 PredHel=1 Topology=i7-29o	1	10.6	86	3.4	Y-NoSP	1	17.4	3.4	3.4	.	41556	624		ATG	*	41556	624		M	*	1	41556	26	0	8	0	397.93	0	195.97	139.22	55.95	52	43	0	0	0	0	32.12	6
65100	389	0	0	CYT		44.391	5.76			ExpAA=4.92 First60=2.33 PredHel=0 Topology=o	0				Y-NoSP	1	12.1	3.9	4.9	.	65100	1170		ATG	*	65100	1170		M	*	1	65100	12.02	5.99	6.61	6	8	7	2	0	0	2	0	2.89	5.93	0	2	1	5.54
8580	109	0	0	CYT		12.65	9.27			ExpAA=0.00 First60=0.00 PredHel=0 Topology=o	0				N	1	5.6	5.6	1.9	.	8580	327			*	8580	326		Q		0.996942	8580	0	0	1.66	0	0	0	0	0	0	0	0	0	0	0	0	0	0
42337	980	0	1	SIG	24-25	99.448	9.99	97.052	9.95	ExpAA=10.53 First60=10.21 PredHel=0 Topology=o	0				N	27	17.8	12.7	8.4	.	42337	3229				42337	2945		R		0.912047	42337	0	0	0	0	4.81	0	0	0	5.65	6.81	3.53	7.64	4.51	58.17	6.26	4	0
57920	599	0	2	CYT		67.614	8.21			ExpAA=0.03 First60=0.01 PredHel=0 Topology=o	0				Y-NoSP	8	16.9	5.2	5.3	.	57920	1800			*	57920	1800		T	*	1	57920	0	13.67	16.5	0	9.29	0	0	0	11.82	0	0	12.13	0	0	0	35.69	0
10165	435	0	4	CYT		49.231	6.33			ExpAA=9.48 First60=0.00 PredHel=0 Topology=o	0				N	0	11	5.7	4.6	.	10165	1308		ATG	*	10165	1308		M	*	1	10165	22	18	3	8	15	9	0	0	2	8	2	11	13	6	4	6	12
55676	246	0	1	CYT		27.261	9.24			ExpAA=0.10 First60=0.00 PredHel=0 Topology=o	0				Y-NoSP	1	9.3	5.7	6.9	.	55676	741			*	55676	741		H	*	1	55676	0	0	20.19	0	0	0	0	0	0	0	0	0	0	0	0	2.07	2.07
62401	2014	0	8	CYT		218.763	6.16			ExpAA=0.00 First60=0.00 PredHel=0 Topology=o	0				N	18	17.4	6	10.4	.	62401	6045		ATG	*	62401	6045		M	*	1	62401	369.81	39.69	182.82	86.85	158.29	96.12	0	188.02	212.21	345.3	0	22.88	0	0	0	819.25	485.65
40372	245	0	0	CYT		27.798	7.82			ExpAA=0.00 First60=0.00 PredHel=0 Topology=o	0				Y-NoSP	0	14.7	8.2	4.1	.	40372	738			*	40372	738		I	*	1	40372	13	18.3	99.85	2	0	0	0	0	2	0	0	2	0	0	0	672.63	520.25
47931	1461	0	4	CYT		162.627	8.9			ExpAA=38.09 First60=5.63 PredHel=1 Topology=i55-74o	1	1.3	94.9	3.8	Y-NoSP	4	15.6	7.4	6	.	47931	4386			*	47931	4386		K	*	1	47931	669.17	387.25	420.25	0.02	0	0	168.1	95.79	0	86.66	0	0.39	133.61	0	135.6	1003.73	463.86
62805	85	0	0	BL	19-20	10.048	9.5	7.765	9.57	ExpAA=10.41 First60=10.39 PredHel=0 Topology=o	0				N	0	10.6	8.2	3.5	.	62805	258		ATG	*	62805	258		M	*	1	62805	17	2	1	4	4	0	0	0	0	0	0	0	0	0	0	9	11
12449	393	0	0	SIG	21-22	39.066	8.67	37.031	8.35	ExpAA=134.37 First60=11.97 PredHel=0 Topology=o	0				Y	14	17.8	26	7.9	3.8	12449	1182		ATG	*	12449	1182		M	*	1	12449	837.07	1.11	366.59	3.01	0	0	1	19952.9	17252.7	1.6	0	2	10301.9	0	13364.4	261.98	1200.19
55485	648	0.925926	0	CYT		73.174	9.64			ExpAA=0.04 First60=0.00 PredHel=0 Topology=o	0				Y-NoSP	12	11.7	6.3	8.2	0.5	55485	1947	Y	ATG	*	55485	1947	Y	M	*	1	55485	12.12	79.17	52.3	0	29.55	4.39	3.6	5.42	0	14.59	0	0	24	0	23.59	184.95	343.63
41013	523	0.573614	1	SIG	26-27	60.111	9.29	57.171	9.21	ExpAA=11.32 First60=11.31 PredHel=0 Topology=o	0				N	0	14.6	2.5	4.6	.	41013	1566		ATG		41013	1566		M		1	41013	0	58.71	21.55	3.05	0	0	0	13.73	0	0	0	0	0	0	0	49.63	42.54
58357	171	0	0	CYT		19.85	9.84			ExpAA=0.00 First60=0.00 PredHel=0 Topology=o	0				Y-NoSP	0	17.5	5.3	4.7	.	58357	516		ATG	*	58357	516		M	*	1	58357	4.82	0	0	0	0	0	0	0	0	0	0	0	0	0	0	1	0
38650	238	0	0	CYT		26.896	9.04			ExpAA=0.37 First60=0.28 PredHel=0 Topology=o	0				Y-NoSP	4	16	4.2	7.1	.	38650	972			*	38650	719		A		0.739712	38650	0	2.23	13	0	2.36	0	2.07	0	2.69	1.05	0	0	5.78	0	0	0	0
52115	338	0	0	SIG	16-17	32.701	9.3	31.095	9.27	ExpAA=173.27 First60=42.54 PredHel=4 Topology=i7-29o39-61i275-297o312-334i	4	26	7.4	66.6	Y-NoSP	37	16.9	7.7	7.7	.	52115	1124		ATG		52115	1019		M		0.906584	52115	0	0	0	0	2	0	0	5.14	11.5	17.18	15.42	10.28	9.34	108.31	24.37	2	0
48605	606	0	2	CYT		65.908	7.37			ExpAA=0.05 First60=0.00 PredHel=0 Topology=o	0				Y-NoSP	15	16.7	8.4	8.9	.	48605	1821			*	48605	1821		D	*	1	48605	36.21	23.47	15.21	0	3.13	3.62	0	0	2.81	0	0	13.99	2.96	6.26	0	49.74	105.03
49886	694	0	2	CYT		77.59	5.87			ExpAA=0.24 First60=0.00 PredHel=0 Topology=o	0				N	4	13.8	5.8	7.3	.	49886	2085			*	49886	2085		N	*	1	49886	232.92	27.16	25.31	11.58	15.34	5.59	0	20.79	0	0	0	0	0	0	0	65.62	50.91
37968	233	0	0	BL/SIG		28.138	9.88			ExpAA=0.88 First60=0.88 PredHel=0 Topology=o	0				Y-NoSP	1	9.9	3.4	4.3	.	37968	702		ATG	*	37968	702		M	*	1	37968	0	8	0	60.47	111.15	59.68	0	51.23	15.26	5	0	1.14	0	0	0	6.84	17.87
38879	103	0	0	CYT		11.526	9.49			ExpAA=0.00 First60=0.00 PredHel=0 Topology=o	0				N	0	3.9	7.8	21.4	.	38879	312			*	38879	312		R	*	1	38879	0	0	0	0	149.67	1.45	0	95.03	57.46	47.32	0	0	0	0	0	0	0
10359	707	0	2	CYT		79.304	5.83			ExpAA=0.07 First60=0.02 PredHel=0 Topology=o	0				N	11	18.7	5	3.7	.	10359	2124			*	10359	2124		Q	*	1	10359	0	0	0	0	0	0	0	0	0	0	0	1	0	0	0	0	0
51899	881	0	3	CYT		97.427	7.79			ExpAA=40.45 First60=15.84 PredHel=1 Topology=o814-836i	1	2.5	92.4	5.1	N	0	16.8	5.8	5.8	0.3	51899	2646			*	51899	2646		A	*	1	51899	16	2	8	0	0	0	0	0	0	1	1	2	11	3	0	2	2
40065	261	1.53257	0	CYT		22.144	9.48			ExpAA=3.85 First60=0.80 PredHel=0 Topology=o	0				Y-NoSP	0	21.8	50.2	.	12.6	40065	786			*	40065	786		G	*	1	40065	125.52	56.83	146.98	1.67	54.12	4.02	0	67.52	0	0	0.58	0	7.54	0	11.66	268.29	247.43
32115	138	0	0	BL	41-42	15.414	8.27	10.898	6.19	ExpAA=39.13 First60=21.15 PredHel=2 Topology=i25-47o60-82i	2	31.9	9.4	58.7	Y-NoSP	0	16.7	5.1	2.2	.	32115	417			*	32115	417		S	*	1	32115	0	0	0	0	0	0	0	7	0	2	1	0	0	0	0	1	0
42434	172	0	2	SIG	19-20	18.334	5.3	16.272	5.03	ExpAA=0.02 First60=0.02 PredHel=0 Topology=o	0				N	3	14.6	8.2	7.6	.	42434	515		ATG		42434	515		M		1	42434	0	0	9.01	0	0	0	0	0	6.62	0	0	0	0	0.34	0	0	86.53
46379	327	0	0	CYT		37.115	4.99			ExpAA=12.11 First60=0.02 PredHel=0 Topology=o	0				N	1	12.8	5.2	5.5	.	46379	984		ATG	*	46379	984		M	*	1	46379	34.06	15.01	15.54	0	0	0	0	34.33	60.63	49.26	0	10.1	90.25	0	0	40.82	63.22
27312	104	0.961538	2	CYT		11.45	10.87			ExpAA=0.00 First60=0.00 PredHel=0 Topology=o	0				N	0	2.9	11.7	7.8	.	27312	312			*	27312	311		R	*	0.996795	27312	0.2	0	5.24	0	2.91	0	0	9.81	0	13.54	3.67	0	0	0	0	18.7	9.35
6017	105	0	0	CYT		11.056	10.19			ExpAA=0.00 First60=0.00 PredHel=0 Topology=o	0				Y-NoSP	4	23.1	5.8	6.7	.	6017	315			*	6017	314		Q		0.996825	6017	5.63	0	0	0	0	0	0	3.4	0	0	0.28	0	0	0	0	1.47	18.06
46407	519	0	3	CYT		58.236	8.95			ExpAA=0.00 First60=0.00 PredHel=0 Topology=o	0				N	10	17.3	5.2	6	.	46407	1560			*	46407	1560		A	*	1	46407	0	0	0	3.42	0	0	0	0	1.79	0	1.78	1.59	0	0	21.71	37.83	0
66276	53	0	0	CYT		5.73	9.1			ExpAA=0.00 First60=0.00 PredHel=0 Topology=o	0				Y-NoSP	0	11.5	11.5	1.9	.	66276	159		ATG	*	66276	158		H		0.993711	66276	0	0	1	0	0	0	0	0	0	0	0	0	0	0	1	2	0
6861	127	0	0	CYT		15.092	9.11			ExpAA=0.19 First60=0.18 PredHel=0 Topology=o	0				N	0	11.9	4	3.2	.	6861	379		ATG	*	6861	379		L		1	6861	38.1	0	31.52	0	18.49	0	0	17.45	22.71	37.18	0	1.15	0	0	0	171.48	164.28
13358	339	0	0	CYT		38.557	8.22			ExpAA=0.01 First60=0.00 PredHel=0 Topology=o	0				Y-NoSP	0	12.7	4.4	3.2	.	13358	1020			*	13358	1020		R	*	1	13358	0	0	0	0	0	0	0	0	0	0	0	0	0	2	0	0	0
3047	141	0	0	CYT		15.6	6.05			ExpAA=0.00 First60=0.00 PredHel=0 Topology=o	0				Y-NoSP	15	21.4	4.3	4.3	.	3047	423			*	3047	422		Q		0.997636	3047	0	4.17	8.3	1.48	2.78	0	9.67	3.27	1.75	0	0	2.67	0	0	0	27.29	70.59
4591	147	0	1	CYT		16.297	5.21			ExpAA=0.01 First60=0.00 PredHel=0 Topology=o	0				Y-NoSP	6	16.4	6.2	6.2	.	4591	441			*	4591	440		Q		0.997732	4591	0	29.31	0	2.29	0	0	0	0	0	8.83	23.11	38.47	0	0	0	0	19.89
36361	71	0	0	CYT		8.3	8.87			ExpAA=0.00 First60=0.00 PredHel=0 Topology=o	0				N	0	7.1	2.9	.	.	36361	213		ATG	*	36361	212		Q		0.995305	36361	0	0.3	5.19	0	8.73	0	0	8.46	0	0	0	0	2.03	0	0	3.41	2.04
45529	135	0	0	CYT		15.608	10.19			ExpAA=0.00 First60=0.00 PredHel=0 Topology=o	0				Y-NoSP	1	11.1	5.2	3.7	.	45529	408			*	45529	408		I	*	1	45529	45.61	0	12.77	4.72	113.94	3.16	10.56	0	139.22	3.4	0	0	7.95	2.39	0	27.81	62.66
27381	112	0	0	CYT		13.271	10.43			ExpAA=18.32 First60=18.32 PredHel=1 Topology=i37-59o	1	19.6	47.3	33	N	1	11.6	3.6	6.3	.	27381	339			*	27381	339		R	*	1	27381	15	2	2	0	0	0	0	1	4	0	0	0	2	2	6	10	12
8707	352	0	1	SIG	31-32	39.818	8.52	36.263	8.38	ExpAA=43.23 First60=33.65 PredHel=0 Topology=o	0				N	1	12.2	5.4	3.1	.	8707	1059		ATG	*	8707	1059		M	*	1	8707	0	17	12	0	0	0	0	0	0	0	0	2	23	24	3	30	11
45383	547	0	3	CYT		58.987	5.74			ExpAA=0.20 First60=0.00 PredHel=0 Topology=o	0				N	0	11.4	9	5.1	.	45383	1638				45383	1638		S		1	45383	104.53	93.31	94.67	0	100.39	0	23.55	0	0	0	0	0	0	0	90.86	0	144.04
48628	1004	1.49402	1	CYT		110.334	8.82			ExpAA=0.20 First60=0.00 PredHel=0 Topology=o	0				N	4	15.8	4.8	3.9	0.3	48628	3009	Y			48628	3009	Y	N		1	48628	156.55	0	71.41	0	141.16	0	122.38	0	0	0	0	0	101.67	93.64	61.5	642.49	385.71
38659	151	0	0	CYT		16.918	9.36			ExpAA=0.41 First60=0.01 PredHel=0 Topology=o	0				Y-NoSP	0	9.3	8.6	2.6	.	38659	817		ATG	*	38659	458		M		0.560588	38659	5.06	1.01	1.01	0	0	0	0	123.44	1.01	0	0	0	72.5	0	0	0	0
62741	1563	0	2	CYT		170.582	7.48			ExpAA=0.41 First60=0.38 PredHel=0 Topology=o	0				N	2	14.5	7.4	4.8	.	62741	4692		ATG	*	62741	4692		M	*	1	62741	83.61	184.49	104.29	0	0	137.76	0	0	0	5.47	175.46	0	0	201.98	0	216.07	202.84
60140	772	0	1	SIG	26-27	82.381	11.56	79.564	11.57	ExpAA=7.11 First60=0.34 PredHel=0 Topology=o	0				Y-NoSP	1	6.2	12.6	4.4	0.4	60140	2313			*	60140	2313		L		1	60140	22.1	14.84	35.64	7.75	5.71	0	1.53	31.33	23.98	9.36	0.14	4.81	115.03	13.57	90.62	87.85	178.52
40237	558	0	1	SIG	23-24	60.807	9.13	58.33	9.15	ExpAA=245.64 First60=34.16 PredHel=11 Topology=o4-26i47-69o79-101i122-144o154-176i189-207o238-255i276-298o318-340i383-405o474-496i	11	41.8	25.8	32.4	N	0	14.5	7.5	3.8	.	40237	1677			*	40237	1677		H	*	1	40237	0	0	0	0	40.57	20.72	17.58	10.83	19.21	32.97	0	4.51	0	0	0	0	0
60917	591	2.87648	2	BL	29-30	63.195	6.17	60.438	6.17	ExpAA=89.49 First60=32.17 PredHel=4 Topology=o10-32i52-74o89-111i116-138o	4	14.9	80.9	4.2	N	11	13.5	6.1	4.2	.	60917	1776	Y		*	60917	1776	Y	A	*	1	60917	74.23	0	0	0	28.61	0	9.62	0	4.16	14.22	0	0	0	0	0	35.2	223.8
60710	155	0	1	CYT		16.861	7.11			ExpAA=0.00 First60=0.00 PredHel=0 Topology=o	0				N	0	11	4.5	8.4	.	60710	468			*	60710	468		H	*	1	60710	67.3	54.79	111.97	0	73.36	0	0	46.12	84.36	176.07	0	0	0	0	0	188.39	227.63
63286	574	0	2	CYT		64.153	4.51			ExpAA=0.00 First60=0.00 PredHel=0 Topology=o	0				Y-NoSP	3	14.1	4.5	4.7	.	63286	1725		ATG	*	63286	1725		M	*	1	63286	103.1	0	0	17.99	46.18	24.59	0	0	0	46	0	0	28.71	0	0	56.87	10.67
38213	493	0	0	CYT		53.525	6.47			ExpAA=0.00 First60=0.00 PredHel=0 Topology=o	0				N	20	19.5	5.3	8.1	.	38213	1476		ATG		38213	1476		M		1	38213	0	0	20.69	41.9	0	0	0	60.17	0	0	0	0	0	0	0	3.45	0
54594	366	0	0	CYT		40.743	9			ExpAA=0.05 First60=0.00 PredHel=0 Topology=o	0				Y-NoSP	0	10.4	4.1	6.8	.	54594	1101		ATG	*	54594	1101		M	*	1	54594	0	0	0	0	0	0	0	6.29	12.33	17.8	0	0	0	3.87	0	6	0
44124	164	9.14634	0	CYT		15.654	9.55			ExpAA=0.00 First60=0.00 PredHel=0 Topology=o	0				N	4	11.7	8.6	4.9	.	44124	489	Y		*	44124	489	Y	S		1	44124	8.69	0	14.8	0	6.89	13.27	0	0	0	0	10.01	16.54	0	0	0	12.1	0
50137	926	0	4	BL	23-24	106.005	5.8	103.539	5.72	ExpAA=0.02 First60=0.02 PredHel=0 Topology=o	0				N	0	10.3	5.3	4.4	.	50137	2781		ATG	*	50137	2781		M	*	1	50137	301.21	62.37	54.48	694.74	531.68	0	452.69	0	736.76	0	0	0	988.47	573.48	906.52	194.35	189.54
15885	84	0	0	CYT		9.94	9.57			ExpAA=10.41 First60=10.41 PredHel=0 Topology=i	0				N	0	13.1	3.6	1.2	.	15885	255			*	15885	255		R	*	1	15885	5	1	3	0	25	60	0	65	89	83	93	0	0	0	0	6	5
65198	54	0	0	SIG	18-19	6.427	7.69	4.219	8.14	ExpAA=20.38 First60=20.38 PredHel=1 Topology=o4-26i	1	40.7	7.4	51.9	Y-NoSP	3	22.2	.	3.7	.	65198	165		ATG	*	65198	165		M	*	1	65198	0	2	7	0	0	0	0	0	9	8	0	2	2	1	0	6	0
40393	446	0	1	CYT		46.712	4.27			ExpAA=7.04 First60=7.04 PredHel=0 Topology=o	0				Y-NoSP	9	18.6	12.8	4.7	.	40393	1341			*	40393	1341		H	*	1	40393	0	0	0	0	0	0	48.12	0	7.37	0	61.34	61.81	0	364.47	0	0.12	7.27
37922	923	0	3	CYT		102.03	5.87			ExpAA=32.68 First60=19.04 PredHel=1 Topology=i41-63o	1	2.4	93.2	4.4	Y-NoSP	0	14	7.5	4.2	.	37922	2772			*	37922	2772		E	*	1	37922	0	6.14	2.01	13.81	16.78	4.94	10.15	11.21	43.87	18.38	9.16	19.53	10.2	25.13	0	0	0
66526	2003	0	3	CYT		220.432	5.2			ExpAA=0.00 First60=0.00 PredHel=0 Topology=o	0				Y-NoSP	3	11.7	9.1	6.4	.	66526	6012			*	66526	6012		C	*	1	66526	3.84	0	0	31.27	123.24	79.29	6.4	24.95	4.37	11.99	8.34	0	45.76	0	0	26.56	125.77
1298	432	0	1	CYT		47.906	5.4			ExpAA=0.01 First60=0.00 PredHel=0 Topology=o	0				N	5	15.5	8.8	4.2	.	1298	1299			*	1298	1299		A	*	1	1298	0	0	0	14	2	0	2	1	49	8	7	1	6	16	2	0	8
65600	76	0	0	CYT		8.753	10.04			ExpAA=0.00 First60=0.00 PredHel=0 Topology=o	0				N	0	6.7	8	2.7	.	65600	228			*	65600	227		H		0.995614	65600	0	0	1	0	0	1	0	0	0	0	0	0	0	0	0	14	9
63156	485	0	4	CYT		52.27	9.39			ExpAA=0.47 First60=0.09 PredHel=0 Topology=o	0				Y-NoSP	13	13.4	6.6	9.7	.	63156	1452		ATG		63156	1452		M		1	63156	0	58.45	54.32	38.14	0	0	0	0	0.46	33.5	0	0	84.01	9.04	1	86.21	119.69
37481	344	0	1	SIG	19-20	36.88	5.94	34.706	5.94	ExpAA=0.26 First60=0.26 PredHel=0 Topology=o	0				Y-NoSP	60	25.9	7.8	7.3	.	37481	1035		ATG	*	37481	1035		M	*	1	37481	0	6.22	3.3	0	63.73	55.89	1.03	2287.5	401.7	190.6	0	0	0	0	115.39	219.84	0
40449	66	0	0	BL/SIG		6.997	8.36			ExpAA=17.93 First60=17.57 PredHel=0 Topology=o	0				Y						40449	198			*	40449	197		N	*	0.994949	40449	0	5.43	0	3.99	6.96	0	0	0	0	0	0	10.51	0	0	2.38	0.76	0
60141	773	0	1	SIG	26-27	82.469	11.54	79.618	11.55	ExpAA=14.23 First60=0.40 PredHel=0 Topology=o	0				Y-NoSP	1	6.3	12.6	4.4	0.4	60141	2316			*	60141	2316		L		1	60141	0	34.43	21.97	0	36.06	0	0	109.04	15.91	0	0	0	14.01	0	40.64	167.42	96.97
34582	125	0	1	CYT		15.226	9.5			ExpAA=0.01 First60=0.01 PredHel=0 Topology=o	0				N	1	7.3	4	4.8	.	34582	372		ATG	*	34582	372		S		1	34582	0	0	0	1.49	0	0	0	0	0	0	0	1.81	0	0	0	0	0
45449	2324	0	4	CYT		257.843	6.8			ExpAA=0.00 First60=0.00 PredHel=0 Topology=o	0				N	2	16.6	4.9	6.7	.	45449	6975		ATG	*	45449	6975		M	*	1	45449	215.1	0	87.83	0	0	82.6	50.29	89.44	0	114.89	109.1	32.48	0	0	0	658.15	242.3
57225	949	0	2	SIG	21-22	104.743	6.01	102.579	5.89	ExpAA=0.02 First60=0.01 PredHel=0 Topology=o	0				N	3	13.8	7.1	5.3	.	57225	2844				57225	2844		L		1	57225	326.93	335.68	134.62	0	207.12	52.63	0	151.93	44.4	240.47	98.26	217.9	0	0	0	512.04	451.89
64106	78	0	0	CYT		8.829	9.96			ExpAA=0.00 First60=0.00 PredHel=0 Topology=i	0				Y-NoSP	0	11.5	6.4	5.1	.	64106	237			*	64106	237		R	*	1	64106	2	0	4	0	0	0	0	0	0	0	0	2	3	0	12	58	0
39875	514	0	0	SIG	19-20	57.513	9.03	55.367	9.03	ExpAA=1.61 First60=0.79 PredHel=0 Topology=o	0				N	2	13.6	7.2	5.6	.	39875	1545		ATG	*	39875	1545		M	*	1	39875	19.99	62.85	4.99	484.65	4	238.37	3	0	0	0	0	0	0	0	0	38.13	121.84
47327	1939	0	1	CYT		221.97	6.79			ExpAA=0.02 First60=0.00 PredHel=0 Topology=o	0				N	6	12.2	4.1	5.4	.	47327	5820		ATG	*	47327	5820		M	*	1	47327	133.46	0	45.85	0	137.38	0	0	60.8	142.5	181.69	0	0	0	0	0	162.44	65.83
12104	90	0	0	SIG	26-27	10.045	9.56	7.201	9.3	ExpAA=18.88 First60=18.88 PredHel=1 Topology=o10-29i	1	21.3	11.2	67.4	N	0	11.2	4.5	1.1	.	12104	270		ATG	*	12104	269		Q		0.996296	12104	169.57	0	24.51	20302.4	43768.4	32333.5	837.77	2497.16	364.23	3.33	491.15	905.26	4.47	412.84	3.11	681.68	603.41
48588	113	0	0	CYT		12.903	9.57			ExpAA=8.62 First60=8.58 PredHel=0 Topology=o	0				Y-NoSP	0	13.3	3.5	5.3	.	48588	342			*	48588	342		W	*	1	48588	0	1.39	14.27	0	0	0	0	19	44.85	27	0	0	31	0	27.57	46.99	11.24
2743	125	0	0	CYT		14.118	7.14			ExpAA=0.70 First60=0.00 PredHel=0 Topology=o	0				N	0	8.9	4.8	1.6	.	2743	372			*	2743	372		L		1	2743	1.54	0	0	0	1.62	0	0	7.1	4.42	0.94	0	0	0	0	0	3.03	17
47185	618	0	3	CYT		69.088	9.61			ExpAA=0.00 First60=0.00 PredHel=0 Topology=o	0				Y-NoSP	4	11.7	8.3	8.3	.	47185	1960			*	47185	1857		R	*	0.947449	47185	1.47	12.15	28.84	0	0	0	0	11.5	12.14	0	0	1.1	30.88	0	23.01	28.55	16.03
29452	328	0	1	CYT		35.49	9.64			ExpAA=0.02 First60=0.00 PredHel=0 Topology=o	0				Y-NoSP	2	13.7	10.1	6.4	.	29452	987			*	29452	987		P	*	1	29452	80.89	25.59	3.36	0	7.98	0	0	0	0	15.04	0	0	8.23	0	7.15	113	40
42991	1188	0	4	CYT		130.609	9.07			ExpAA=0.00 First60=0.00 PredHel=0 Topology=o	0				N	16	17	4.9	7.5	.	42991	3567		ATG	*	42991	3567		M	*	1	42991	241.67	5.16	384.21	9.35	49.98	0	0	12.65	35.56	4.48	0	0	32.35	0	0	1377.11	108.97
1424	146	6.16438	0	CYT		15.429	9.27			ExpAA=0.00 First60=0.00 PredHel=0 Topology=o	0				N	0	13.1	5.5	4.1	.	1424	435	Y			1424	435	Y	R		1	1424	0	1	0	0	0	2	7	0	2	5	7	17	0	2	8	2	0
51673	244	1.22951	0	CYT		27.658	6.54			ExpAA=0.00 First60=0.00 PredHel=0 Topology=o	0				N	0	10.7	7	6.1	.	51673	735		ATG	*	51673	735		M	*	1	51673	51.76	0	41.83	0	0	0	1.03	2	0	0	3.95	0	0	0	0.84	269.07	239.69
48623	1012	1.48221	1	CYT		111.154	8.85			ExpAA=0.20 First60=0.00 PredHel=0 Topology=o	0				N	4	16	4.9	4	0.3	48623	3033	Y			48623	3033	Y	N		1	48623	109.31	0	26.49	0	17.56	0	56.1	0	0	0	0	0	61.54	42.55	72.81	224.87	137.54
28921	507	0	3	BL	161-162	56.286	5.34	38.259	6.49	ExpAA=199.23 First60=0.18 PredHel=9 Topology=o62-84i104-126o146-168i203-225o240-262i269-291o388-405i425-447o480-502i	9	38.1	44.9	17	Y	0	11.9	6.9	4.9	.	28921	1518		ATG		28921	1518		M		1	28921	42	30	2	0	0	0	0	0	0	2	0	2	2	4	7	42	19
55339	748	0	2	CYT		84.033	7.74			ExpAA=0.85 First60=0.64 PredHel=0 Topology=o	0				Y-NoSP	8	12.4	4.8	9.5	.	55339	2247			*	55339	2247		Y	*	1	55339	135.47	54.68	144.74	0	36.25	2.19	8.3	2.65	0	0	0	0	58.47	0	26.12	647.35	847.99
18022	107	0	0	CYT		11.409	9.49			ExpAA=0.00 First60=0.00 PredHel=0 Topology=o	0				Y-NoSP	12	24.5	3.8	11.3	.	18022	321			*	18022	320		H		0.996885	18022	0	0	0	4.17	0	1.86	0	0	0	1.93	9.33	0	0	2.83	0	0	9.27
1699	103	0	0	CYT		12.343	10.51			ExpAA=0.15 First60=0.07 PredHel=0 Topology=o	0				N	0	17.6	2.9	.	.	1699	306		ATG	*	1699	306		L		1	1699	0	0	0	223.74	65.45	432.21	226.27	546.6	336.14	595.66	236.37	182.35	0	0	1.75	0	0
46072	1471	0	4	CYT		166.668	8.79			ExpAA=0.27 First60=0.00 PredHel=0 Topology=o	0				Y-NoSP	2	11.3	5.1	9	0.2	46072	4416		ATG	*	46072	4416		M	*	1	46072	0	0	5.7	0	3.46	0	0	0	0	0	0	0	0	0	6.43	8.18	6.87
47681	655	0	0	CYT		75.097	9.42			ExpAA=0.00 First60=0.00 PredHel=0 Topology=o	0				N	2	11.6	4.6	6.4	.	47681	1968		ATG	*	47681	1968		M	*	1	47681	21.39	7.29	0	0	0	0.29	0	0	0	0	1.07	0	0	0	0	0	0
47270	506	0	2	CYT		57.746	8.53			ExpAA=0.00 First60=0.00 PredHel=0 Topology=o	0				N	0	12.9	3.4	2	.	47270	1515				47270	1515		R		1	47270	0	2.13	0	0	5.86	24.99	0	0	0	0	0	0	3.63	0	0	0	0
47484	1078	0	2	CYT		119.447	6.74			ExpAA=0.13 First60=0.12 PredHel=0 Topology=o	0				Y-NoSP	2	13.7	6.8	5.7	0.3	47484	3237			*	47484	3237		A	*	1	47484	64.56	12.68	45.14	0	0	0	0	8.22	10.05	33.76	0	0	0	0	0	373.67	227.3
61997	551	0	0	CYT		62.298	6.64			ExpAA=0.04 First60=0.00 PredHel=0 Topology=o	0				N	0	12.3	5.6	4.9	.	61997	1656			*	61997	1656		A	*	1	61997	0	0	0	0	0	0	0	0	0	0	0	0	0	0	0	0	0
38058	975	0	5	CYT		104.393	8.59			ExpAA=0.09 First60=0.00 PredHel=0 Topology=o	0				Y-NoSP	46	19.2	7.1	7.9	.	38058	2928			*	38058	2928		A	*	1	38058	0	12.74	0	0	0	10.89	0	0	0	12.02	0	14.14	0	0	0	5.46	48.33
48734	1647	0	5	CYT		179.165	5.91			ExpAA=0.01 First60=0.00 PredHel=0 Topology=o	0				N	11	17.2	6.4	7	.	48734	4944		ATG	*	48734	4944		M	*	1	48734	2.76	129.74	174.93	0	145.38	0	0	0	0	95.74	0	0	226.78	0	219.77	124.31	569.12
1220	952	0	0	CYT		108.649	5.81			ExpAA=211.92 First60=40.55 PredHel=10 Topology=o10-32i37-55o95-117i124-146o159-181i194-216o404-426i433-455o475-493i505-527o	10	22.3	73.1	4.6	N	0	12.3	4.3	3.2	0.3	1220	2859		ATG	*	1220	2859		M	*	1	1220	12	20	0	23	15	18	2	224	0	245	2	2	0	0	0	99	115
5108	246	0	1	CYT		26.951	4.96			ExpAA=0.00 First60=0.00 PredHel=0 Topology=o	0				N	6	11.8	4.9	7.8	.	5108	738		ATG	*	5108	737		Y		0.998645	5108	30.89	0	0	0	12.73	0	0	40.03	52.64	40.29	0	0	0	0	0	88.65	55.59
48665	113	0	0	ANC		12.982	8.55	10.987	8.33	ExpAA=46.93 First60=24.82 PredHel=2 Topology=o31-53i73-95o	2	38.9	43.4	17.7	Y-NoSP	0	9.7	2.7	1.8	.	48665	342			*	48665	342		C	*	1	48665	19.03	0	22.15	0	0	0	1	0	0	1.99	0	0	0	0	0	4.46	10.44
59623	913	0	2	CYT		99.948	5.87			ExpAA=5.93 First60=0.03 PredHel=0 Topology=o	0				Y	6	18.2	5	6.8	.	59623	2742			*	59623	2742		D	*	1	59623	55.05	8.06	0	0	0.04	0	0	3.82	0	0	4.56	0	0	0	0	31.03	28.3
14931	190	0	0	SIG	25-26	19.831	4.8	16.985	4.63	ExpAA=1.59 First60=0.76 PredHel=0 Topology=o	0				Y-NoSP	41	30	5.3	11.1	.	14931	573		ATG	*	14931	573		M	*	1	14931	0	8	0	0	0	0	0	0	2	0	2	0	0	0	0	0	0
49531	1708	0	2	CYT		184.042	9.37			ExpAA=0.00 First60=0.00 PredHel=0 Topology=o	0				Y-NoSP	40	17.3	5.9	13.3	.	49531	5127		ATG	*	49531	5127		M	*	1	49531	0	0	32.65	7.4	20.44	0.75	12.77	37.81	0	0	0	0	0	21.25	0	58.14	294.85
12991	233	0	0	BL/SIG		24.834	8.89			ExpAA=1.31 First60=0.79 PredHel=0 Topology=o	0				Y	0	6.9	8.6	3.9	.	12991	699			*	12991	697		C	*	0.997139	12991	135.11	0	18.42	0	0	0	0	1.88	0.98	0	0	0	0	0.73	23.01	71.4	24.17
1472	268	0	1	CYT		29.864	5.55			ExpAA=0.06 First60=0.00 PredHel=0 Topology=o	0				N	0	13.4	4.9	4.5	.	1472	807		ATG	*	1472	807		M	*	1	1472	12	10	0	34	0	29	0	0	0	0	0	2	9	4	8	65	41
49006	750	1.2	1	CYT		82.401	5.19			ExpAA=0.00 First60=0.00 PredHel=0 Topology=o	0				Y-NoSP	5	14.4	4.5	5.5	.	49006	2247	Y	ATG		49006	2247	Y	M		1	49006	9.5	0	34.3	0	7.31	0	16.56	0	0	26.1	0	3.58	0	0	0	118.3	118.02
20868	107	0	1	SIG	19-20	11.883	8.21	9.872	7.82	ExpAA=6.15 First60=6.15 PredHel=0 Topology=o	0				N	0	10.3	2.8	0.9	.	20868	324		ATG	*	20868	324		M	*	1	20868	26	18	0	0	0	4	0	0	0	0	0	0	4	0	5	2	0
60459	388	0.773196	1	CYT		40.831	10.15			ExpAA=0.01 First60=0.00 PredHel=0 Topology=o	0				Y-NoSP	4	12.1	12.9	11.1	.	60459	1624			*	60459	1167		V	*	0.718596	60459	0	0	0	0	19.97	0	12.28	0	0	30.88	6.14	0	0.07	0	19.33	87.27	52.04
17286	110	0	0	CYT		11.507	9.48			ExpAA=0.00 First60=0.00 PredHel=0 Topology=o	0				Y-NoSP	12	19.3	6.4	6.4	.	17286	330			*	17286	328		C	*	0.993939	17286	1.66	5.73	62.6	0	0	0	0	0	0	0	0	0	0.94	0	0	0	60.39
1477	435	0	1	CYT		49.797	8.85			ExpAA=0.19 First60=0.06 PredHel=0 Topology=o	0				N	1	13.8	5.3	6	.	1477	1308			*	1477	1308		Y	*	1	1477	0	0	0	0	23.13	0	0	31.37	0	1.09	0	1.01	0	0	0	9	0
61282	683	0	3	SIG	29-30	67.774	4.69	64.891	4.61	ExpAA=19.74 First60=19.68 PredHel=1 Topology=i7-29o	1	3.2	95.7	1	Y-NoSP	86	23.5	10	9.2	.	61282	2048		ATG		61282	2048		M		1	61282	0	0	0	0	0	0	6	0	0	6	2	8	2	8	11	0	0
12117	110	0	0	CYT		11.83	10.9			ExpAA=0.00 First60=0.00 PredHel=0 Topology=o	0				Y-NoSP	1	13.8	10.1	7.3	.	12117	328			*	12117	328		S	*	1	12117	7	0	43	0	0	2	0	0	0	0	0	0	0	0	0	0	0
59074	646	0.928793	0	CYT		68.991	4.9			ExpAA=2.11 First60=0.00 PredHel=0 Topology=o	0				N	15	11.5	7.3	9.8	.	59074	1941	Y		*	59074	1941	Y	Q	*	1	59074	44.97	4.33	25.45	5.18	0	9.71	0	0	0	0	0	24.09	0	0	0	91.47	65.99
42449	1496	0	3	CYT		170.205	5.63			ExpAA=0.01 First60=0.00 PredHel=0 Topology=o	0				Y	2	12	5.1	5.5	.	42449	4491		ATG	*	42449	4491		M	*	1	42449	153.29	0	193.93	0	151.39	0	0	107.12	90.64	149.11	0	0	0	0	0	358.53	132.2
37276	223	0	0	CYT		25.444	10.47			ExpAA=0.01 First60=0.01 PredHel=0 Topology=o	0				N	0	14.9	7.2	1.4	.	37276	808			*	37276	666		R		0.824257	37276	642.02	295.75	542.57	289	162.6	305.82	233.12	319.39	585.15	529.79	143.79	330.01	604.06	194.46	499.95	2902.26	2258.58
38272	137	0	0	CYT		15.815	9.55			ExpAA=1.74 First60=0.02 PredHel=0 Topology=i	0				Y-NoSP	0	13.1	2.2	2.9	.	38272	414			*	38272	414		V	*	1	38272	6	8	11	0	4	2	19	12.92	0	0	11.98	0	3	0	6	0	6
45799	314	2.54777	0	CYT		33.637	6.23			ExpAA=0.40 First60=0.00 PredHel=0 Topology=o	0				N	8	17.3	4.2	2.9	.	45799	939	Y	ATG		45799	939	Y	M		1	45799	2.46	2.33	6.88	0	0	0	0	0	19.94	1.45	0	0	0	4.03	12.18	41.19	44.19
58451	1138	0.175747	5	CYT		125.965	5.04			ExpAA=0.01 First60=0.01 PredHel=0 Topology=o	0				Y-NoSP	0	8.7	6.8	3.9	.	58451	3417			*	58451	3417		P	*	1	58451	52.63	0	12.14	4.34	11.24	9.34	12.79	7.02	0	44.33	0	0	0	0	0	24	0.64
57034	1772	0	4	CYT		197.556	5.75			ExpAA=0.00 First60=0.00 PredHel=0 Topology=o	0				Y-NoSP	13	12.2	5.3	7	.	57034	5319			*	57034	5319		T	*	1	57034	583.34	256.9	81	14.32	53.98	84.98	126.98	97.09	41.14	0	0	0.04	0	0	5.8	516.32	1018.6
687	119	0	0	CYT		14.249	8.73			ExpAA=0.00 First60=0.00 PredHel=0 Topology=o	0				N	0	6.8	5.1	.	2.5	687	354			*	687	354		S		1	687	0	0	1.33	0	0	7.16	0	0	3.16	13.89	0	0	0	0	13.85	0	75.38
45563	477	0	1	CYT		53.75	6.49			ExpAA=0.10 First60=0.00 PredHel=0 Topology=o	0				N	0	12.6	5	4.6	.	45563	1434		ATG	*	45563	1434		M	*	1	45563	14.8	2	26.12	0	0	0	0	0	0	0	0	0	0	0	0	2.03	0
45033	529	0	1	SIG	18-19	57.575	7.59	55.761	7.58	ExpAA=42.65 First60=42.61 PredHel=2 Topology=o5-22i35-57o	2	7.4	90.2	2.5	Y-NoSP	1	10.2	12.1	7.6	0.6	45033	1590			*	45033	1590		A	*	1	45033	0	0	0	34.39	2.39	16.29	35.67	0	0	33.04	0	0	0	7.1	0	251.81	925.15
57767	688	0	3	CYT		77.502	7.23			ExpAA=0.00 First60=0.00 PredHel=0 Topology=o	0				N	0	11.5	3.2	4.2	.	57767	2061				57767	2061		N		1	57767	0	0	41.88	0	27.25	0	0	0	47.29	43.83	0	0	0	0	0	63.43	78.83
15092	78	0	0	CYT		8.623	5.63			ExpAA=0.62 First60=0.62 PredHel=0 Topology=i	0				N	1	15.6	6.5	6.5	3.9	15092	231		ATG	*	15092	231		S		1	15092	0	1.05	0	0	0	0	0	0	1.57	0	1.17	25.58	0	0	1.14	7.69	8.11
52071	890	0	4	SIG	28-29	99.759	6.76	96.537	6.46	ExpAA=30.28 First60=4.56 PredHel=1 Topology=o492-514i	1	2.5	55.3	42.2	N	1	13.5	6	6.1	.	52071	2667				52071	2667		V		1	52071	42.47	0	0	0	0	6.6	0	0	0	0	1.68	0	0	0	0	47.67	0
17961	87	0	0	CYT		9.992	9.3			ExpAA=0.15 First60=0.15 PredHel=0 Topology=o	0				N	0	15.1	2.3	8.1	.	17961	258			*	17961	258		L		1	17961	15.94	0	0	0	0	0	0	31.03	0	0	0	0	2.1	0	0	0	0
41628	481	0	2	SIG	18-19	54.197	8.26	52.252	8.28	ExpAA=2.38 First60=2.38 PredHel=0 Topology=o	0				Y-NoSP	0	13.3	6.9	4.6	.	41628	1446		ATG	*	41628	1446		M	*	1	41628	0	0	0	14.72	56	13.72	6.83	0	1.15	146	10.2	14.82	1.2	11.05	0	51.21	33.33
40183	191	0	1	SIG	24-25	21.378	9.24	18.841	9.24	ExpAA=16.09 First60=16.07 PredHel=0 Topology=o	0				N	0	8.9	6.3	5.2	1.6	40183	576		ATG	*	40183	576		M	*	1	40183	0	0	0	115.72	43.11	81.86	8.32	22.96	19.4	3.57	11.87	8.5	1.78	17.9	21.03	38.39	2
26598	88	0	0	CYT		10.213	11.96			ExpAA=0.00 First60=0.00 PredHel=0 Topology=o	0				Y-NoSP	0	14.8	9.1	3.4	.	26598	267			*	26598	267		D	*	1	26598	11	0	21	0	0	0	0	0	0	0	0	0	0	0	0	6	0
40434	484	0	0	SIG	35-36	52.503	5.37	48.603	4.97	ExpAA=14.02 First60=13.35 PredHel=0 Topology=o	0				Y-NoSP	13	17.4	8.9	6	.	40434	1455		ATG	*	40434	1455		M	*	1	40434	9.98	511	1840.21	13.1	10.19	8.76	6.62	1058.27	21.89	1408.24	0	13.45	839.69	14.59	388.92	6886.36	2696.49
47432	1195	0	8	CYT		128.381	9.31			ExpAA=0.00 First60=0.00 PredHel=0 Topology=o	0				N	11	12.6	9.8	14.1	.	47432	3588			*	47432	3588		G	*	1	47432	531.27	0	0	0	36.93	0	0	24.84	78.19	0	0	0	17.87	0	0	387.28	724.98
11574	143	0	0	BL/ANC		16.557	10.01			ExpAA=1.02 First60=1.02 PredHel=0 Topology=i	0				Y-NoSP	0	16.1	2.8	2.8	.	11574	432			*	11574	432		E	*	1	11574	0	0	1.02	0	0	0	0	0	38.5	20.43	4.07	2.91	2	4.07	2.04	0	4.86
2776	153	0	0	CYT		15.824	3.94			ExpAA=0.00 First60=0.00 PredHel=0 Topology=o	0				Y-NoSP	40	27.6	3.9	9.2	.	2776	459			*	2776	458		H	*	0.997821	2776	20.55	0	7.21	0	14.31	0	0	2.96	38.82	0.93	0	0	7.81	0	25.95	27.14	12.31
46964	389	0	0	CYT		44.988	9.16			ExpAA=162.89 First60=0.03 PredHel=7 Topology=o123-145i161-183o193-215i247-269o279-301i314-336o356-378i	7	39.6	41.9	18.5	N	0	10.8	5.4	4.4	.	46964	1170			*	46964	1170		R	*	1	46964	0	0	0	24.78	5.48	0	31.87	66.47	0.53	0	0	9.53	0	0	171.17	152.08	0
15747	524	0	3	SIG	25-26	58.148	8.91	55.453	8.92	ExpAA=0.50 First60=0.44 PredHel=0 Topology=o	0				Y-NoSP	2	13.5	4	6.3	.	15747	1575		ATG	*	15747	1575		M	*	1	15747	40	12	32	6	4	4	0	4	0	10	5	5	2	2	0	14	16
60105	1441	0	5	CYT		161.294	8.38			ExpAA=0.01 First60=0.00 PredHel=0 Topology=o	0				N	4	11.9	6.2	6.2	.	60105	4326		ATG	*	60105	4326		M	*	1	60105	439.2	18.8	230.97	0	164.09	0	0	92.31	159.86	137.72	0	0	0	0	0	631.63	1066.09
49897	101	0	0	ANC		12.193	9.19	5.023	5.32	ExpAA=45.82 First60=21.94 PredHel=2 Topology=i42-64o74-93i	2	40.6	9.9	49.5	Y-NoSP	0	17.8	.	6.9	.	49897	427			*	49897	308		R		0.721311	49897	33.76	7.46	3.08	0	0	0	0	0	0	1.94	0	0	0	0	2	5.99	16
29495	190	0	0	CYT		21.211	4.48			ExpAA=0.02 First60=0.01 PredHel=0 Topology=o	0				Y-NoSP	2	11.6	6.8	4.7	.	29495	573		ATG	*	29495	573		M	*	1	29495	0	2	2	0	0	2	4	0	0	2	0	2	2	0	2	0	4
48047	1742	0	3	CYT		182.261	9.34			ExpAA=0.05 First60=0.00 PredHel=0 Topology=o	0				N	62	25.6	5.1	9.9	0.2	48047	5229		ATG	*	48047	5229		M	*	1	48047	0	0	570.39	0	0	0	57	0	0	160.9	0	0	0	0	11.99	852.98	1643.19
19655	142	0	0	CYT		16.146	8.84			ExpAA=1.92 First60=1.78 PredHel=0 Topology=o	0				Y-NoSP	4	14.8	4.2	5.6	.	19655	429			*	19655	429		R	*	1	19655	1.56	0	0	0	5.73	0	14.93	9.01	0	138.72	5.63	8.48	8.86	0	13.33	2.8	3.58
49917	362	2.20994	3	CYT		39.84	5.68			ExpAA=0.73 First60=0.00 PredHel=0 Topology=o	0				N	9	18.8	6.4	6.1	.	49917	1089	Y		*	49917	1089	Y	D	*	1	49917	1.69	0	4.47	0	0	0	0	17.56	17.7	17.11	0	1	0	0	0	6	3.01
42869	318	0	0	CYT		35.27	4.27			ExpAA=0.00 First60=0.00 PredHel=0 Topology=o	0				Y-NoSP	15	9.8	5	5.7	.	42869	954			*	42869	953		Y		0.998952	42869	146.78	0	15.42	0	418.08	0	0	218.29	234.73	330.82	0	0	0	0	0	111.47	88.7
29045	243	0	1	CYT		27.623	8.89			ExpAA=0.14 First60=0.00 PredHel=0 Topology=o	0				Y-NoSP	0	12.8	6.6	2.9	.	29045	726				29045	726		G		1	29045	0	0	0	0	0	0	0	0	0	2	0	0	0	0	0	4	0
49922	271	0	2	CYT		30.613	9.45			ExpAA=0.00 First60=0.00 PredHel=0 Topology=o	0				N	6	17.4	6.7	5.2	.	49922	810		ATG		49922	810		M		1	49922	0	0	1	0	0	0	0	3	3.91	8	0	0	0	0	0	0	16
37331	297	0	0	CYT		31.789	6.81			ExpAA=0.00 First60=0.00 PredHel=0 Topology=o	0				Y-NoSP	0	16.8	9.8	6.1	.	37331	894			*	37331	894		E	*	1	37331	0	3.5	0	0	0	0	0	7	7.11	21.31	0	0	4.88	0	0	64.12	10.46
56023	1470	0	1	CYT		160.284	5.25			ExpAA=26.79 First60=0.00 PredHel=1 Topology=o1411-1433i	1	1.5	96	2.5	Y-NoSP	0	15.7	6.7	4.3	.	56023	4413		ATG	*	56023	4413		M	*	1	56023	0	75.45	59.14	0	46.13	0	0	0	0	87.44	14.96	0	0	5.07	0	107.47	197.82
59113	335	0	1	CYT		37.283	9.03			ExpAA=42.19 First60=0.00 PredHel=2 Topology=i245-267o277-299i	2	13.1	3	83.9	Y-NoSP	18	19.4	5.7	6.6	.	59113	1008		ATG	*	59113	1008		M	*	1	59113	0	0	0	0	0	0	0	0	0	0	2	0	0	0	0	0	0
46610	858	0	2	CYT		97.078	9.09			ExpAA=0.05 First60=0.00 PredHel=0 Topology=o	0				N	12	14.6	5.5	6.9	.	46610	2577			*	46610	2577		R	*	1	46610	0	2.3	18.61	0	0	0	1.85	12.32	0	0	1.59	0	2.34	0	1.77	62.43	93.02
31025	87	0	0	CYT		10.338	5.95			ExpAA=0.00 First60=0.00 PredHel=0 Topology=o	0				Y-NoSP	1	9.2	2.3	6.9	.	31025	264			*	31025	264		E	*	1	31025	9.99	0	3.97	0	0	0	1	0	0	2.99	0	0	5.97	0	0	19.38	21.2
63775	412	0	2	CYT		45.182	5.9			ExpAA=0.01 First60=0.01 PredHel=0 Topology=o	0				Y-NoSP	5	16.8	4.9	8.3	.	63775	1236			*	63775	1235		Y	*	0.999191	63775	0	20.74	0	0	6.88	0	0	0	0	0	12.07	0	64.72	10.2	11.17	122.39	37.65
14915	53	0	0	CYT		5.753	6.77			ExpAA=0.00 First60=0.00 PredHel=0 Topology=o	0				N	0	13.5	7.7	3.8	.	14915	159		ATG	*	14915	158		Y		0.993711	14915	0	6.05	3.05	0	0	4.21	0	0	0	0.91	0.78	5.26	6.32	0	0	10.97	16.87
41935	175	0	3	SIG	24-25	19.935	4.34	17.326	4.32	ExpAA=15.65 First60=15.58 PredHel=0 Topology=o	0				N	6	9.1	10.9	9.7	.	41935	528		ATG	*	41935	528		M	*	1	41935	1.04	1	0	9072.38	2.46	43520.2	0	23028	15749.9	15515.5	4.44	1553.96	12.84	0	21.89	0	0
27569	72	0	1	CYT		8.185	7.24			ExpAA=0.02 First60=0.01 PredHel=0 Topology=o	0				N	0	7	8.5	4.2	.	27569	216			*	27569	215		G	*	0.99537	27569	5.98	0	2	0	0	0	0	0	0	0	0	0.99	0.98	0	0	15.65	2.21
1176	95	0	0	CYT		10.571	7.72			ExpAA=0.10 First60=0.04 PredHel=0 Topology=o	0				N	0	11.6	8.4	7.4	.	1176	288			*	1176	288		R	*	1	1176	5	0	0	0	3	0	0	17	32	73	0	0	0	0	0	0	4
18814	122	0	0	SIG	19-20	13.993	10.3	11.994	10.64	ExpAA=3.45 First60=3.45 PredHel=0 Topology=o	0				Y-NoSP	1	9.8	4.9	9.8	.	18814	369		ATG	*	18814	369		M	*	1	18814	0	0	0	1.01	152.65	1.37	3.02	1.54	1.38	52.24	2.2	4.01	0	2.86	0	0	2.97
20016	80	0	0	CYT		8.371	11.85			ExpAA=0.03 First60=0.02 PredHel=0 Topology=o	0				Y-NoSP	5	21.5	13.9	8.9	.	20016	237				20016	237		T		1	20016	3.04	0	0	0	0	0	0	0	11.79	15.28	0	0	0	0	0	0	2.81
17540	76	0	0	CYT		8.815	8.03			ExpAA=0.49 First60=0.43 PredHel=0 Topology=o	0				N	0	16	2.7	5.3	.	17540	225				17540	225		P		1	17540	3	13	26	1	28	0	6	9	1	19	0	0	0	0	0	139	52
16421	136	0	0	CYT		15.599	9.44			ExpAA=34.03 First60=12.86 PredHel=0 Topology=o	0				Y-NoSP	0	16.2	5.1	3.7	.	16421	411			*	16421	411		V	*	1	16421	0	0	2	0	3.01	0	0	2.02	0	2232.21	0	0	3	2	0	48.16	16.8
24947	143	0	0	CYT		17.581	10.21			ExpAA=0.06 First60=0.03 PredHel=0 Topology=o	0				N	0	11.9	2.1	4.9	.	24947	432			*	24947	432		H	*	1	24947	8	6	18	0	0	0	2	0	0	0	0	0	0	0	0	2	1
20438	149	0	0	CYT		17.781	8.75			ExpAA=0.00 First60=0.00 PredHel=0 Topology=i	0				N	0	17.4	2.7	3.4	.	20438	450			*	20438	450		R	*	1	20438	0	0	0	0	4	0	0	0	0	5109.79	0	0	46.39	0	23.64	35.35	14.2
1278	125	0	2	CYT		13.589	5.49			ExpAA=0.01 First60=0.00 PredHel=0 Topology=o	0				Y-NoSP	10	20	7.2	8	.	1278	378			*	1278	378		R	*	1	1278	3	5.97	8.48	243.22	211.03	28.07	208.13	0	0	0	0	1	0	277.86	0	61.34	52.95
53845	657	0	5	CYT		74.074	8.18			ExpAA=0.00 First60=0.00 PredHel=0 Topology=o	0				Y-NoSP	12	15.4	3.2	4.4	.	53845	1974		ATG	*	53845	1974		M	*	1	53845	0	0	20.09	0	8.33	18.36	0	0	0	0	0	4.65	0	0	0	0	0
42852	714	0	0	CYT		81.078	8.65			ExpAA=65.40 First60=4.49 PredHel=1 Topology=i54-76o	1	3.1	89.4	7.6	Y-NoSP	7	12.5	4.9	6.2	0.4	42852	2145			*	42852	2145		A	*	1	42852	102.39	0	1.19	11.61	84.07	0	16.55	105.12	162.82	78.34	0	0	0	0	0	134.83	145.74
53291	1126	0	1	CYT		125.609	5.17			ExpAA=0.00 First60=0.00 PredHel=0 Topology=o	0				Y-NoSP	2	14.7	3.7	2.7	.	53291	3381			*	53291	3381		V	*	1	53291	174.08	0	49.81	15.91	86.31	0	0	89.44	241.41	217.22	7.17	7.66	0	1.55	0	404.81	202.14
11439	105	0	0	CYT		12.123	9.82			ExpAA=0.01 First60=0.01 PredHel=0 Topology=o	0				N	0	8.7	4.8	4.8	.	11439	315			*	11439	314		Q		0.996825	11439	5.51	0	0	0	3.34	0	0	2.36	1.06	7.41	0	0	0	0	0	19.32	2.93
8313	141	0	2	SIG	23-24	16.201	5.93	13.711	5.45	ExpAA=14.56 First60=14.56 PredHel=0 Topology=o	0				N	0	6.4	5	4.3	.	8313	426		ATG	*	8313	426		M	*	1	8313	58	45.7	19.97	0	0	0	0	1.77	1	2	0	0	0	0	0	108.27	57
62505	309	0	1	BL	17-18	33.172	9.15	31.806	9.15	ExpAA=0.09 First60=0.01 PredHel=0 Topology=o	0				Y-NoSP	17	12.3	4.5	12.3	.	62505	930			*	62505	930		G	*	1	62505	15.96	0	0	0	0	9.58	0	0	0	8.65	0	0	0	0	0	29.8	0
42059	1472	0	3	SIG	20-21	164.235	5.56	162.166	5.54	ExpAA=0.56 First60=0.56 PredHel=0 Topology=o	0				N	2	13.1	6	5.2	0.2	42059	4419		ATG	*	42059	4419		M	*	1	42059	0	14.34	0	45.83	0	1.07	15.81	15.3	15.09	0	11.25	19.91	40.69	15.14	64.92	432.83	319.45
39732	232	0	0	SIG	41-42	26.344	7.57	21.872	5.84	ExpAA=16.59 First60=16.40 PredHel=0 Topology=o	0				Y-NoSP	0	16.4	5.2	4.7	.	39732	699			*	39732	699		T	*	1	39732	2.07	0	0	0	4.01	1.39	0	0	37.54	120.98	0	16.7	0	31.64	0	45.33	21.11
37273	138	0	1	CYT		15.695	10.07			ExpAA=0.33 First60=0.02 PredHel=0 Topology=o	0				N	7	15.2	5.1	10.9	.	37273	417		ATG	*	37273	417		M	*	1	37273	732.49	415.56	817.22	303.42	297.21	405.86	206.26	371.69	603.54	571.59	117.22	424.47	706.23	242.57	611.5	2924.95	2551.59
44804	146	0	0	CYT		15.628	8.04			ExpAA=0.00 First60=0.00 PredHel=0 Topology=o	0				N	7	15.9	8.3	7.6	.	44804	435				44804	435		G		1	44804	91.41	0	25.79	0	0	0	0	0	0	0	0	0	0	0	0	4	0
40485	519	0	0	SIG	17-18	58.228	8.71	56.544	8.62	ExpAA=0.17 First60=0.14 PredHel=0 Topology=o	0				N	0	13.5	7.5	5.2	.	40485	1560		ATG	*	40485	1560		M	*	1	40485	0	0	0	0	0	0	0	0	0	66.18	0	0	220.09	0	125.06	9.85	0.07
57572	269	0	3	CYT		29.143	4.72			ExpAA=0.00 First60=0.00 PredHel=0 Topology=o	0				Y-NoSP	10	20.8	6.3	4.1	.	57572	810		ATG	*	57572	810		M	*	1	57572	277.99	234.63	521.01	13.23	33.39	20.34	20.02	1.16	25.48	2.57	48.14	2.06	29.29	39.81	32.42	2259.15	2351.95
22755	56	0	2	CYT		6.22	8.01			ExpAA=0.00 First60=0.00 PredHel=0 Topology=o	0				N	0	9.1	5.5	9.1	.	22755	165		ATG	*	22755	165		L		1	22755	0	0	0	0	0	1.97	0	0	2.01	0	0	0	0	0	0	1.93	16.96
20034	122	0	0	BL/SIG		12.835	10.28			ExpAA=0.00 First60=0.00 PredHel=0 Topology=o	0				Y-NoSP	7	21.5	5.8	7.4	.	20034	363				20034	363		A		1	20034	0	0	2	0	7	0	0	0	11	5	0	0	0	0	0	7	19
45536	1965	0	3	CYT		216.415	6.53			ExpAA=0.02 First60=0.00 PredHel=0 Topology=o	0				Y-NoSP	5	17.1	5.4	7.6	.	45536	5898		ATG	*	45536	5898		M	*	1	45536	55.02	0	0	52.88	115.07	0	49.17	0	54.86	0	0	0	0	61.53	0	0	252.73
11265	133	0	0	CYT		14.996	9.15			ExpAA=0.00 First60=0.00 PredHel=0 Topology=o	0				N	1	9.8	3	5.3	.	11265	437		ATG	*	11265	398		I		0.910755	11265	0	12.16	0	0	0	0	0	0	0	0	0	0	0	27.11	0	51.65	0
1241	281	0	3	CYT		31.17	5.58			ExpAA=0.53 First60=0.53 PredHel=0 Topology=o	0				Y-NoSP	0	11.7	8.2	4.6	1.1	1241	846		ATG	*	1241	846		M	*	1	1241	0	0	0	0	632	0	0	497	221	44	0	0	0	2	0	0	4
38885	325	0	1	CYT		35.723	6.19			ExpAA=0.07 First60=0.00 PredHel=0 Topology=o	0				Y-NoSP	0	12.9	7.7	5.2	.	38885	978			*	38885	978		G	*	1	38885	120.8	0	36.95	3.74	783.31	0	0	402.98	689.35	510.79	0	0	0	0	0	157.32	82.38
42805	903	0	3	CYT		94.424	9.36			ExpAA=0.00 First60=0.00 PredHel=0 Topology=o	0				Y-NoSP	23	20	4.5	12	.	42805	2712		ATG	*	42805	2712		M	*	1	42805	432.81	0	1249.98	0	0	0	0	1.51	123.47	163.84	0	0	26.63	0	35.34	1839.58	487.27
45396	1216	0	5	SIG	22-23	131.418	6.45	129.182	6.36	ExpAA=0.01 First60=0.01 PredHel=0 Topology=o	0				N	14	19.2	5.2	10.1	.	45396	3651			*	45396	3651		T	*	1	45396	129.7	0	121.98	0	0	0	0	0	0	0	0	0	0	0	0	0	0
26220	80	0	0	SIG	39-40	9.302	10.3	4.783	10.05	ExpAA=3.27 First60=3.08 PredHel=0 Topology=o	0				Y-NoSP	0	8.8	6.3	6.3	.	26220	243		ATG	*	26220	243		M	*	1	26220	4	0	4	1	0	1	0	0	0	0	0	0	1	1	1	5	20
11634	622	0	0	SIG	21-22	67.775	8.71	65.374	8.5	ExpAA=0.05 First60=0.05 PredHel=0 Topology=o	0				N	9	19.6	5.8	6.1	.	11634	1869		ATG	*	11634	1869		M	*	1	11634	62.96	0	25.57	0	30.27	0	0	65.45	61.82	16.75	0	0	0	0	0	214.06	95.87
39380	87	0	1	CYT		9.996	9.18			ExpAA=0.03 First60=0.02 PredHel=0 Topology=o	0				N	0	16.1	4.6	1.1	.	39380	264		ATG	*	39380	264		M	*	1	39380	0	0	4.2	0	69.36	0	1.06	53.1	0	4.12	0	0	1.06	0	0	19.01	0
50951	399	0	1	CYT		43.49	4.84			ExpAA=22.01 First60=0.00 PredHel=1 Topology=o151-173i	1	5.5	37.8	56.6	N	4	18	5.5	6	.	50951	1200		ATG	*	50951	1200		M	*	1	50951	145.3	0	80.96	23.13	15.45	11.98	0	0	0	36.42	23.55	11.05	0	0	0	126.14	0
57117	261	0	0	CYT		29.96	6.79			ExpAA=0.00 First60=0.00 PredHel=0 Topology=o	0				N	2	10.7	2.3	2.7	.	57117	786			*	57117	786		K	*	1	57117	37.2	0	0	26.3	8.38	0	0	0	29.59	0	0	0	0	0	0	0	93.86
62301	159	0	0	CYT		18.457	10.89			ExpAA=4.78 First60=4.06 PredHel=0 Topology=o	0				Y-NoSP	0	14.5	6.3	6.3	.	62301	480			*	62301	480		N	*	1	62301	0	19.16	0	0	4.28	0	0	0	3.35	7.91	0	0	0	0	11.05	83.24	7.81
1540	397	0.503778	0	SIG	26-27	42.477	4.54	40.039	4.54	ExpAA=22.28 First60=22.28 PredHel=1 Topology=o10-32i	1	5.5	2.5	91.9	Y-NoSP	3	13.9	9.1	4.8	.	1540	1194			*	1540	1194		P	*	1	1540	0	0	0	81.34	11.36	0	0	0	0.62	2.21	0	0	0	0	5.64	0	0
48650	1084	0	3	SIG	19-20	111.339	8.57	109.092	8.62	ExpAA=4.23 First60=4.21 PredHel=0 Topology=o	0				Y-NoSP	18	19.2	12.7	9.6	0.3	48650	3255			*	48650	3255		W	*	1	48650	482.51	470.71	452.85	0	0	0	0	0	1.73	0	0	31.29	0	35.52	0	315.77	843.09
22936	52	0	0	SIG	19-20	5.99	7.78	4	8.01	ExpAA=9.88 First60=9.88 PredHel=0 Topology=o	0				N	0	19.6	.	2	.	22936	156		ATG	*	22936	154		V	*	0.987179	22936	0	0	0	0	0	0	0	0	0	0	0	1	2	0	1	0	2
60326	322	0	0	CYT		35.426	6.19			ExpAA=0.04 First60=0.04 PredHel=0 Topology=o	0				N	17	16.5	3.4	10.9	.	60326	969		ATG	*	60326	969		M	*	1	60326	0	0	9.13	0	0	0	11.74	0	0	0	0	0	9.27	0	0	0	0
51625	983	0	1	CYT		112.38	8.82			ExpAA=269.97 First60=19.17 PredHel=12 Topology=o10-30i244-266o276-295i316-335o379-401i422-439o449-471i612-634o638-657i664-686o728-750i827-849o	12	25.2	25.8	48.9	Y-NoSP	0	11.4	5	3.6	.	51625	2952			*	51625	2952		C	*	1	51625	228.89	0	63.77	0	5.44	10.81	0	0	0	0	0	0	0	0	8.39	67.32	59.59
41637	115	0	1	SIG	25-26	11.345	4.89	8.758	4.49	ExpAA=16.90 First60=16.90 PredHel=0 Topology=o	0				Y-NoSP	6	17.4	14.8	11.3	.	41637	348		ATG	*	41637	348		M	*	1	41637	0	0	0	6.01	20.36	138.91	0	0	0	1	0	0	0	0	0	0	0
12576	327	0	1	CYT		37.73	5.82			ExpAA=0.00 First60=0.00 PredHel=0 Topology=o	0				N	2	11.3	4.6	3.4	.	12576	984		ATG	*	12576	984		M	*	1	12576	38.62	0	127.08	0	13.08	4	12.06	0	0	50.5	0	0	0	0	0	86.35	90.38
12702	343	0	1	CYT		38.844	9.56			ExpAA=44.36 First60=0.00 PredHel=2 Topology=o185-204i211-233o	2	12	86	2	Y-NoSP	3	11.7	6.1	6.7	.	12702	1032		ATG	*	12702	1032		M	*	1	12702	34	0	43.49	0	177.4	0	0	0	0	0	0	96.37	0	105.23	126.66	100.24	80.75
24673	450	0	1	SIG	23-24	49.931	5.81	47.682	5.7	ExpAA=70.60 First60=13.79 PredHel=3 Topology=o48-70i128-150o170-187i	3	13.6	15.1	71.3	Y-NoSP	0	12	6.7	3.6	.	24673	1353			*	24673	1353		V	*	1	24673	0	0	5	0	0	0	0	0	0	0	0	0	0	0	0	6	8
31018	133	0	0	ANC		14.901	10.82	9.293	9.69	ExpAA=13.75 First60=5.48 PredHel=0 Topology=i	0				N	2	16.7	3	6.8	.	31018	396				31018	396		R		1	31018	12	0	0	0	6	0	0	3	0	0	0	0	0	0	0	14	0
39458	690	0	4	CYT		77.421	5.48			ExpAA=1.43 First60=1.43 PredHel=0 Topology=o	0				Y-NoSP	1	12.5	6.7	7.1	.	39458	2073			*	39458	2073		E	*	1	39458	6	0	0	38.84	317.95	527.69	0	0	2	0	0	0	0	0	0	80.94	13
44884	184	0	0	CYT		20.995	5.68			ExpAA=0.00 First60=0.00 PredHel=0 Topology=o	0				N	0	14.1	5.4	4.3	.	44884	555			*	44884	555		T	*	1	44884	1.06	0	90.12	0	135.87	0	0	0	81.85	99.94	0	0	0	0	0	176.73	64.41
7103	125	0	0	CYT		14.014	10.18			ExpAA=0.00 First60=0.00 PredHel=0 Topology=i	0				Y-NoSP	11	21.8	4.8	2.4	.	7103	375			*	7103	374		Q		0.997333	7103	0	0	0	0	8.51	0	3.87	0	6.37	0	0	0	2.45	0	11.65	31.67	0
40606	477	0	2	CYT		50.906	5.75			ExpAA=0.00 First60=0.00 PredHel=0 Topology=o	0				N	14	18.2	5.7	7.5	.	40606	1434		ATG	*	40606	1434		M	*	1	40606	50.92	0	0	0	8.88	0	0	0	0	0	0	0	4.86	8	0	20.95	0
3831	85	0	0	CYT		10.181	9.63			ExpAA=4.74 First60=4.25 PredHel=0 Topology=o	0				N	0	17.6	1.2	3.5	.	3831	258		ATG	*	3831	258		M	*	1	3831	0	0	0	13	4	14	8	0	0	2	2	6	2	3	2	44	12
28044	169	0	0	CYT		18.53	6.46			ExpAA=0.00 First60=0.00 PredHel=0 Topology=o	0				N	1	7.7	5.4	3	.	28044	504				28044	504		H		1	28044	0	0	0	0	8	0	0	18	0	0	0	0	0	0	0	8	0
60283	994	0	4	CYT		110.792	6.25			ExpAA=0.00 First60=0.00 PredHel=0 Topology=o	0				N	19	16.8	6.3	5.1	.	60283	2985			*	60283	2985		G	*	1	60283	382.3	0	257.29	0	41.74	0	0	106.05	75.17	118.96	0	0	0	0	0	819.06	1196.6
62098	479	0	0	CYT		54.861	5.1			ExpAA=0.00 First60=0.00 PredHel=0 Topology=o	0				N	0	7.3	2.3	.	.	62098	1437			*	62098	1436		Q		0.999304	62098	0	0	5.25	0	0	0	0	0	0	0	0	290.36	7.62	0	0	21.45	48.09
20013	227	0	0	CYT		25.312	10.04			ExpAA=15.44 First60=13.22 PredHel=1 Topology=i42-61o	1	8.4	73.1	18.5	N	0	11.9	6.6	3.1	.	20013	684			*	20013	684		K	*	1	20013	3.79	7.94	5.75	1.79	3.05	4.74	0.71	0	1.11	1.8	3.19	0	1.38	0	0	0	5.38
53195	314	2.54777	1	BL/ANC		33.86	11.76			ExpAA=0.00 First60=0.00 PredHel=0 Topology=o	0				N	14	24.5	5.1	6.1	.	53195	945	Y	ATG	*	53195	945	Y	M	*	1	53195	4.07	0	0	8.74	13.38	2.76	2.68	1.37	0	0	0	0	2.72	1.41	4.29	28.48	16.56
48308	879	0	2	CYT		99.828	8.66			ExpAA=0.04 First60=0.00 PredHel=0 Topology=o	0				N	1	12.5	6.3	5.2	.	48308	2640		ATG	*	48308	2640		M	*	1	48308	388.99	97.28	0	0	131.37	0	0	0	0	0	16.03	38.24	0	124.48	40.45	649.06	754.75
55666	478	0	0	ANC		51.131	8.71	47.909	8.67	ExpAA=0.02 First60=0.00 PredHel=0 Topology=o	0				Y-NoSP	6	16.9	10.3	7.9	.	55666	1437		ATG	*	55666	1437		M	*	1	55666	0	3.65	3.03	2.96	0	2.07	0	0	0	0	2.03	0	0.61	0	3.08	26.51	101.59
56757	301	3.32226	1	CYT		31.19	8.84			ExpAA=0.04 First60=0.01 PredHel=0 Topology=o	0				N	1	11.3	8.7	6.3	.	56757	900	Y			56757	900	Y	T		1	56757	1.78	0	0	0	4.82	0	0	3.06	6.3	0	0	0	0	0	0	5.58	5.03
37171	126	0	0	ANC		14.408	7.43	10.761	7.91	ExpAA=54.26 First60=21.65 PredHel=2 Topology=o15-37i102-124o	2	35.2	12.8	52	N	0	14.4	2.4	4	.	37171	375		ATG		37171	375		M		1	37171	1.03	3.57	9.84	0	0	0	0	0	1.96	0	0	0	1	0	2.08	3.28	8.07
57110	1221	0	4	CYT		129.907	4.51			ExpAA=0.00 First60=0.00 PredHel=0 Topology=o	0				Y-NoSP	8	16.8	7.5	8.3	.	57110	3666			*	57110	3666		K	*	1	57110	107.04	8.37	0	0	0	0	19.48	20.76	0	43.75	0	40.94	5.35	5.91	0	123.99	144.89
58293	754	0	0	CYT		83.086	8.46			ExpAA=23.52 First60=0.00 PredHel=1 Topology=o633-655i	1	2.9	84	13.1	Y-NoSP	22	20	5.7	6.5	.	58293	2265		ATG	*	58293	2265		M	*	1	58293	0	5.53	0	0	0	0	83.44	14.14	27.13	33.41	278.41	0	328.89	529.35	0	293.33	126.91
49754	501	0	1	CYT		56.188	9.48			ExpAA=0.01 First60=0.00 PredHel=0 Topology=o	0				N	8	19.2	6	4.8	.	49754	1506			*	49754	1506		L	*	1	49754	0	0	0	2.58	0	0	0	3.28	0	0	9.1	0	0	2.6	0	51.64	0
52664	658	0	3	CYT		74.791	6.11			ExpAA=0.00 First60=0.00 PredHel=0 Topology=o	0				Y-NoSP	0	11.1	6.1	7.3	.	52664	1977			*	52664	1977		F	*	1	52664	0	0	0	13.57	0	0	0	3.17	0	9.24	0	26.07	1.07	0	0	2.54	66.75
64260	637	0	1	CYT		72.367	9.03			ExpAA=49.47 First60=0.66 PredHel=2 Topology=i419-441o445-467i	2	6.9	0.6	92.5	N	0	11.6	5.8	3.5	.	64260	1914		ATG	*	64260	1914		M	*	1	64260	0	8.49	2	0	0	0	4.24	8	1	8.27	5.27	4.35	28.43	5.87	30.44	6.87	0
37673	208	0	0	ANC		23.224	10.77	20.906	10.77	ExpAA=40.97 First60=16.82 PredHel=2 Topology=i7-28o153-175i	2	20.7	60.1	19.2	Y-NoSP	5	14.9	6.7	7.2	.	37673	627			*	37673	627		L	*	1	37673	20.94	60.42	68.12	0	68.99	13.24	14.79	0	1.13	53.96	11.49	10.67	0	0	0	373.85	385.38
9510	391	0.767263	2	CYT		41.177	8.64			ExpAA=14.79 First60=11.25 PredHel=0 Topology=o	0				Y-NoSP	1	12	9.7	3.6	.	9510	1176		ATG	*	9510	1176		M	*	1	9510	17	0	4	6	5	6	2	0	18	12	2	6	21	4	10	50	20
16581	320	0	0	CYT		34.331	9.26			ExpAA=1.57 First60=0.00 PredHel=0 Topology=o	0				N	6	7.5	8.2	11.3	.	16581	957				16581	957		S		1	16581	0	73.19	61.5	0	0	0	0	0	0	6.45	0	0	20.11	0.03	11.56	38.35	11.99
59561	318	0	0	CYT		37.585	12.24			ExpAA=0.00 First60=0.00 PredHel=0 Topology=o	0				Y-NoSP	4	31.4	4.4	3.1	.	59561	957			*	59561	957		A	*	1	59561	10.29	0	13.48	2.92	19.53	12.69	0	0	3.66	11.07	6.32	1.45	20.21	2.22	20.25	440.98	393.67
2461	126	0	0	CYT		14.367	9.04			ExpAA=0.09 First60=0.04 PredHel=0 Topology=o	0				N	0	13.6	5.6	2.4	.	2461	375			*	2461	375		S		1	2461	45	0	14	0	11.27	0	0	5.53	6.8	0	0	0	0	0	0	125.2	140.76
9312	708	0	2	CYT		80.122	9.01			ExpAA=1.01 First60=0.03 PredHel=0 Topology=o	0				N	0	11.2	5.4	5.4	.	9312	2127			*	9312	2127		G	*	1	9312	5	0	0	0	0	0	0	0	0	0	0	0	3	0	0	4	0
13549	409	0	0	CYT		44.589	8.37			ExpAA=2.09 First60=0.01 PredHel=0 Topology=o	0				Y-NoSP	0	18.8	7.1	5.1	.	13549	1230			*	13549	1230		T	*	1	13549	0	0	13	0	0	0	3	2	0	0	0	0	0	0	0	0	0
51864	533	0	0	SIG	29-30	56.335	6.43	53.461	5.92	ExpAA=43.97 First60=21.14 PredHel=2 Topology=i13-35o347-369i	2	8.3	58.5	33.2	Y-NoSP	66	22.5	7.3	9.4	.	51864	1602		ATG	*	51864	1602		M	*	1	51864	92.66	84.01	148.14	26.31	44.34	4.06	12.87	16.06	69.29	69.12	10.32	76.27	81.42	77.54	42.4	811.68	1760.18
57786	1608	0	5	CYT		174.572	5.23			ExpAA=0.78 First60=0.08 PredHel=0 Topology=o	0				Y-NoSP	20	15.4	6.3	5.7	.	57786	4827			*	57786	4827		V	*	1	57786	230.87	0	148.26	0	73.3	0	0	72.01	72.77	78.19	0	0	0	0	0	724.42	804.63
62116	914	0	0	BL	114-115	103.278	6.69	90.545	7.79	ExpAA=204.66 First60=21.45 PredHel=8 Topology=o28-50i98-120o135-157i259-281o325-347i360-382o419-438i875-897o	8	18.9	15.3	65.7	Y	1	13	5.3	3.8	.	62116	2741		ATG		62116	2741		M		1	62116	0	2	4	0	0	0	0	0	0	0	0	0	0	1.04	0	8	1.09
57491	576	3.81944	0	CYT		56.849	8.9			ExpAA=0.00 First60=0.00 PredHel=0 Topology=o	0				Y-NoSP	25	8.5	16	19.6	0.5	57491	1731	Y		*	57491	1731	Y	G	*	1	57491	356.06	0	131.83	0	159.62	0	0	69.96	121.44	143.5	0	0	0	0	0	614.09	933.06
16449	134	0	0	BL/SIG		14.536	10.4			ExpAA=6.50 First60=6.37 PredHel=0 Topology=o	0				N	4	18.7	5.2	9	.	16449	405			*	16449	405		V	*	1	16449	0	0	0	0	0	0	0	0	0	0	0	2	0	0	0	0	2
6124	231	0	1	CYT		24.909	4.85			ExpAA=0.93 First60=0.90 PredHel=0 Topology=o	0				N	9	14.3	7	7.4	.	6124	693			*	6124	692		Y		0.998557	6124	94.43	0	63.76	0	0	0	0	0	0	0	2	0	0	1	1	0	4
56156	2433	0	4	CYT		260.092	7.35			ExpAA=0.01 First60=0.00 PredHel=0 Topology=o	0				Y-NoSP	67	21.1	4.1	8.6	.	56156	7296				56156	7296		R		1	56156	0	41.86	0	84.26	125.64	0	0	14.86	104.33	0	0	132.73	0	0	0	481.23	340.53
58231	181	0	1	SIG	18-19	20.024	5.32	18.161	5.15	ExpAA=0.52 First60=0.14 PredHel=0 Topology=o	0				N	0	12.2	6.1	3.3	.	58231	546		ATG	*	58231	546		M	*	1	58231	130.5	4	17.93	15912.2	42934.3	24425.3	407.09	1635.3	258.05	4.91	338.04	511.5	2.99	323.06	3.63	563.53	436.67
45755	1525	0	2	CYT		162.909	5.13			ExpAA=0.00 First60=0.00 PredHel=0 Topology=o	0				N	7	15.3	7.3	7.2	0.2	45755	4578		ATG	*	45755	4578		M	*	1	45755	90.9	0	0	0	0	0	20.73	0	0	0	66.24	0	0	21.08	0	24.81	365.55
19933	105	0	0	CYT		12.161	9.55			ExpAA=3.50 First60=0.01 PredHel=0 Topology=o	0				N	0	14.4	2.9	4.8	.	19933	315			*	19933	314		A	*	0.996825	19933	0.96	0	0	0	0	275.16	0	4716.68	2686.57	1585.33	0	0	0	0	0	0	0
42849	442	0	1	CYT		49.824	8.64			ExpAA=0.21 First60=0.00 PredHel=0 Topology=o	0				Y-NoSP	10	13.3	5.9	5.9	.	42849	1329			*	42849	1329		R	*	1	42849	139.95	0	72.36	0	59.07	9.31	0	125.82	107.82	176.21	0	0	0	0	0	285.73	295.87
25895	147	0	0	CYT		16.551	8.87			ExpAA=0.20 First60=0.00 PredHel=0 Topology=o	0				N	0	20.4	1.4	4.8	.	25895	444			*	25895	444		L	*	1	25895	0	2	1	0	0	0	0	1	3	1	0	0	8	0	8	4	16
49436	395	0	1	CYT		42.273	5.48			ExpAA=192.83 First60=22.18 PredHel=9 Topology=o23-45i62-84o94-116i123-145o160-182i194-216o231-250i257-279o294-313i	9	48.6	19.7	31.6	Y	8	16.7	7.8	3.5	0.8	49436	1188		ATG	*	49436	1188		M	*	1	49436	0	17.34	0	0	5.5	33.62	0	0	0	0	0	8.85	4.47	7.38	12.08	126.86	0.32
39421	292	4.45205	1	SIG	21-22	31.36	9.62	29.02	9.69	ExpAA=9.85 First60=9.83 PredHel=0 Topology=o	0				N	0	9.9	5.1	6.2	.	39421	879	Y		*	39421	879	Y	T	*	1	39421	0	0	0	0	1.88	0	0	4.42	14.39	30.65	0.36	1.4	0	0	0	11.43	16.14
52295	348	0	1	CYT		39.459	8.38			ExpAA=167.87 First60=23.22 PredHel=8 Topology=i22-44o64-86i93-115o161-183i196-215o254-276i296-313o328-345i	8	47	34.6	18.4	N	0	13.5	5.5	4.3	.	52295	1041				52295	1041		Y		1	52295	19	4	12	6	6	16	2	6	2	10	2	0	12	0	9	8	8
18475	118	0	2	CYT		13.59	7.77			ExpAA=2.21 First60=2.21 PredHel=0 Topology=o	0				N	0	18.8	1.7	2.6	.	18475	351			*	18475	351		S		1	18475	0	0.35	2.46	0	0	0	0	0	2	3	0	0	0	0	0	12.92	19.58
41403	543	0.368324	2	CYT		62.089	6.41			ExpAA=0.06 First60=0.04 PredHel=0 Topology=o	0				Y-NoSP	0	12.5	5.7	3.3	.	41403	1632			*	41403	1632		Y	*	1	41403	0	0	0	1.1	0	0	0	321.43	899.87	0	81.71	69.21	746.34	478.62	146.43	0	4
58134	271	0	0	BL	26-27	30.78	6.86	28.168	6.75	ExpAA=20.11 First60=20.11 PredHel=1 Topology=i7-29o	1	8.1	89.3	2.6	N	0	10.3	7	5.5	.	58134	816			*	58134	816		V	*	1	58134	17.8	0	1.74	2.12	1	0.61	0	0	0	0	2.79	1.31	0	0	0.41	67.77	5.78
15683	482	0	2	CYT		51.983	8.75			ExpAA=187.37 First60=20.22 PredHel=9 Topology=i27-44o68-90i97-119o129-148i161-183o333-355i368-390o436-458i465-480o	9	38	48	13.9	Y	2	12.5	5.2	5.8	.	15683	1443		ATG		15683	1443		M		1	15683	104.26	11.53	15.29	0	0	0	3.53	67.66	73.65	0	26.28	0	0	11.43	11.24	42.13	35.5
2087	194	0	0	SIG	26-27	22.311	9.7	19.364	9.74	ExpAA=23.74 First60=21.88 PredHel=1 Topology=i7-29o	1	11.3	85.1	3.6	N	0	16.5	5.7	3.6	.	2087	585		ATG	*	2087	585		M	*	1	2087	0	0	0	0	0	0	0	7	14	10	0	0	0	0	0	1	0
65026	145	0	0	SIG	24-25	17.034	9.82	14.563	9.84	ExpAA=7.85 First60=7.85 PredHel=0 Topology=o	0				N	0	8.3	3.4	7.6	.	65026	438		ATG	*	65026	438		M	*	1	65026	0	0	0	81.09	0	1	0	0	0	0	0	13	0	0	0	0	4
2932	183	0	0	BL/SIG		19.2	9.13			ExpAA=76.13 First60=22.98 PredHel=4 Topology=o25-47i60-82o134-156i163-182o	4	46.4	42.6	10.9	Y-NoSP	10	18.6	16.4	3.3	.	2932	552			*	2932	552		S	*	1	2932	1.31	0	0	5.78	0	8.36	0.34	0.94	0	0	0	0	0	0	0	0.47	0
31264	183	0	0	BL/SIG		19.992	7.84			ExpAA=82.40 First60=28.34 PredHel=4 Topology=i13-35o50-72i79-101o123-142i	4	46.7	20.3	33	Y	14	29.1	.	20.9	.	31264	546				31264	546		S		1	31264	28.78	5.06	0	0	0	1	0	0	0	0	0	0	0	0	0	24.1	10.33
57972	1276	0	2	CYT		138.892	9.64			ExpAA=0.05 First60=0.00 PredHel=0 Topology=o	0				N	52	15.7	5.4	11.7	.	57972	3831			*	57972	3831		Q	*	1	57972	145.26	0	86.54	0	15.83	0	2.8	0	0	14.79	0	0	0	0	0	43.65	382.85
48334	966	0	4	CYT		109.282	6.57			ExpAA=0.01 First60=0.01 PredHel=0 Topology=o	0				N	4	11.5	4.6	7.6	.	48334	2895				48334	2895		H		1	48334	431.29	44.44	135.57	0	197.95	0	0	0	0	0	0	8.24	0	0	285.42	372.88	183.29
58447	751	0	3	CYT		85.582	6.09			ExpAA=0.00 First60=0.00 PredHel=0 Topology=o	0				Y-NoSP	0	11.5	4	2.5	.	58447	2256			*	58447	2256		L	*	1	58447	0	0	0	0	11.75	0	11.85	0	0	0	1.86	0.69	0	0	0	67.65	0
20920	107	0	0	SIG	31-32	12.135	8.91	8.615	7.81	ExpAA=22.27 First60=22.04 PredHel=1 Topology=i13-35o	1	20.6	67.3	12.1	N	0	10.3	6.5	2.8	.	20920	324			*	20920	324		Y	*	1	20920	0	0	0	51.78	63.63	41.52	59.03	89.76	127.81	85.38	70.06	59.03	0	36.32	0.98	0	0
62172	376	0	1	SIG	35-36	42.108	9.2	38.404	9.04	ExpAA=23.09 First60=23.08 PredHel=1 Topology=i7-29o	1	5.9	92.3	1.9	N	0	14.1	7.2	7.4	.	62172	1131		ATG	*	62172	1131		M	*	1	62172	179.35	0	30.05	0	114.61	0	0	115.47	224.33	279.39	0	0	0	0	0	159.86	236.64
53882	360	0	1	SIG	22-23	39.496	4.89	37.163	4.79	ExpAA=0.45 First60=0.45 PredHel=0 Topology=o	0				Y-NoSP	1	12.2	11.4	5.3	.	53882	1083		ATG	*	53882	1083		M	*	1	53882	0	8	0	0	0	0	0	0	0	0	10	0	220	86	11	2	4
61806	435	0	1	CYT		45.686	5.54			ExpAA=0.07 First60=0.06 PredHel=0 Topology=o	0				Y-NoSP	11	10.6	16.3	17.7	.	61806	1308		ATG	*	61806	1308		M	*	1	61806	252.57	0	266.15	0	0	0	33.1	0	0	0	0	0	0	52.05	34.4	135.86	215.12
22438	51	0	0	SIG	15-16	5.742	8.19	4.145	6.26	ExpAA=0.16 First60=0.16 PredHel=0 Topology=o	0				N	0	19.6	3.9	7.8	.	22438	156		ATG	*	22438	156		M	*	1	22438	0	0	0	2.43	0	0	0	9	5	3	0	0	0	0	0	0	14
2640	169	0	1	CYT		18.685	10.03			ExpAA=0.01 First60=0.00 PredHel=0 Topology=o	0				Y-NoSP	1	14.2	6.5	4.7	.	2640	510		ATG	*	2640	510		M	*	1	2640	0	4.68	0	8.33	0	5.4	0	0	0	0	3.45	0	0	0	0	3.45	1.16
20704	96	0	1	CYT		10.634	6.8			ExpAA=0.00 First60=0.00 PredHel=0 Topology=o	0				Y-NoSP	5	12.6	3.2	9.5	.	20704	288			*	20704	286		K		0.993056	20704	0	0	0	0	0	0	0	0.99	3.45	0	0	0	0	0	0	4.98	3.95
54871	1156	0	5	CYT		128.898	5.01			ExpAA=0.06 First60=0.00 PredHel=0 Topology=o	0				N	4	15.1	4.6	5.9	.	54871	3471		ATG	*	54871	3471		M	*	1	54871	523.84	0	216	0	135.96	0	0	128.4	210.84	115.98	0	0	0	0	0	1215.99	870.34
45398	810	0	0	CYT		91.138	8.32			ExpAA=0.93 First60=0.01 PredHel=0 Topology=o	0				Y-NoSP	2	12.6	5.9	4.8	.	45398	2433		ATG	*	45398	2433		M	*	1	45398	34.62	631.32	947.3	0	198.89	0	0	0.64	224.65	0	38.76	0	0	0	0	302.23	322.76
50032	1004	0	2	BL/SIG		112.241	6.12			ExpAA=74.38 First60=44.00 PredHel=3 Topology=i12-34o44-66i75-97o	3	6.6	91.3	2.1	Y-NoSP	1	11.8	5.1	4.9	.	50032	3015			*	50032	3015		L	*	1	50032	0	36.62	7.55	0	33.65	0	0	0	62.84	69.96	0	0	122.3	4.02	52.94	780.96	449.97
45035	524	0	1	SIG	18-19	57.124	8.12	55.312	8.13	ExpAA=42.65 First60=42.60 PredHel=2 Topology=o5-22i35-57o	2	7.4	90.1	2.5	Y-NoSP	1	10.1	12	7.6	0.6	45035	1575			*	45035	1575		A	*	1	45035	0	0	0	203.19	143.11	46.94	145.7	217.84	212.68	2.44	131.44	178.36	37.65	111.11	17.71	1191.69	1138.96
60784	261	0	0	CYT		25.783	3.91			ExpAA=2.43 First60=0.08 PredHel=0 Topology=o	0				Y	13	24.6	4.6	5	.	60784	780				60784	780		R		1	60784	0	0	0	0	0	0	0.66	0	11.46	9.11	0	0	1.37	0	0	0	0
38813	260	0	0	BL	19-20	30.847	9.29	28.885	9.35	ExpAA=0.05 First60=0.00 PredHel=0 Topology=o	0				N	0	10.4	3.5	4.2	.	38813	783		ATG	*	38813	783		M	*	1	38813	1.67	0	0	0	0	0	0.91	78.06	1	147.81	1	0	1.01	0	0	0	0
41600	210	0	0	BL/SIG		22.635	7.49			ExpAA=10.68 First60=0.06 PredHel=0 Topology=o	0				Y	11	27.8	0.5	21.5	.	41600	627				41600	627		P		1	41600	66.62	16.24	14.27	0.77	1	5.55	0	2.45	0	0	0	0	0	0	0	38.49	77.96
40067	288	0	0	CYT		25.178	9.33			ExpAA=9.46 First60=2.66 PredHel=0 Topology=o	0				Y-NoSP	0	21.2	49.7	.	11.5	40067	867			*	40067	867		K	*	1	40067	0	10.74	27.77	12.33	5.19	1.36	0	0	2.1	8.14	0	0	0	0	0	33.5	67.7
39491	1108	0	3	CYT		122.301	9.29			ExpAA=0.01 First60=0.00 PredHel=0 Topology=o	0				N	22	11.6	7.9	7.8	.	39491	3327			*	39491	3327		V	*	1	39491	0	0	0	0	0.03	0	12.19	0	0	106.33	0	43.46	182.3	52.06	31.57	0	0
41047	452	0.442478	3	CYT		48.505	8.93			ExpAA=0.02 First60=0.00 PredHel=0 Topology=o	0				Y-NoSP	17	15.3	10.4	5.8	.	41047	1353		ATG		41047	1353		M		1	41047	0	60.29	12.75	0	0	0	0	35.78	0	42.52	0	0	36.88	0	0	217.31	297.69
5626	279	0	0	CYT		29.724	6.39			ExpAA=25.65 First60=22.03 PredHel=1 Topology=i13-35o	1	7.9	87.4	4.7	N	0	6.8	11.5	3.2	.	5626	834		ATG	*	5626	834		S		1	5626	2	4	4	0	0	1	0	0	0	0	0	0	1	0	0	4	3
48872	1007	0	1	CYT		114.565	8.99			ExpAA=0.03 First60=0.00 PredHel=0 Topology=o	0				Y-NoSP	0	13.9	5.3	3.6	.	48872	3024			*	48872	3024		L	*	1	48872	41.29	0	0	0	19.08	0	0	43.4	31.44	0	0	0	0	0	0	108.93	0
39760	200	6.5	0	CYT		21.302	9.46			ExpAA=22.79 First60=0.00 PredHel=1 Topology=i104-126o	1	11.1	36.7	52.3	Y	4	12.6	5.5	4.5	.	39760	597	Y			39760	597	Y	K		1	39760	0	0	0	6.74	31.14	11.33	2.22	0	0	3.62	0	0.75	0	2.11	2.39	3.76	5.3
31907	139	0	0	CYT		15.755	9.41			ExpAA=0.38 First60=0.18 PredHel=0 Topology=i	0				N	0	15.9	6.5	2.9	.	31907	414		ATG		31907	414		M		1	31907	0	0	6	0	0	0	0	0	0	0	0	0	0	0	1	0	0
1573	254	0	0	CYT		28.729	8.33			ExpAA=0.10 First60=0.07 PredHel=0 Topology=o	0				N	0	13	3.1	2.8	.	1573	765			*	1573	765		F	*	1	1573	8	3	4	4	2	0	2	3	2	2	1	0	3	0	0	4	1
39844	562	0	2	CYT		61.719	8.89			ExpAA=0.38 First60=0.01 PredHel=0 Topology=o	0				Y-NoSP	0	12.6	8.2	5	.	39844	1689			*	39844	1689		C	*	1	39844	0	0	0	0	21	30.84	0	0	0	80.41	0	0	0	2.88	0	9.16	0
20320	209	0	2	SIG	19-20	23.821	8.9	21.714	8.92	ExpAA=0.00 First60=0.00 PredHel=0 Topology=o	0				N	1	18.3	5.3	5.8	.	20320	624				20320	624		G		1	20320	0	1	0	0	486.96	2	2	1203.22	621.58	670.22	3	1	0	1	0	0	0
56121	157	0	0	CYT		18.271	10.56			ExpAA=0.07 First60=0.06 PredHel=0 Topology=o	0				N	2	15.3	3.8	8.9	.	56121	474			*	56121	474		L	*	1	56121	5103	1900	4151	750	684	818	553	783	1270	1047	326	846	1579	487	1184	29857.8	15384
1170	156	0	1	CYT		18.573	9.07			ExpAA=0.01 First60=0.00 PredHel=0 Topology=o	0				Y-NoSP	0	10.9	2.6	7.1	.	1170	471		ATG	*	1170	471		M	*	1	1170	2.06	0	1.18	7.19	0	1	2.97	0	1.93	3	1	1	2	0	0	4	0
12300	169	0	1	CYT		17.495	4.53			ExpAA=0.00 First60=0.00 PredHel=0 Topology=o	0				Y-NoSP	20	19.6	8.9	8.3	.	12300	507			*	12300	506		Y		0.998028	12300	30.87	33.66	0.91	0	0	0	0.45	5.59	8.06	3.77	0	0	0	0	0	20.26	0
41914	144	0	1	SIG	19-20	16.604	7.99	14.591	8.06	ExpAA=0.01 First60=0.01 PredHel=0 Topology=o	0				Y-NoSP	0	11.8	10.4	4.2	.	41914	435		ATG	*	41914	435		M	*	1	41914	0	0	0	0	0	2.05	6.07	170.79	109.13	2.09	0.75	2.08	0	0	0	0	10
44075	611	0	1	CYT		68.828	9.43			ExpAA=2.90 First60=0.00 PredHel=0 Topology=o	0				N	1	11.3	5.2	6.2	.	44075	1836		ATG	*	44075	1836		M	*	1	44075	64.44	2.52	2.05	0	0	0	11.19	4.67	0	2.4	0	4.72	0	0	0	161.11	189.15
46074	614	0	0	CYT		68.561	6.98			ExpAA=0.02 First60=0.01 PredHel=0 Topology=o	0				N	1	13.7	6.5	4.2	.	46074	1845			*	46074	1845		S	*	1	46074	0	0	0	0	0	0	0	0	7.02	44.16	0	0	0	0	0	0	0
20473	128	0	0	CYT		14.804	9.5			ExpAA=2.96 First60=2.93 PredHel=0 Topology=o	0				Y-NoSP	3	13.3	2.3	5.5	.	20473	387			*	20473	387		K	*	1	20473	30.89	0	0	0	0	0	0	0	0	0	0	4.79	0	0	3.7	29.3	3.89
35609	64	0	1	SIG	16-17	7.277	9.3	5.535	10.22	ExpAA=0.28 First60=0.28 PredHel=0 Topology=o	0				N	0	10.9	4.7	6.3	.	35609	195		ATG	*	35609	195		M	*	1	35609	0	0	0	0	0	0	0	0	0	0	0	0	0	0	0	0	0
34308	51	0	0	SIG	19-20	5.649	9.42	3.442	8.03	ExpAA=19.30 First60=19.30 PredHel=1 Topology=i7-29o	1	44	42	14	Y-NoSP	2	26	.	4	.	34308	151		ATG		34308	151		M		1	34308	0	0	0	1	2	0.9	0	2	2	0	0	0	1.06	1.11	2	5.99	2
63888	151	0	0	CYT		16.254	8.64			ExpAA=0.00 First60=0.00 PredHel=0 Topology=o	0				Y-NoSP	4	18.7	8.7	6	.	63888	453		ATG	*	63888	451		A	*	0.995585	63888	106.03	0	0	0.14	6.75	1	0	0	0	0	0	0	4.6	0	0	45.99	76.87
60069	601	0	2	CYT		68.299	8.1			ExpAA=0.02 First60=0.00 PredHel=0 Topology=o	0				N	1	10.3	4.7	6	.	60069	1806		ATG	*	60069	1806		M	*	1	60069	64.3	0	23.5	0	8.65	0	0	15.15	10.24	19.5	0	0	0	0	0	199.16	86.88
66117	79	0	0	CYT		8.572	10.43			ExpAA=0.01 First60=0.01 PredHel=0 Topology=o	0				Y-NoSP	5	15.2	15.2	12.7	.	66117	240			*	66117	240		R	*	1	66117	0	0	1	0	1	1	0	0	0	0	0	0	0	0	0	1	0
63920	91	0	1	CYT		9.99	5.05			ExpAA=0.02 First60=0.01 PredHel=0 Topology=o	0				N	0	15.6	5.6	2.2	.	63920	273		ATG	*	63920	272		Y		0.996337	63920	139.78	128.85	35.05	0	252.43	0	0	170.91	337.86	140.23	0	0	0	0	0	488.19	161.15
53395	1729	0	3	CYT		196.92	8.43			ExpAA=0.00 First60=0.00 PredHel=0 Topology=o	0				N	7	14	4.4	5.8	.	53395	5190		ATG	*	53395	5190		M	*	1	53395	50.64	0	0	0	39.37	0	0	53.2	0	0	0	0	0	0	0	44.14	0
18985	105	0	0	CYT		11.085	4.29			ExpAA=55.07 First60=27.17 PredHel=2 Topology=i21-43o58-80i	2	42.3	14.4	43.3	Y-NoSP	2	19.2	4.8	3.8	.	18985	312			*	18985	312		L		1	18985	0	0	0	0	0	0	0	86.14	77.37	77.34	0	0	0	0	0	3.62	5.01
20418	154	0	0	CYT		17.982	5.97			ExpAA=0.00 First60=0.00 PredHel=0 Topology=o	0				N	0	13	3.9	1.3	.	20418	465		ATG	*	20418	465		M	*	1	20418	0.91	0	1.99	0	120.91	0	0	2	0	0	0	0	0	0	0	79.29	21.06
51904	515	0	4	CYT		57.752	5.84			ExpAA=0.08 First60=0.00 PredHel=0 Topology=o	0				Y-NoSP	5	11.9	6	4.7	.	51904	1542		ATG		51904	1542		M		1	51904	10.46	0	19.56	0	8.82	0	0	103.77	62.16	85.84	0	0	6.12	0	0	564.43	228.01
6393	108	0	0	CYT		12.326	6.93			ExpAA=0.77 First60=0.75 PredHel=0 Topology=o	0				Y-NoSP	0	15	2.8	2.8	.	6393	321		ATG	*	6393	321		S		1	6393	0	0	0	0	0	0	0	3.47	0	8.03	0	6.68	0	0	0	53.58	0.56
61570	1063	0	1	BL	21-22	115.692	4.92	113.45	4.91	ExpAA=7.61 First60=0.00 PredHel=0 Topology=o	0				N	11	18.7	4.2	5.9	.	61570	3186		ATG		61570	3186		M		1	61570	0	0	0	0	59	0	0	103.66	41.2	17.48	0	0	0	0	0	75.95	3.74
10397	175	0	0	CYT		20.297	6.22			ExpAA=0.05 First60=0.04 PredHel=0 Topology=o	0				Y-NoSP	0	6.3	3.4	4.6	.	10397	528		ATG	*	10397	528		M	*	1	10397	8	0	5	2	0	0	4	0	0	2	0	4	6	0	2	16	6
45238	715	0	7	CYT		78.914	6.7			ExpAA=0.00 First60=0.00 PredHel=0 Topology=o	0				Y-NoSP	0	10.8	5.6	7.7	.	45238	2148		ATG	*	45238	2148		M	*	1	45238	511.35	0	79.28	0	19.46	0	0	94.41	84.1	123.69	0	0	0	0	0	915.17	843.32
45316	495	0	3	CYT		56.116	6.36			ExpAA=0.07 First60=0.00 PredHel=0 Topology=o	0				Y-NoSP	0	11.9	2.2	3.8	.	45316	1488			*	45316	1488		H	*	1	45316	8.29	4.95	10.34	0	0	0	0	0	0	2.46	0	0	0	0	0	56.18	49.55
20463	135	0	0	CYT		15.715	9.43			ExpAA=43.85 First60=8.43 PredHel=2 Topology=o53-72i93-115o	2	30.4	54.1	15.6	Y-NoSP	0	17	3.7	3	.	20463	408			*	20463	408		G	*	1	20463	41.85	0	80.52	0	8.48	0	0	1	0	6.43	0	5.33	0	0	0	62.2	93.27
64982	167	0	0	BL	15-16	18.548	8.38	16.982	8.27	ExpAA=96.35 First60=34.56 PredHel=4 Topology=o30-52i59-81o96-113i122-144o	4	50	40.4	9.6	Y	0	16.9	2.4	1.2	.	64982	498				64982	498		G		1	64982	49.42	0	14.15	0	0	0	0	8.37	9.63	0	0	0	0	0	0	0	39.59
52067	962	0	4	SIG	27-28	107.542	7.86	104.431	7.51	ExpAA=26.82 First60=0.56 PredHel=1 Topology=o491-513i	1	2.3	51	46.7	N	1	13.5	6.1	5.9	.	52067	2889		ATG	*	52067	2889		M	*	1	52067	17.49	0	28.6	0	11.59	0	0	4.64	0	0	0	0	0	0	0.03	26.17	0
43717	80	0	0	CYT		9.009	9.07			ExpAA=16.32 First60=5.45 PredHel=0 Topology=o	0				Y	1	16.3	2.5	6.3	.	43717	243			*	43717	243		P	*	1	43717	614.37	239.06	476.6	148.04	163.97	201.12	123.54	197.54	287.98	222.32	77.55	216.85	451.54	99.96	302.29	4339.64	2326.81
53110	1217	0	0	CYT		136.063	8.86			ExpAA=0.00 First60=0.00 PredHel=0 Topology=o	0				Y-NoSP	0	15.9	4.3	4.5	.	53110	3654		ATG	*	53110	3654		M	*	1	53110	216.39	46.1	121.64	0	0	0	6.08	0	0	0	0	0	0	0	24.13	54.62	42.28
17975	151	0	0	CYT		15.949	6.45			ExpAA=0.01 First60=0.00 PredHel=0 Topology=o	0				Y-NoSP	16	16	4.7	10.7	.	17975	453			*	17975	452		H		0.997792	17975	0	0	0	0	11.29	0	0	0	0	12	7.23	0	17.7	0	0	0	57.78
59321	392	0	1	CYT		43.128	10.46			ExpAA=0.00 First60=0.00 PredHel=0 Topology=o	0				N	13	20.7	6.4	6.6	.	59321	1173				59321	1173		S		1	59321	0	0	0	2	0	0	0	0	0	2.6	0	0	0	0	0	2	0
421	136	0	0	CYT		15.153	10.29			ExpAA=10.50 First60=0.00 PredHel=0 Topology=i	0				N	6	23	1.5	4.4	.	421	408			*	421	407		H		0.997549	421	0	51.02	12.42	0	3.68	96.11	0	0	0	0	0	0	0	0	0	4.43	0
43115	306	2.28758	0	CYT		33.399	8.83			ExpAA=0.00 First60=0.00 PredHel=0 Topology=i	0				Y-NoSP	0	13.4	5.2	4.9	.	43115	915	Y			43115	915	Y	C		1	43115	2	0	0	0	0	2.11	0	0	0	0	0	2.07	0	0	0	16	0
42272	322	0	1	CYT		36.077	9.86			ExpAA=0.26 First60=0.00 PredHel=0 Topology=o	0				Y-NoSP	18	17.1	6.2	9.9	.	42272	969			*	42272	969		R	*	1	42272	324.88	15.79	190.92	4.81	408.04	4.7	3	1.98	0	2.9	0	3.19	0	0	3.06	1283.93	258.26
59534	1342	0	2	CYT		148.294	8.98			ExpAA=0.08 First60=0.00 PredHel=0 Topology=o	0				N	3	11.6	6.6	7.9	.	59534	4023				59534	4023		C		1	59534	297.19	112.9	249.58	29.43	0	0	0	0	0	0	0	0	25.51	0	0	0	274.71
38679	566	0	1	CYT		63.047	6.48			ExpAA=9.32 First60=0.12 PredHel=0 Topology=o	0				N	0	13.1	7.1	3.5	.	38679	1701		ATG	*	38679	1701		M	*	1	38679	0	0	0	0	333.33	154.21	8.22	0	0	161.4	0	0	0	9.62	0	10.11	2.79
6727	518	0	2	SIG	20-21	56.921	9.63	54.841	9.58	ExpAA=1.55 First60=0.17 PredHel=0 Topology=o	0				Y-NoSP	9	12.4	8.7	12.5	.	6727	1557		ATG	*	6727	1557		M	*	1	6727	0	0	0	0	0	0	0	0	0	0	0	0	2	0	0	0	0
24412	89	0	0	BL/ANC		10.532	10.25			ExpAA=15.13 First60=14.96 PredHel=0 Topology=o	0				N	0	13.5	2.2	4.5	.	24412	270			*	24412	270		H	*	1	24412	3	0	1	0	0	0	1	1	0	2	1	0	0	0	0	3	0
1511	378	0	1	SIG	31-32	43.592	8.95	39.995	8.66	ExpAA=78.04 First60=40.78 PredHel=3 Topology=i7-29o39-61i149-171o	3	17.5	57.4	25.1	N	0	11.9	5.8	4	.	1511	1137			*	1511	1137		V	*	1	1511	0	0	0	3240.2	31	2.92	4936.93	6850	6	4762	11.12	9	7	2	0	0	0
25044	98	0	0	SIG	20-21	11.095	11.44	9.047	11.61	ExpAA=0.22 First60=0.22 PredHel=0 Topology=o	0				Y-NoSP	3	15.3	3.1	6.1	.	25044	297			*	25044	297		A	*	1	25044	0	0	0	0	0	0	0	0	0	0	0	0	0	0	0	0	0
40815	160	0	0	ANC		18.589	9.21	14.341	9.69	ExpAA=31.39 First60=28.99 PredHel=1 Topology=i20-42o	1	13.8	73.8	12.5	Y-NoSP	0	16.3	3.1	2.5	.	40815	637			*	40815	485		H		0.761381	40815	47.87	25.53	51.31	10.67	23.02	25.51	8.02	5	17.21	21.62	9	8.98	43	29.36	16.54	57.14	76.52
59257	366	0	1	CYT		40.253	7.05			ExpAA=0.20 First60=0.00 PredHel=0 Topology=o	0				Y-NoSP	7	13.7	8.8	6	.	59257	1095		ATG		59257	1095		M		1	59257	5.09	0	0	5.58	4.47	0	6.67	3.81	12.19	0	0	0	0	0	0	110.73	0
56635	967	0	3	CYT		110.523	8.52			ExpAA=0.00 First60=0.00 PredHel=0 Topology=o	0				Y-NoSP	20	14.4	2.6	5.6	.	56635	2904			*	56635	2904		R	*	1	56635	0	15.24	0	0	0	4.97	0	0	0	0	0	0	0	0	0	25.78	1.48
40121	510	0	0	SIG	25-26	58.421	6.89	55.509	6.69	ExpAA=34.46 First60=34.45 PredHel=2 Topology=o10-27i34-52o	2	6.9	91.8	1.4	Y-NoSP	0	12.2	5.9	4.5	.	40121	1533			*	40121	1533		S	*	1	40121	0	0	0	2.2	7.9	4.47	0	67.58	2.08	2.05	2.15	0	0	6.98	2.07	189.29	0
40566	590	1.52542	3	CYT		63.287	8.73			ExpAA=0.00 First60=0.00 PredHel=0 Topology=o	0				Y-NoSP	8	14.2	10.7	10.2	.	40566	1773	Y		*	40566	1773	Y	A	*	1	40566	17.57	2.63	25.78	0	0.04	0	3.32	23.59	44.62	0	0	1.54	30.22	0	17.15	111.98	158.49
30870	136	0	0	CYT		15.37	10.66			ExpAA=0.96 First60=0.93 PredHel=0 Topology=o	0				Y-NoSP	0	18.4	4.4	4.4	.	30870	411			*	30870	411		Q	*	1	30870	0	0	4	0	0	0	0	6	4	7	0	0	0	0	0	10	10
41913	246	0	2	SIG	19-20	28.043	8.23	26.031	8.26	ExpAA=0.00 First60=0.00 PredHel=0 Topology=o	0				Y-NoSP	1	13	8.1	6.5	.	41913	741		ATG	*	41913	741		M	*	1	41913	3	0	0	196.48	1.92	118.37	0	0	0.14	161.59	106.09	112.01	40.67	68.99	21.24	6.05	0
53383	308	0	0	CYT		32.194	5.8			ExpAA=0.43 First60=0.00 PredHel=0 Topology=o	0				Y-NoSP	1	13.3	11.7	3.9	.	53383	927		ATG	*	53383	927		M	*	1	53383	0	0	0	0	0	0	4.44	0	0	0	2	0	0	0	3.27	5.04	19.57
17575	98	0	0	BL/SIG		10.722	6.04			ExpAA=0.01 First60=0.00 PredHel=0 Topology=o	0				Y-NoSP	0	19.4	8.2	5.1	.	17575	297		ATG	*	17575	297		M	*	1	17575	0	1	0	0	1	6	0	0	9	0	0	0	0	0	0	0	2
57917	279	0	0	CYT		31.108	6.16			ExpAA=18.61 First60=18.29 PredHel=1 Topology=i28-45o	1	6.1	83.9	10	Y-NoSP	0	14	5	2.5	.	57917	840		ATG	*	57917	840		M	*	1	57917	2	0	5	4	0	6	0	0	2	0	2	0	10	4	3	2	0
50856	193	0	2	CYT		20.984	10.5			ExpAA=0.04 First60=0.04 PredHel=0 Topology=o	0				Y-NoSP	24	25.4	6.7	5.7	.	50856	582			*	50856	582		E	*	1	50856	17	43.74	26.23	1.27	0	0	2.43	15.83	7.11	12.04	13.32	20.14	370.86	23.2	16.89	25.34	39.03
12852	110	0	0	CYT		11.747	10.13			ExpAA=0.00 First60=0.00 PredHel=0 Topology=i	0				Y-NoSP	0	8.3	6.4	1.8	.	12852	327				12852	327		R		1	12852	24.46	5	4.78	0	3.03	3	4	0	0	0	1	0	0	0	0	22.93	9.05
9078	589	0	0	CYT		65.575	6.36			ExpAA=204.54 First60=21.52 PredHel=9 Topology=o39-61i161-183o188-210i236-258o285-307i328-350o382-404i483-505o515-537i	9	33.6	19.2	47.2	Y-NoSP	0	12.7	4.9	3.4	.	9078	1770		ATG	*	9078	1770		M	*	1	9078	10	2	0	0	0	0	0	0	0	0	0	0	2	2	2	4	0
5866	94	0	0	CYT		10.291	10.6			ExpAA=0.15 First60=0.07 PredHel=0 Topology=o	0				N	2	12.8	6.4	5.3	.	5866	285			*	5866	285		I	*	1	5866	2	0	0	0	4	0	0	2	0	0	0	0	0	0	0	0	14
26743	85	0	0	CYT		9.139	9.69			ExpAA=0.24 First60=0.24 PredHel=0 Topology=o	0				Y-NoSP	3	15.3	7.1	10.6	.	26743	258			*	26743	258		K	*	1	26743	1	0	0	0	0	0	0	0	0	0	0	0	0	0	0	0	0
19719	107	0	0	BL/SIG		12.817	10.45			ExpAA=53.09 First60=38.46 PredHel=2 Topology=i12-34o54-76i	2	41.5	18.9	39.6	Y-NoSP	0	11.3	1.9	7.5	.	19719	318				19719	318		I		1	19719	0	0	0	77.08	40.17	0	0	0	26.42	16.54	0	33.94	0	0	0	3.03	11.94
3596	145	0	0	CYT		16.201	11.3			ExpAA=0.60 First60=0.60 PredHel=0 Topology=i	0				Y-NoSP	1	11.7	8.3	4.1	.	3596	438		ATG	*	3596	438		M	*	1	3596	2	6	0	0	2	2	0	0	1	0	2	0	2	2	2	2	0
1008	105	0	0	CYT		12.149	4.76			ExpAA=0.00 First60=0.00 PredHel=0 Topology=i	0				N	1	12.4	5.7	4.8	.	1008	318			*	1008	318		L	*	1	1008	0	0	0	22	106	19	3	71	22	1	7	0	0	10	4	0	0
16499	134	0	0	ANC		14.678	10.21	6.9	10.22	ExpAA=18.89 First60=13.66 PredHel=1 Topology=i45-67o	1	16.4	50	33.6	Y-NoSP	3	17.9	5.2	4.5	.	16499	405			*	16499	405		C	*	1	16499	0	0	9.24	0	0	0	0	28.89	36.93	46.05	0	0	0	0	0	2.79	0
63852	1736	0	5	CYT		190.991	8.4			ExpAA=13.29 First60=0.00 PredHel=0 Topology=o	0				N	8	15.7	7.6	7	.	63852	5211			*	63852	5211		A	*	1	63852	0	0	0	27.44	68.77	48.39	0	88.84	165.62	238.09	90.79	8.29	133.32	0	161.5	764.51	307.8
45501	100	0	0	CYT		11.127	8.59			ExpAA=1.99 First60=1.10 PredHel=0 Topology=o	0				N	0	19.2	5.1	6.1	.	45501	300		ATG	*	45501	299		H		0.996667	45501	0	0	0	1029.56	404.69	832.56	0	82.21	0	0	188.02	580	2	153.27	0	0	0
44717	981	0	1	CYT		106.578	5.9			ExpAA=0.22 First60=0.22 PredHel=0 Topology=o	0				Y-NoSP	11	17.9	7.7	5.7	.	44717	2946			*	44717	2946		V	*	1	44717	71.17	0	42.2	0	18.42	0	0	49.81	0	0	0	7.02	0	0	0	235.51	226.94
42504	125	0	0	CYT		14.465	7.94			ExpAA=4.53 First60=0.00 PredHel=0 Topology=o	0				Y-NoSP	1	16.1	5.6	4	.	42504	372				42504	372		E		1	42504	0	0	0	1.76	258.03	0	0	0	0	0	0	11	0	0	0	0	12
17634	82	0	1	ANC		9.359	8.63	7.483	8.78	ExpAA=37.04 First60=26.32 PredHel=2 Topology=o25-47i54-71o	2	47.6	43.9	8.5	N	0	8.5	2.4	4.9	.	17634	249			*	17634	249		G	*	1	17634	0	0	1	0	0	0	0	0	0	1	1	0	1.07	0	0.98	0	0
6578	597	0	4	CYT		65.083	6.35			ExpAA=7.23 First60=0.00 PredHel=0 Topology=o	0				Y-NoSP	1	9.2	12.6	6.4	.	6578	1794			*	6578	1794		V	*	1	6578	0	0	0	0	0	0	0	0	0	24.98	0.17	0	23.7	0	0	0	7.39
58522	323	0	0	CYT		34.64	10.31			ExpAA=0.00 First60=0.00 PredHel=0 Topology=o	0				Y-NoSP	23	14.2	14.6	9	.	58522	972		ATG	*	58522	972		M	*	1	58522	219.62	0	435.85	0	24.86	0	0	0	0	0	0	44.98	0	83.7	81.69	1797.72	1918.96
62455	1336	0	3	CYT		138.276	5.83			ExpAA=0.03 First60=0.00 PredHel=0 Topology=o	0				N	54	18.3	5.3	12.6	.	62455	4011			*	62455	4011		Q	*	1	62455	0	131.85	0	23.25	0	0	0	0	0	0	0	0	0	0	65.55	105.24	111.49
50346	834	0	0	BL	21-22	91.648	8.19	89.478	7.88	ExpAA=183.15 First60=0.18 PredHel=8 Topology=o169-191i251-273o515-537i550-572o577-599i629-651o655-677i733-755o	8	21.1	59.8	19.1	Y	0	14.6	7.6	5	.	50346	2693			*	50346	2507		A		0.930932	50346	324.28	247.08	169.43	0	0	0	0	0	114.87	400.43	0	399.33	38.88	335.43	722.61	712.86	757.06
24423	112	0	0	CYT		12.134	9.41			ExpAA=21.76 First60=0.05 PredHel=1 Topology=o71-93i	1	19.6	63.4	17	Y-NoSP	8	19.6	1.8	17	.	24423	339			*	24423	339		D	*	1	24423	0	0	0	4.09	0	0	0	0	0	0	0	0	5.98	2.4	0	0	0
55842	714	0	1	SIG	32-33	79.557	5.67	75.841	5.54	ExpAA=0.00 First60=0.00 PredHel=0 Topology=o	0				N	8	13	4.3	5.2	.	55842	2145			*	55842	2145		I	*	1	55842	84.51	56.3	35.81	20.89	18.94	14.86	0	0	0	16.4	32.22	3.07	12.09	0	0	177.38	188.86
19899	110	0	0	CYT		12.7	10.26			ExpAA=0.06 First60=0.05 PredHel=0 Topology=o	0				Y-NoSP	0	9.1	5.5	6.4	.	19899	333			*	19899	333		S	*	1	19899	1.32	0	1.22	0	2.37	0	0	15.2	10.64	10.99	0	0	2.87	0	0	54.92	90.41
61903	1340	0	0	SIG	25-26	144.814	4.42	142.09	4.43	ExpAA=10.29 First60=7.54 PredHel=0 Topology=o	0				Y-NoSP	19	18.4	4	8.1	.	61903	4023		ATG	*	61903	4023		M	*	1	61903	2.23	0	0	70.57	132.81	49.06	45.1	51.16	3.94	113.01	33.64	45.83	2.52	5.13	6.81	85.1	150.98
24665	156	0	0	CYT		17.768	8.23			ExpAA=11.11 First60=0.09 PredHel=0 Topology=o	0				N	0	13.5	7.7	2.6	.	24665	471			*	24665	471		D	*	1	24665	10	2	39	1	0	0	0	0	0	0	0	0	1	0	0	6	8
54168	516	0	3	CYT		58.461	5.83			ExpAA=0.03 First60=0.00 PredHel=0 Topology=o	0				N	0	11.4	5.8	5.6	.	54168	1551			*	54168	1551		D	*	1	54168	8.6	0	28.95	0	0	0	0	0	0	0	0	34	0	2.28	0	21.96	69.74
56087	99	0	0	CYT		11.019	6.95			ExpAA=0.00 First60=0.00 PredHel=0 Topology=o	0				N	0	6.1	11.1	5.1	.	56087	300			*	56087	300		L	*	1	56087	0	0	0	4	3	8	0	0	2	3	4	3	8	0	6	6	4
8118	412	0	0	CYT		45.331	7.7			ExpAA=0.01 First60=0.00 PredHel=0 Topology=o	0				Y	0	11.2	4.6	5.3	.	8118	1239		ATG	*	8118	1239		M	*	1	8118	7	5	3	0	2	2	0	0	5	2	0	2	4	6	6	10	4
43677	80	0	0	CYT		8.875	9.12			ExpAA=2.74 First60=1.10 PredHel=0 Topology=o	0				Y	1	15	3.8	7.5	.	43677	243			*	43677	243		P	*	1	43677	870.39	334.99	733.92	234.56	230.13	288.56	149.69	246.19	434.56	320.61	85.46	325.14	527.45	174.99	394.7	5939.11	3143.27
31421	121	0	0	SIG	25-26	13.033	8.83	10.345	7.69	ExpAA=1.80 First60=1.79 PredHel=0 Topology=o	0				N	2	27.3	9.1	1.7	.	31421	366			*	31421	366		Y	*	1	31421	0	0	19.01	0	0	0	0	0	0	0	0	0	0	0	0	0	2.38
56273	975	0	2	CYT		103.961	9.94			ExpAA=304.11 First60=17.70 PredHel=12 Topology=i20-42o92-114i119-141o145-167i180-202o222-244i251-273o298-320i437-459o474-496i508-530o575-597i	12	27.1	16.3	56.6	Y-NoSP	0	13.7	8	6.7	.	56273	2922		ATG		56273	2922		M		1	56273	0	0	0	0	0	0	0	5.52	10.43	10.9	0	0	0	0	0	5.41	11.53
39459	723	0	4	CYT		81.333	5.32			ExpAA=1.43 First60=1.43 PredHel=0 Topology=o	0				Y-NoSP	0	12	6.4	6.9	.	39459	2172			*	39459	2172		E	*	1	39459	0	62	15	125.16	360.05	910.31	0	0	0	0	0	0	0	0	0	28.06	0
55556	1083	0	4	CYT		119.378	9.47			ExpAA=0.00 First60=0.00 PredHel=0 Topology=o	0				Y-NoSP	4	10.7	8.1	12.8	.	55556	3246		ATG		55556	3246		M		1	55556	0	0	0	21.92	0	0	2	0	9.84	0	9.92	0	0	1.46	0	0	52.4
31772	102	0	1	CYT		11.464	11.77			ExpAA=0.00 First60=0.00 PredHel=0 Topology=i	0				N	13	20.8	2	15.8	.	31772	306			*	31772	305		Q		0.996732	31772	0	0	9	0	0	0	0	0	0	4	0	0	0	0	0	0	12
9464	188	0	0	CYT		21.129	8.65			ExpAA=0.00 First60=0.00 PredHel=0 Topology=o	0				N	1	14.4	4.3	2.7	.	9464	567			*	9464	567		I	*	1	9464	2	0	4	0	6	1	2	0	0	4	2	0	6	3	0	4	2
55805	251	0	0	CYT		28.103	6.16			ExpAA=0.00 First60=0.00 PredHel=0 Topology=o	0				Y-NoSP	9	19.5	4	6	.	55805	756			*	55805	756		N	*	1	55805	0	7.26	11	4.18	5.96	4.39	0	4.56	0	0	3	0	0	0	3.26	33.27	47.34
47864	55	0	0	CYT		6.231	6.52			ExpAA=0.54 First60=0.54 PredHel=0 Topology=o	0				Y-NoSP	2	18.2	5.5	9.1	.	47864	168		ATG	*	47864	168		M	*	1	47864	881.67	331.9	689.42	72.99	92.05	98.75	50	77.07	116.97	91.15	24.6	121.05	199.93	56.31	94.36	5293.52	2998.49
49187	1627	0	4	CYT		183.613	7.8			ExpAA=0.00 First60=0.00 PredHel=0 Topology=o	0				Y-NoSP	6	12.2	5.6	7.5	.	49187	4884		ATG	*	49187	4884		M	*	1	49187	0	0	26.8	0	12.37	26.07	0	0	19.57	20.24	0	0	0	0	24.97	23.88	725.68
56417	476	0	1	CYT		54.248	6			ExpAA=3.05 First60=0.00 PredHel=0 Topology=o	0				N	1	10.9	4.4	6.1	.	56417	1431			*	56417	1431		T	*	1	56417	0	0	2	0	0	0	0	0	0	0	0	0	0	0	0	0	0
38050	1355	0	6	CYT		142.376	6.83			ExpAA=0.00 First60=0.00 PredHel=0 Topology=o	0				Y-NoSP	43	18.5	8.6	7.4	.	38050	4068			*	38050	4068		P	*	1	38050	182.94	1127.93	1411.25	0	0	0	0	252.12	326.24	468.09	0	0	620.87	0	416.16	1274.83	2324.39
54184	1322	0	7	CYT		146.496	8.69			ExpAA=0.08 First60=0.00 PredHel=0 Topology=o	0				Y-NoSP	3	15.6	5.9	8.8	.	54184	4483		ATG	*	54184	3971		M		0.885791	54184	247.96	0	13.93	0	113.45	0	0	0	0	123.19	0	0	0	0	44.58	389.44	231.99
60866	718	0	2	CYT		79.607	5.53			ExpAA=0.01 First60=0.00 PredHel=0 Topology=o	0				N	4	15	6.3	6.3	.	60866	2157			*	60866	2157		E	*	1	60866	0	987.53	183.44	242.46	267.3	0	252.62	148.66	230.33	0	0	182.42	0	0	0	3132.26	2842.59
1202	249	0	0	CYT		24.836	11.12			ExpAA=4.08 First60=4.08 PredHel=0 Topology=o	0				Y-NoSP	34	19.7	17.7	10	1.2	1202	750			*	1202	750		G	*	1	1202	0	0	0	0	13	2	0	127	51	12	0	0	0	0	0	0	10
9275	182	0	1	BL/SIG		19.599	5.61			ExpAA=1.51 First60=1.51 PredHel=0 Topology=o	0				Y-NoSP	1	19.2	6.6	4.9	.	9275	549			*	9275	549		G	*	1	9275	77	111	286	0	0	0	2	0	0	0	0	0	3	0	17	2	6
8458	159	0	0	SIG	19-20	16.581	9.4	14.539	9.1	ExpAA=14.80 First60=7.12 PredHel=0 Topology=o	0				Y-NoSP	0	10.7	18.2	3.1	.	8458	480		ATG	*	8458	480		M	*	1	8458	3	0	3	6	12	10	1	2	6	2	0	11	14	3	8	12	0
65201	80	0	0	CYT		9.088	8.76			ExpAA=0.20 First60=0.20 PredHel=0 Topology=o	0				Y-NoSP	0	19	3.8	3.8	.	65201	240		ATG	*	65201	239		Y		0.995833	65201	0	0	0	0	6.67	30.11	9.8	0	16	16.03	0	2.46	0	0	0	0	0
8470	273	0	1	CYT		30.224	10.41			ExpAA=0.00 First60=0.00 PredHel=0 Topology=o	0				Y-NoSP	1	12.1	11.7	5.5	.	8470	822		ATG	*	8470	822		M	*	1	8470	6	0	0	0	6	6	1	2	0	3	1	2	4	0	2	0	0
960	477	0	1	CYT		53.203	8.76			ExpAA=0.02 First60=0.00 PredHel=0 Topology=o	0				N	0	12.8	7.5	4	.	960	1434		ATG	*	960	1434		M	*	1	960	0	0	0	0	264	590	0	0	4	1	0	3	0	2	0	2	2
65147	330	0	0	CYT		29.848	9.64			ExpAA=1.46 First60=0.19 PredHel=0 Topology=o	0				Y-NoSP	20	25.2	37.3	3.9	1.8	65147	993			*	65147	993		G	*	1	65147	18104	0	21084	3	4	0	2	7202	1654	3	0	1	0	8	1	22374	61740
17295	133	0	0	CYT		14.785	8.67			ExpAA=0.00 First60=0.00 PredHel=0 Topology=o	0				Y-NoSP	3	14.3	8.3	10.5	.	17295	402		ATG	*	17295	402		M	*	1	17295	0.26	0	0	2.06	0	0	1.09	0	3.88	20.63	0	0	0	0	0	29.77	3.4
54656	638	0	3	SIG	30-31	69.373	4.87	66.488	4.89	ExpAA=16.09 First60=15.25 PredHel=0 Topology=o	0				Y	1	13.6	6.6	6.3	.	54656	1917		ATG	*	54656	1917		M	*	1	54656	29.65	0	16.34	0	44.53	0	0	74.06	104.75	89.81	0	0	0	0	0	131.88	38.56
16609	119	0	0	CYT		13.08	5.06			ExpAA=0.13 First60=0.00 PredHel=0 Topology=i	0				N	7	14.4	6.8	9.3	.	16609	354				16609	354		T		1	16609	72.33	0	11.54	0	0	0	0	0	0	0	0	0	0	0	0	0	0
14013	70	0	0	SIG	30-31	7.806	10.16	4.294	9.3	ExpAA=22.43 First60=21.83 PredHel=1 Topology=o4-26i	1	31.9	5.8	62.3	Y	0	21.7	4.3	7.2	.	14013	210			*	14013	209		W	*	0.995238	14013	0	1.03	4.49	0	0	0	0	0	0	0	0	0	0	0	1	2.94	17.87
52369	298	0	1	SIG	27-28	33.373	8.88	30.032	7.79	ExpAA=0.01 First60=0.00 PredHel=0 Topology=o	0				Y-NoSP	1	12.1	7.4	4	.	52369	897		ATG	*	52369	897		M	*	1	52369	0	0	0	0	0	0	0	6.27	10.32	0	0	0	9.3	8.95	23.97	0	0
3439	92	0	1	CYT		9.651	3.93			ExpAA=0.00 First60=0.00 PredHel=0 Topology=o	0				N	12	16.5	5.5	20.9	.	3439	276		ATG	*	3439	275		Y		0.996377	3439	4.41	0	3.01	0	1.49	0	0	0	1	0	0	0	0	0	1.94	14.91	18.36
55963	375	0	0	CYT		37.523	9.91			ExpAA=0.00 First60=0.00 PredHel=0 Topology=o	0				N	46	27.5	9.6	8.6	.	55963	1125		ATG	*	55963	1124		Y		0.999111	55963	0	0	0	0	0	0	8.02	7.94	3.06	3.27	0	0	0	0.01	0	0	43.48
38681	390	0	2	CYT		43.333	8.43			ExpAA=9.77 First60=0.04 PredHel=0 Topology=o	0				N	4	15.4	6.7	6.9	.	38681	1173			*	38681	1173		L	*	1	38681	0	0	6	0	48.83	27.73	0	0	0	37.17	2	3.45	1.1	0	0	3.89	6.15
1108	100	0	0	CYT		10.802	5.31			ExpAA=0.01 First60=0.00 PredHel=0 Topology=o	0				Y-NoSP	0	19	6	6	.	1108	303		ATG	*	1108	303		M	*	1	1108	58.06	0	12	0	9.42	8.56	10.13	527	7.69	6.89	9.21	0	0	6.35	0	29	62
38313	118	0	0	CYT		12.807	8.42			ExpAA=10.47 First60=0.22 PredHel=0 Topology=o	0				N	0	10.3	3.4	9.4	.	38313	351				38313	351		A		1	38313	0	0	0	13.52	27.06	63.22	17.62	3715.85	284.08	285.39	13.38	17.58	2	4.46	11.97	0	0
10672	538	0	0	CYT		60.939	6.99			ExpAA=1.00 First60=0.01 PredHel=0 Topology=o	0				Y-NoSP	1	12.7	4.3	3.4	0.6	10672	1611		ATG		10672	1611		M		1	10672	8	0	4	0	0	14	0	0	2	0	2	5	6	0	0	0	0
7535	85	0	0	CYT		9.571	6.95			ExpAA=0.00 First60=0.00 PredHel=0 Topology=o	0				N	2	13.1	8.3	7.1	.	7535	252			*	7535	252		L		1	7535	0	0	0	0	2.45	0	1.89	0	0	0	1.13	3.67	0.47	0	0	0	2.91
33991	147	0	0	SIG	20-21	15.559	6.86	13.564	6.52	ExpAA=0.79 First60=0.67 PredHel=0 Topology=o	0				Y-NoSP	0	4.1	12.3	1.4	.	33991	441		ATG	*	33991	439		G	*	0.995465	33991	0	41.5	0	5.01	0.33	0	0	0	0	12.18	0	0	0	0	0	0	18.79
39882	221	0	0	CYT		24.563	5.53			ExpAA=0.01 First60=0.00 PredHel=0 Topology=o	0				Y-NoSP	31	22.6	6.3	6.3	.	39882	666		ATG	*	39882	666		M	*	1	39882	0	67.77	45.37	0	2.89	130.59	0	0	0	0	0	0	0	1.01	0.99	13.56	20.46
49348	487	0	0	CYT		53.724	4.82			ExpAA=0.00 First60=0.00 PredHel=0 Topology=o	0				Y-NoSP	0	13.6	3.7	2.3	.	49348	1464		ATG	*	49348	1464		M	*	1	49348	0	0	4.88	0	0	0	0	17.61	0	53.54	0	0	0	0	0	77.54	19.12
1463	461	0	2	CYT		52.352	6.68			ExpAA=0.02 First60=0.00 PredHel=0 Topology=o	0				Y-NoSP	0	12.8	3	4.8	.	1463	1386			*	1463	1386		R	*	1	1463	0	2	5	0	2	1	24.04	0	16	6.46	26.09	14	4	7.52	12	5	8
33419	118	0	0	SIG	31-32	13.061	9.43	9.394	9.5	ExpAA=28.66 First60=11.03 PredHel=0 Topology=o	0				Y-NoSP	0	23.7	1.7	2.5	.	33419	357		ATG	*	33419	357		M	*	1	33419	2.92	0	6.74	0	0	0	0	0	0	0	0	0	2.94	0	0	0	0
53572	520	3.46154	3	CYT		55.053	8.72			ExpAA=0.19 First60=0.00 PredHel=0 Topology=o	0				N	14	13.3	6.9	9.2	.	53572	1563	Y		*	53572	1563	Y	V	*	1	53572	50.21	5.76	0	0	0	0	0	19.91	45.81	68.18	0	0	0	0	4.56	241.21	35.15
52428	480	0	0	CYT		54.582	8.33			ExpAA=4.36 First60=0.00 PredHel=0 Topology=o	0				Y-NoSP	0	11.7	4.8	4.6	.	52428	1443		ATG	*	52428	1443		M	*	1	52428	179.1	22.47	11.65	3.67	48.98	7.33	4.62	7	7.43	1.43	1.8	1	18.18	0	0	359.77	330.42
9546	177	0	1	BL	40-41	19.194	6.28	14.86	6.32	ExpAA=21.02 First60=20.72 PredHel=1 Topology=i17-39o	1	12.4	78	9.6	Y-NoSP	1	13.6	6.8	6.2	.	9546	534		ATG	*	9546	534		M	*	1	9546	0	8	0	2	8	10	0	0	2	2	0	1	6	2	0	6	14
66487	3740	0	12	CYT		397.646	5.17			ExpAA=4.12 First60=0.00 PredHel=0 Topology=o	0				N	23	15.7	7.2	7.6	.	66487	11217		ATG		66487	11217		M		1	66487	756.31	0	0	0	0	0	0	166.99	0	78.08	0	0	0	0	2.18	320.96	147.98
22151	106	0	0	SIG	25-26	11.495	11.31	8.947	11.52	ExpAA=20.91 First60=20.91 PredHel=1 Topology=i5-24o	1	17.9	77.4	4.7	N	5	6.6	13.2	9.4	2.8	22151	321		ATG	*	22151	321		M	*	1	22151	0	0	0	0	0.69	2.01	3.08	1.09	2.97	1.23	0	0	0	0	0	0.95	0
64614	205	0	1	SIG	19-20	23.286	4.95	21.158	4.78	ExpAA=0.05 First60=0.05 PredHel=0 Topology=o	0				N	0	10.2	7.3	2.4	1.5	64614	618		ATG	*	64614	618		M	*	1	64614	8	0	9	3	0	33	0	7	6.79	1	9	28	17	9	20	1183.84	3305.53
55555	1612	0	7	CYT		177.242	6			ExpAA=0.00 First60=0.00 PredHel=0 Topology=o	0				Y-NoSP	9	11.2	7.8	11.5	.	55555	4839		ATG	*	55555	4839		M	*	1	55555	0	0	0	0	0	0	0	0	29.96	0	0	2.99	0	0	12.11	265.21	113.84
28011	88	0	0	SIG	19-20	10.077	6.98	7.922	6.99	ExpAA=44.31 First60=33.46 PredHel=2 Topology=i3-25o48-70i	2	50	26.1	23.9	N	0	13.6	2.3	3.4	.	28011	267			*	28011	267		I	*	1	28011	0	0.97	2	0	0	0	0	0	0	0	0	0	2	0	0	5	1
52312	222	0	1	CYT		24.512	5.07			ExpAA=0.04 First60=0.00 PredHel=0 Topology=o	0				Y-NoSP	1	5.4	6.8	6.3	.	52312	663		ATG	*	52312	663		L		1	52312	2.39	0	0	0	1.42	0	0	2.03	0	0	0	0	44.57	0	0	22.14	17.81
1383	194	0	0	SIG	19-20	22.34	9.59	20.246	9.59	ExpAA=4.88 First60=4.21 PredHel=0 Topology=o	0				N	2	12.4	4.1	5.7	.	1383	585		ATG	*	1383	585		M	*	1	1383	0	0	0	4	0	0	6	1	0	0	4	2	0	7	0	26	36
41504	449	0	1	SIG	16-17	51.327	6.37	49.63	6.23	ExpAA=1.22 First60=0.02 PredHel=0 Topology=o	0				N	0	12.5	6.9	4.2	.	41504	1350		ATG	*	41504	1350		M	*	1	41504	0	5.44	0	25.17	69.22	0	2.79	10.6	0.39	0	4.87	12.88	4.17	0	16.02	110.12	40.72
31898	122	0	0	SIG	26-27	13.182	11.07	10.223	11.05	ExpAA=22.75 First60=22.75 PredHel=1 Topology=o5-27i	1	18.2	4.1	77.7	Y-NoSP	7	20.7	5.8	3.3	.	31898	366			*	31898	364		G	*	0.994536	31898	0	0	0	0	0	0	3.57	0	0	0	0	0	0	0	0	0	0.8
40115	959	0	1	CYT		98.478	5.8			ExpAA=0.01 First60=0.00 PredHel=0 Topology=o	0				Y-NoSP	35	21	7.9	7.7	.	40115	2880			*	40115	2880		P	*	1	40115	242.86	376	0	56.91	0	0	0	0	0	0	0	0	0	0	0	132.58	0
24798	93	0	0	CYT		10.311	9.22			ExpAA=0.08 First60=0.00 PredHel=0 Topology=o	0				Y-NoSP	0	11.8	7.5	7.5	.	24798	282		ATG	*	24798	282		M	*	1	24798	0	164	2	0	0	0	0	0	0	0	0	2	0	0	0	11	0
45852	1065	0	3	CYT		121.015	5.69			ExpAA=0.00 First60=0.00 PredHel=0 Topology=o	0				Y-NoSP	0	11.3	4.2	2.5	.	45852	3198			*	45852	3198		L	*	1	45852	0	0	0.01	0	18.15	0	0	0	34	23.21	0	0	0	0	0	0	44.56
5932	331	0	0	CYT		35.18	9.76			ExpAA=0.00 First60=0.00 PredHel=0 Topology=o	0				N	9	18.2	5.2	10.9	.	5932	990				5932	990		F		1	5932	1.63	0	2.84	0	1.86	0	0	9.12	7.17	2.14	1.27	0	0	0	0	5.56	2.33
39693	208	0	1	SIG	26-27	23.885	6.06	21.003	6.18	ExpAA=0.09 First60=0.09 PredHel=0 Topology=o	0				Y-NoSP	0	14.4	2.4	3.4	.	39693	627		ATG	*	39693	627		M	*	1	39693	0	0	0	20.06	28.72	10	3.02	2	2	1	1	5	0	1	0	5.68	0
27858	181	0	3	CYT		19.657	10.13			ExpAA=0.00 First60=0.00 PredHel=0 Topology=i	0				Y-NoSP	15	20	8.3	14.4	.	27858	540				27858	540		R		1	27858	34.4	3.96	1.74	1.51	2.96	0	0	0	0	0	1.07	0	0	0	0	32.48	30.58
24896	118	0	0	CYT		12.615	9.1			ExpAA=0.00 First60=0.00 PredHel=0 Topology=i	0				Y-NoSP	4	14.5	3.4	12	.	24896	354			*	24896	353		Q		0.997175	24896	0.27	0	4.79	0	0	0	0	0	0	0	0	0	0	0	5.06	2.26	10.45
48615	732	0	0	SIG	20-21	77.488	6.33	75.556	6.4	ExpAA=0.13 First60=0.13 PredHel=0 Topology=o	0				Y-NoSP	41	22.7	5.9	10	.	48615	2199		ATG	*	48615	2199		M	*	1	48615	0	0	1.69	0	0	0	0	0	0	0	0	0	0	0	0	0	0
53585	1756	0	10	CYT		191.856	5.72			ExpAA=0.00 First60=0.00 PredHel=0 Topology=o	0				Y-NoSP	8	15.3	8.4	8.3	0.2	53585	5271			*	53585	5271		Q	*	1	53585	0	0.09	0	0	59.77	6	0	79.63	0	0	0	0	148.56	0	125.08	22.45	48.37
16509	97	0	0	CYT		10.905	8.53			ExpAA=0.10 First60=0.04 PredHel=0 Topology=o	0				N	0	18.6	5.2	7.2	.	16509	294			*	16509	294		V	*	1	16509	6271.4	2299.64	4552.39	846.97	1110.66	1155.4	592.46	835.84	1178.31	1251.62	372.85	1136.9	2223.09	669.99	1594.98	41170.1	26489.5
55829	224	0	0	SIG	20-21	25.659	7.61	23.414	6.88	ExpAA=4.54 First60=4.53 PredHel=0 Topology=o	0				N	1	14.7	4	3.1	.	55829	675		ATG	*	55829	675		M	*	1	55829	0	0	0	0	0	0	0	0	3	7	0	9	9	6	16.3	0	36
8133	387	0	2	CYT		43.06	7.71			ExpAA=0.05 First60=0.03 PredHel=0 Topology=o	0				N	0	9.6	8.5	4.7	.	8133	1164			*	8133	1164		R	*	1	8133	10	4	6	0	2	1	0	4	0	2	0	0	6	0	0	0	6
21001	121	0	0	SIG	31-32	13.32	8.65	9.879	8.43	ExpAA=7.71 First60=7.71 PredHel=0 Topology=o	0				Y-NoSP	0	10.7	5.8	1.7	.	21001	366			*	21001	366		L	*	1	21001	0	0	0	0	0	0	0	0	0	3	0	0	0	12	4	2	0
32345	122	0	0	BL/SIG		13.709	10.19			ExpAA=62.90 First60=33.36 PredHel=3 Topology=o15-37i50-72o87-106i	3	51.6	24.6	23.8	N	0	15.6	0.8	8.2	.	32345	369			*	32345	369		L	*	1	32345	11.54	0	1.22	0	0.97	1	0	0	0	0	0	0	0	0	0	2.07	14.95
49731	1498	0	9	CYT		162.495	8.32			ExpAA=0.00 First60=0.00 PredHel=0 Topology=o	0				Y-NoSP	38	12.3	7.5	10.1	.	49731	4491				49731	4491		G		1	49731	0	53.22	65.8	0	0	0	0	8.47	0	0	0	0	0	0	0	66.35	56.24
43101	1338	0	4	CYT		144.987	7.87			ExpAA=0.00 First60=0.00 PredHel=0 Topology=o	0				Y-NoSP	7	16.2	7.8	8.3	.	43101	4017			*	43101	4017		C	*	1	43101	0	0	0	0	0	0	35.74	0	30.22	47.73	30.09	0	0.04	83.17	0	173.78	194.18
8893	568	0	1	CYT		63.649	5.49			ExpAA=0.01 First60=0.00 PredHel=0 Topology=o	0				Y-NoSP	0	10.9	7.4	3	.	8893	1707		ATG	*	8893	1707		M	*	1	8893	29	6	4	6	4	6	4	2	4	2	2	6	20	2	4	8	11
63434	148	0	0	BL/SIG		16.13	5.65			ExpAA=7.18 First60=7.16 PredHel=0 Topology=o	0				Y-NoSP	0	19.6	6.8	8.1	.	63434	447			*	63434	447		S	*	1	63434	8.94	0	0	7.26	1.96	0	0	0	0	0	0	0	1.68	0	0	12.07	0
31359	367	0	0	CYT		40.588	9.02			ExpAA=18.21 First60=0.00 PredHel=1 Topology=o289-311i	1	6	78.7	15.3	Y-NoSP	1	15.8	6.5	3.5	.	31359	1104			*	31359	1104		S	*	1	31359	0	0	0	0	0	0	0	0	0	0	0	0	0	0	0	0	0
26781	80	0	0	CYT		9.383	9.39			ExpAA=0.00 First60=0.00 PredHel=0 Topology=i	0				Y-NoSP	0	10.1	1.3	.	.	26781	237		ATG	*	26781	237		L		1	26781	5	4	16	0	0	0	0	0	0	0	0	0	0	0	0	1	2
12826	196	0	1	CYT		21.716	6.82			ExpAA=0.00 First60=0.00 PredHel=0 Topology=o	0				N	0	14.9	6.2	6.2	.	12826	585			*	12826	585		S		1	12826	0	0	0	0	0	0	95.62	6.12	0.22	0	0	0	0	0	0	0	0
8222	332	0	2	CYT		36.828	8.68			ExpAA=0.08 First60=0.05 PredHel=0 Topology=o	0				N	0	11.2	6.3	4.8	.	8222	993				8222	993		V		1	8222	2	0	0	0	0	4	0	0	2	6	0	0	0	2	0	2	8
20487	545	0	0	SIG	18-19	62.152	6.01	60.121	5.93	ExpAA=0.73 First60=0.71 PredHel=0 Topology=o	0				Y-NoSP	0	14.5	5	5	.	20487	1638		ATG	*	20487	1638		M	*	1	20487	30	0	10	0	0	0	0	8	12	0	0	0	0	0	0	0	5
4280	177	0	0	BL/ANC		18.883	10.33			ExpAA=43.24 First60=1.53 PredHel=2 Topology=o102-124i144-166o	2	25	63.6	11.4	N	15	30.1	8	3.4	.	4280	528				4280	528		S		1	4280	1.86	0	0	0	0	0	0	12.21	38.13	42.33	6.76	0	0	43.82	0	48.64	34.05
57238	436	0	0	CYT		49.088	8.12			ExpAA=0.00 First60=0.00 PredHel=0 Topology=o	0				Y-NoSP	1	12.9	7.8	3.9	.	57238	1305				57238	1305		V		1	57238	0	0	14.62	0	0	0	0.83	0	0	0	0	0.1	0	0	6.39	31.74	7.28
24703	89	0	0	CYT		10.206	4.82			ExpAA=0.00 First60=0.00 PredHel=0 Topology=o	0				N	0	13.6	4.5	3.4	.	24703	267		ATG	*	24703	265		R		0.992509	24703	0	5.1	2.07	2.28	0	0	0	0	0	0	0	0	0	0	11.88	15.02	7.86
50583	859	0	4	CYT		96.98	5.18			ExpAA=0.01 First60=0.00 PredHel=0 Topology=o	0				N	2	12.8	5.4	4.8	.	50583	2580		ATG	*	50583	2580		M	*	1	50583	17.69	0	0	0	0	0	31.2	126.57	16.86	11.36	19.45	22.77	0	0	0	24.91	28.34
50664	187	0	0	CYT		20.904	9.87			ExpAA=0.01 First60=0.00 PredHel=0 Topology=o	0				Y-NoSP	1	14.4	8.6	4.3	.	50664	564			*	50664	564		A	*	1	50664	3057.22	1291.32	2288	747	850	744	476	920	1405	1173	280	1317.99	1709	530	1553	16084.1	11485.1
3553	120	0	0	CYT		13.699	10.42			ExpAA=0.01 First60=0.00 PredHel=0 Topology=o	0				Y-NoSP	1	10.9	8.4	0.8	.	3553	360			*	3553	358		N		0.994444	3553	0	5.98	0	0	0	0	0	2.15	0	0	0	0	8.92	0	0	0	18.19
35973	59	0	1	SIG	18-19	6.566	9.4	4.633	9.4	ExpAA=0.76 First60=0.76 PredHel=0 Topology=o	0				N	7	27.1	3.4	5.1	.	35973	180		ATG	*	35973	180		M	*	1	35973	0	0	2	0	0	0	0	0	2	0	0	0	0	0	0	1	0
13336	410	0	0	CYT		46.081	9.95			ExpAA=0.00 First60=0.00 PredHel=0 Topology=o	0				Y-NoSP	0	14.1	6.1	3.9	.	13336	1275		ATG	*	13336	1235		M		0.968627	13336	55	19	10	2	2	10	2	4	2	10	2	5	10	0	4	36	17
61732	2515	0	9	CYT		272.715	5.65			ExpAA=0.01 First60=0.00 PredHel=0 Topology=o	0				Y-NoSP	11	15.2	8.3	5.4	.	61732	7542		ATG		61732	7542		M		1	61732	8.05	0	0	8.51	0	4.94	0	0	0	0	0	0	155.59	32.47	451.89	103.86	162.37
5795	102	0	0	CYT		11.026	5.58			ExpAA=27.03 First60=18.82 PredHel=0 Topology=o	0				N	0	28.4	2	2.9	.	5795	309			*	5795	309		F	*	1	5795	0	0	0	1.01	4	0	0	0	0	0	0	0	0	1	0	0	7
56363	479	0	2	BL/SIG		53.955	8.1			ExpAA=74.69 First60=21.85 PredHel=4 Topology=o10-32i220-242o247-266i279-301o	4	17.8	40.2	42.1	Y-NoSP	0	8.4	5.9	4.8	.	56363	1434				56363	1434		T		1	56363	7.08	10.96	0	0	0	0	0	30.81	0	44.94	1.74	0	0	2.88	0	231.78	0
50025	454	0	0	CYT		49.87	6.14			ExpAA=0.00 First60=0.00 PredHel=0 Topology=o	0				N	2	15.6	6.6	6.4	.	50025	1365			*	50025	1365		H	*	1	50025	9	0	24.57	0	0	0	0	87.08	156.67	0	0	0	0	0	2	2	95.8
37380	1066	0	5	CYT		118.84	5.73			ExpAA=0.00 First60=0.00 PredHel=0 Topology=o	0				Y-NoSP	5	16.8	5.6	5.3	.	37380	3201			*	37380	3201		R	*	1	37380	385.29	114.95	389.3	0	2.13	2.36	28.26	7.82	130.42	131.5	0	0.87	0	24.32	0	2359.56	3096.51
45864	1062	0	2	CYT		116.584	5.82			ExpAA=0.02 First60=0.02 PredHel=0 Topology=o	0				Y-NoSP	2	16.2	5.4	3.6	.	45864	3189		ATG	*	45864	3189		M	*	1	45864	39.33	2.62	34.24	19.64	16.27	0	9.66	5.67	0	0	0	0	0	0	0	14.6	0
66119	364	0	0	CYT		40.608	9.03			ExpAA=0.03 First60=0.00 PredHel=0 Topology=o	0				N	5	15.9	5.5	6	.	66119	1095			*	66119	1095		H	*	1	66119	0	0	0	0	1	0	0	0	0	0	0	2	0	0	0	4.91	5.99
10853	221	0	0	CYT		23.687	5.62			ExpAA=0.02 First60=0.01 PredHel=0 Topology=o	0				Y-NoSP	0	12.7	7.3	4.1	.	10853	663			*	10853	662		H		0.998492	10853	0	6.47	20.49	0	0	0	0	0	0	0	0	0	0	0	0	1.05	16.92
12856	232	0	0	CYT		26.162	6.83			ExpAA=0.07 First60=0.00 PredHel=0 Topology=o	0				Y-NoSP	0	11.2	3.9	4.3	.	12856	699		ATG	*	12856	699		M	*	1	12856	1	0	2	4	10	8	0	0	0	0	4	4	8	1	0	6	6
418	95	0	0	CYT		11.151	11.63			ExpAA=0.00 First60=0.00 PredHel=0 Topology=o	0				Y-NoSP	0	15.8	6.3	1.1	.	418	288			*	418	288		D	*	1	418	12	25	18	0	0	2	0	15	12	0	0	0	55	2	34	26	10
37014	99	0	0	CYT		10.718	7.96			ExpAA=0.00 First60=0.00 PredHel=0 Topology=o	0				N	0	18.4	9.2	4.1	.	37014	297			*	37014	295		I		0.993266	37014	15.16	0	0	0	34.73	0	0	15.46	12.31	0	0	0	0	0	0	62.01	0
45360	792	0	2	CYT		89.215	8.97			ExpAA=0.02 First60=0.00 PredHel=0 Topology=o	0				Y-NoSP	0	12.5	6.4	5.6	.	45360	2379			*	45360	2379		K	*	1	45360	108.43	0	19.1	0	0	0	0	39.55	83.15	0	0	0	0	0	0	0	35.14
52542	307	0	0	CYT		31.833	11.02			ExpAA=1.24 First60=0.95 PredHel=0 Topology=o	0				N	26	20.5	5.5	7.5	.	52542	924			*	52542	924		E	*	1	52542	0	0	0	0	0	0	0	0	0	0	0	24.32	0	0	25.35	62.33	0
57232	104	0	0	CYT		11.776	8.37			ExpAA=0.08 First60=0.00 PredHel=0 Topology=o	0				N	0	11.5	3.8	1.9	.	57232	315		ATG	*	57232	315		M	*	1	57232	2	2	0	1	4	2	1	2	5	9	1	0	14	0	5	4	0
15129	197	0	0	CYT		21.106	10.73			ExpAA=0.00 First60=0.00 PredHel=0 Topology=o	0				Y-NoSP	17	17.3	9.2	8.7	.	15129	591		ATG	*	15129	590		Y		0.998308	15129	0	0	0	0	0	5.98	0	0	0	0	0.36	0	12.83	1.59	0	15.91	14.46
39551	297	0.673401	0	CYT		34.832	8.85			ExpAA=0.61 First60=0.00 PredHel=0 Topology=o	0				N	0	8.4	3.4	6.1	.	39551	894			*	39551	894		T	*	1	39551	0	1.97	0	0	0	0	1.04	0	0	0	0	0	0	0	2	0	10
6834	203	0	0	CYT		22.528	8.87			ExpAA=0.06 First60=0.06 PredHel=0 Topology=o	0				Y-NoSP	0	12.9	6.4	2	.	6834	607			*	6834	606		Q		0.998353	6834	25.92	0	0	10.35	0	0	0	0	0	0	0	0	0	0	0	15.75	0
39228	500	0	0	CYT		56.49	5.27			ExpAA=0.00 First60=0.00 PredHel=0 Topology=o	0				Y-NoSP	3	15.8	6	2.8	.	39228	1503		ATG	*	39228	1503		M	*	1	39228	34.29	11.37	156.83	1.75	0	0	1.87	365.7	353.82	0	0	0	8.09	0	2.73	0	660.62
60778	1119	2.3235	5	CYT		120.278	9.63			ExpAA=0.02 First60=0.00 PredHel=0 Topology=o	0				Y-NoSP	9	11	8	11.1	.	60778	3360	Y		*	60778	3360	Y	V	*	1	60778	109.31	4.57	47.49	0	0	0	0	17.58	3.55	6.16	0	0	0	0	0	231.28	73.72
57217	91	0	0	ANC		10.529	8.67	6.488	9.11	ExpAA=34.89 First60=34.26 PredHel=1 Topology=i21-55o	1	37.4	39.6	23.1	Y-NoSP	0	12.1	4.4	3.3	.	57217	276		ATG	*	57217	276		M	*	1	57217	0	2	1	0	0	0	0	0	0	0	0	0	3	1	1	24	0
6822	111	0	0	CYT		12.82	9.3			ExpAA=0.35 First60=0.22 PredHel=0 Topology=o	0				Y-NoSP	0	5.5	6.4	1.8	.	6822	333			*	6822	332		Q		0.996997	6822	1.31	2.01	0	0	0	0	0	1.15	4.91	0	0	0	8.64	0	1.06	0	1.93
59408	240	0	0	CYT		26.967	6.97			ExpAA=0.04 First60=0.00 PredHel=0 Topology=o	0				Y-NoSP	3	17.9	6.7	5.8	.	59408	723		ATG	*	59408	723		M	*	1	59408	6	0	10.41	0	0	0	0	3	0	0	0	0	0	0	0	4	0
38790	2241	0	6	CYT		245.324	4.41			ExpAA=0.00 First60=0.00 PredHel=0 Topology=o	0				Y-NoSP	6	19	4.6	4.1	.	38790	6726			*	38790	6726		R	*	1	38790	18.42	0	0	0	0	9.25	3.76	0	0	0	2.4	0	10.07	5.49	0	197.35	0
32083	117	0	1	ANC		13.594	10.07	7.772	10.96	ExpAA=22.33 First60=22.09 PredHel=1 Topology=i30-52o	1	18.8	55.6	25.6	Y-NoSP	2	7.7	7.7	11.1	.	32083	354			*	32083	354		K	*	1	32083	1199.18	28.8	629.54	3.53	537.72	7.12	9.98	10.56	1.91	14.91	5.41	13.21	4.11	9.02	2.18	2860.25	1202.25
41732	477	0	0	CYT		53.026	6.15			ExpAA=1.02 First60=0.03 PredHel=0 Topology=o	0				N	0	14.3	7.5	5.2	.	41732	1434			*	41732	1434		A	*	1	41732	0	0	0	0	0	0	0	11.88	48.86	29.36	114.81	333.33	427.71	0	340.57	6.85	0
38787	2220	0	6	CYT		241.851	4.32			ExpAA=0.00 First60=0.00 PredHel=0 Topology=o	0				Y-NoSP	7	18.9	5	4.1	.	38787	6663			*	38787	6663		A	*	1	38787	2.89	28.02	33.23	0	3.13	0	0	0	0	0	0	14.81	14.28	0	11.07	205.56	1111.53
57479	570	0.526316	1	BL/SIG		60.846	9.15			ExpAA=234.49 First60=36.00 PredHel=11 Topology=o12-34i47-69o73-95i108-130o134-156i199-221o231-253i266-288o292-314i326-348o358-375i	11	41.6	7.7	50.7	N	2	11.1	9.3	5.1	.	57479	1713			*	57479	1713		P	*	1	57479	23.92	15.58	16.61	0	0	0	20.29	0	7.61	0	0	0	0	0	0	140.7	22.26
50732	758	0	6	CYT		86.257	4.84			ExpAA=0.00 First60=0.00 PredHel=0 Topology=o	0				Y-NoSP	3	13.6	4.5	4.9	.	50732	2277		ATG	*	50732	2277		M	*	1	50732	0	0	0	360.78	46.18	0	0	0	81.16	49.75	0	275.79	0	0	0	240.39	288.95
55772	556	0	2	CYT		59.804	5.74			ExpAA=0.00 First60=0.00 PredHel=0 Topology=o	0				Y-NoSP	1	9.5	9	2.7	.	55772	1671			*	55772	1671		L	*	1	55772	16.6	10.06	8.56	2.31	9.52	19.98	0	9.02	10.03	6.75	0	8.21	20.94	3.51	7.06	72	11.39
42819	699	0	2	CYT		80.65	5.96			ExpAA=99.97 First60=0.00 PredHel=5 Topology=o414-436i449-471o532-554i561-583o598-620i	5	15.7	70.1	14.2	Y-NoSP	0	11.6	5.7	4.6	.	42819	2100			*	42819	2100		K	*	1	42819	0	0	751.44	276.97	92.93	0	0	0	0	221.57	0	0	0	261.16	0	1761.7	2693.8
46120	1492	0	2	CYT		172.071	6.26			ExpAA=0.03 First60=0.00 PredHel=0 Topology=o	0				Y-NoSP	1	10.8	5.1	4.5	.	46120	4479			*	46120	4479		V	*	1	46120	0	0	0	2.53	0.74	0	0	0	0	0	411.45	325.39	4.46	829.01	22.01	29.11	0
46077	682	0	0	CYT		76.336	8.31			ExpAA=0.29 First60=0.26 PredHel=0 Topology=o	0				N	1	13.3	6.6	4.3	.	46077	2049			*	46077	2049		D	*	1	46077	141.57	3.63	210.22	0	0	0	0	0	2.26	0	0	3.25	5.42	0	5.82	9.01	37.93
9523	79	0	0	SIG	21-22	9.842	10.73	7.283	10.52	ExpAA=0.90 First60=0.90 PredHel=0 Topology=o	0				N	0	3.8	1.3	2.5	.	9523	240			*	9523	240		F	*	1	9523	0	0	2	8	4	4	0	0	6	4	0	1	2	2	2	0	0
48508	840	0	5	CYT		95.326	7.88			ExpAA=0.04 First60=0.02 PredHel=0 Topology=o	0				N	0	11.4	6.8	4.8	0.4	48508	2523			*	48508	2523		R	*	1	48508	91.46	0	50.78	0	15.83	0	0	33.83	2.75	0	0	0	0	0	0	136.89	113.61
49597	362	0	0	CYT		40.898	7.89			ExpAA=0.00 First60=0.00 PredHel=0 Topology=o	0				N	5	11.3	3.6	5.8	.	49597	1089			*	49597	1089		P	*	1	49597	3.87	0	0	0	0	0	0	4	0	0	0	0	0	0	0	1	4
59235	1376	0	1	CYT		150.202	6.78			ExpAA=0.34 First60=0.00 PredHel=0 Topology=o	0				Y-NoSP	8	13.2	6.2	7.6	.	59235	4131			*	59235	4131		R	*	1	59235	57.84	0	0	182.91	62.84	0	0	0	15.38	0	0	77.04	0	0	0	92.15	136.97
7726	483	0	0	CYT		53.956	6.1			ExpAA=0.08 First60=0.07 PredHel=0 Topology=o	0				Y-NoSP	1	12.4	6.8	3.1	0.6	7726	1452		ATG	*	7726	1452		M	*	1	7726	8	0	4	3	0	4	2	0	0	1	0	4	2	0	6	4	2
62683	76	0	0	SIG	26-27	8.802	10.03	5.767	10.47	ExpAA=34.31 First60=33.94 PredHel=1 Topology=o4-26i	1	28.9	5.3	65.8	N	0	10.5	1.3	2.6	.	62683	231		ATG	*	62683	231		M	*	1	62683	3	0	2	0	0	0	0	0	9	14.53	0	0	0	0	0	3	14
65200	80	0	0	BL/SIG		8.992	8.51			ExpAA=0.18 First60=0.18 PredHel=0 Topology=o	0				Y-NoSP	0	21.5	3.8	3.8	.	65200	240		ATG	*	65200	239		Y		0.995833	65200	0	1	0	0	5.33	119.89	17.2	6	0	1.97	7	9.54	0	0	0	0	0
40935	1899	0	5	CYT		207.742	9.75			ExpAA=0.00 First60=0.00 PredHel=0 Topology=o	0				Y-NoSP	10	17.6	7.9	9.9	0.3	40935	5700			*	40935	5700		A	*	1	40935	88.8	0	16.15	0	7.81	0	4.65	1	0	0	0	0	0	0	0	186.44	421.18
9571	89	0	0	BL	24-25	10.637	9.74	7.936	9.78	ExpAA=26.97 First60=19.03 PredHel=0 Topology=o	0				Y-NoSP	0	12.4	3.4	2.2	.	9571	270		ATG	*	9571	270		M	*	1	9571	6	1	1	0	2	3	0	0	0	0	0	0	0	2	2	0	0
9987	197	0	0	CYT		21.891	9.22			ExpAA=0.00 First60=0.00 PredHel=0 Topology=o	0				Y-NoSP	1	13.2	6.6	2	.	9987	594			*	9987	594		G	*	1	9987	18	14	4	0	2	2	0	4	2	3	1	12	11	4	0	11	22
42862	858	0	6	CYT		94.051	9.06			ExpAA=0.00 First60=0.00 PredHel=0 Topology=o	0				Y-NoSP	2	14.2	8.3	7.9	.	42862	2687				42862	2571		S		0.956829	42862	2.14	0	2.81	0	0	0	0	0	0	0	0	0	0	0	0	14.82	0
57782	540	0	2	CYT		60.567	6.56			ExpAA=0.03 First60=0.00 PredHel=0 Topology=o	0				N	0	11.1	8.3	5.4	.	57782	1623		ATG	*	57782	1623		M	*	1	57782	44.41	0	44.49	0	0	7.13	9.15	11.94	0	0	0	0	0	0	7.51	30.22	67.34
26986	94	0	0	CYT		11.125	10.35			ExpAA=0.02 First60=0.00 PredHel=0 Topology=i	0				N	1	9.6	3.2	7.4	.	26986	285			*	26986	285		H	*	1	26986	24.7	0	5.01	4	0	0	0	0	0	0	0	0	0	0	0	10.01	3
59441	124	0	0	SIG	17-18	13.662	8.93	11.712	8.73	ExpAA=41.36 First60=19.18 PredHel=2 Topology=i5-24o78-100i	2	33.1	43.5	23.4	Y-NoSP	10	23.4	2.4	4.8	.	59441	393		ATG	*	59441	377		M		0.959288	59441	19.12	5.18	17.67	0	0	0	0	0	0	0	0	0	0	5.35	0	56.4	82.13
31106	293	0	0	CYT		33.391	6.01			ExpAA=0.07 First60=0.02 PredHel=0 Topology=o	0				N	0	14	5.1	4.5	.	31106	876				31106	876		Y		1	31106	0	6	0	0	0	2	0	2	0	0	0	0	0	0	2	0	4
38424	858	0	4	CYT		91.92	4.98			ExpAA=0.10 First60=0.00 PredHel=0 Topology=o	0				N	16	18.5	6.3	8.5	.	38424	2577			*	38424	2577		G	*	1	38424	178.94	114.36	27.11	0	0	0	0	0	59.39	20.11	10.41	0	0.02	25.45	0	903	1213.46
46982	310	0	1	CYT		30.79	4.26			ExpAA=0.04 First60=0.00 PredHel=0 Topology=o	0				Y-NoSP	104	46.1	5.2	5.2	.	46982	933			*	46982	933		D	*	1	46982	33.6	0	120.28	0	0	0	0	8.18	27.19	0	0	0	13.79	7.23	0	96.79	0
45680	356	0	1	CYT		35.18	4.64			ExpAA=0.05 First60=0.02 PredHel=0 Topology=o	0				Y-NoSP	5	21.1	20.6	0.8	.	45680	1065				45680	1065		N		1	45680	0	0	0	0	0	0	0	1.89	32.17	39.55	41.06	67.65	33.4	350.06	139.65	4	0
44658	1479	0	3	CYT		167.072	6.34			ExpAA=0.00 First60=0.00 PredHel=0 Topology=o	0				Y-NoSP	3	13.2	4.6	5.3	.	44658	4440			*	44658	4440		L	*	1	44658	0	0	0	10.55	0	64.4	0	64.77	41.6	0	0	47.89	0	0	0	0	19
65097	178	0	0	SIG	20-21	20.452	5.45	18.303	5.27	ExpAA=0.22 First60=0.22 PredHel=0 Topology=o	0				Y-NoSP	0	15.7	6.7	3.4	.	65097	537		ATG	*	65097	537		M	*	1	65097	197.71	12	4	0	0	0	0	0	2077.54	2159.78	2	2	2	0	1	2.01	2.72
59795	400	0	2	CYT		42.364	9.35			ExpAA=1.75 First60=0.00 PredHel=0 Topology=o	0				Y-NoSP	1	14	9.8	3.5	.	59795	1197			*	59795	1197		S		1	59795	67.77	87.8	25.72	0	0	8.21	0	0	0	0	0	0	0	0	0	355.71	195.83
50075	749	0	2	CYT		85.923	6.18			ExpAA=0.55 First60=0.55 PredHel=0 Topology=o	0				Y-NoSP	0	10	5.2	4.8	0.4	50075	2250		ATG	*	50075	2250		M	*	1	50075	2.44	0	11.26	0	0	0	0	0	54.78	26.4	0	0	0	0	0	9.07	14.82
1489	135	0	0	BL/ANC		14.504	11.81			ExpAA=0.11 First60=0.09 PredHel=0 Topology=o	0				Y-NoSP	12	31.3	2.2	7.5	.	1489	405			*	1489	404		Y		0.997531	1489	6.69	0	10	0	36.92	0	0	0	0	0	0	0	0	0	0	17.63	2
66562	1717	0	4	CYT		191.06	5.06			ExpAA=10.76 First60=0.02 PredHel=1 Topology=o1699-1716i	1	1	99	0.1	Y-NoSP	2	12.3	7.9	5.4	.	66562	5154			*	66562	5154		Y	*	1	66562	16.69	0	27.9	0	136.89	0	0	0	483.3	0	0	0	0	0	0	1.89	0
18276	159	0	0	ANC		17.695	9.1	15.702	8.73	ExpAA=22.88 First60=0.00 PredHel=1 Topology=o112-134i	1	13.9	70.9	15.2	N	1	13.3	5.1	1.9	.	18276	477			*	18276	476		Q		0.997904	18276	30.77	16.59	29.92	0	0	0	0	21.84	3.76	10.31	0	8.28	0	23.52	0	90.83	215.15
48349	2309	0	6	CYT		246.602	8.73			ExpAA=0.10 First60=0.02 PredHel=0 Topology=o	0				Y-NoSP	16	18.3	5.5	7.6	.	48349	6930			*	48349	6930		R	*	1	48349	223.62	232.05	121.41	0	0	0	65.66	14.72	56.11	0.41	0	0	102.77	0	63.95	292.44	125.78
39611	464	0	3	BL	21-22	53.166	8.7	50.747	8.7	ExpAA=18.52 First60=17.43 PredHel=1 Topology=i7-29o	1	4.7	93.8	1.5	Y-NoSP	0	12.7	5.6	6	.	39611	1395		ATG	*	39611	1395		M	*	1	39611	3.52	0	4.06	0	1.13	0	0	16.33	26.89	9.64	0	0	0	0	0	13.97	19.6
28978	94	0	0	SIG	29-30	10.539	8.99	7.341	9.99	ExpAA=19.84 First60=19.59 PredHel=0 Topology=o	0				Y-NoSP	0	14.9	4.3	5.3	.	28978	285			*	28978	285		L	*	1	28978	1	0	16	0	0	0	0	0	0	1	0	0	0	0	0	0	14
743	129	0	1	CYT		14.931	9.25			ExpAA=0.44 First60=0.44 PredHel=0 Topology=o	0				N	0	14	5.4	7.8	.	743	390			*	743	390		P	*	1	743	0	0	0	0	0	0	0	37.82	80.52	26	0	0	0	0	0	0	5
45142	542	0	1	CYT		63.023	5.22			ExpAA=0.25 First60=0.11 PredHel=0 Topology=o	0				N	2	12.4	4.1	3	.	45142	1629		ATG	*	45142	1629		M	*	1	45142	540.19	455.48	86.3	0	618.39	0	0	528.51	1011.6	433.76	0	19.27	0	0	0	1600.2	826.03
26653	348	0	0	CYT		39.046	4.97			ExpAA=0.00 First60=0.00 PredHel=0 Topology=o	0				Y-NoSP	2	14.9	4	2.6	.	26653	1047		ATG	*	26653	1047		M	*	1	26653	0	0	0	0	0	0	0	0	0	2	0	0	0	0	0	0	0
4616	105	0	0	CYT		12.201	8.77			ExpAA=0.00 First60=0.00 PredHel=0 Topology=o	0				Y-NoSP	0	10.6	3.8	1	.	4616	315			*	4616	313		I		0.993651	4616	24.92	1.84	7.65	0	0	0	0	0	0	0.01	0	0	0	0	0	0	0
64562	117	0	0	CYT		12.592	10.81			ExpAA=0.00 First60=0.00 PredHel=0 Topology=o	0				N	0	8.6	17.2	5.2	.	64562	351			*	64562	350		Q		0.997151	64562	0	4.54	13.9	0	0	0	0	0	0	2.98	0	0	0	0	0	0	31.18
42516	890	0	4	SIG	19-20	100.499	8.75	98.544	8.72	ExpAA=19.99 First60=11.72 PredHel=0 Topology=o	0				Y-NoSP	0	12.6	5.2	4.7	.	42516	2673			*	42516	2673		P	*	1	42516	0	0	12.8	0	0	0	0	27.36	20.76	19.7	0	0	0	0	0	58.31	41.22
18863	121	0	0	CYT		12.116	4.4			ExpAA=0.00 First60=0.00 PredHel=0 Topology=o	0				Y	15	26.7	7.5	9.2	.	18863	360				18863	360		V		1	18863	5.56	0	0	0	0	0	0	0	0	0	0	0	0	1.55	0	58.53	121.8
26851	131	0	0	CYT		14.566	9.36			ExpAA=0.02 First60=0.00 PredHel=0 Topology=o	0				Y-NoSP	1	11.5	6.2	9.2	.	26851	393			*	26851	392		Y		0.997455	26851	0	0	0	0	0	0	0.11	3.58	2.76	2.16	0	0	0	0	0	18.06	0
39576	1310	0	2	CYT		147.339	8.76			ExpAA=0.00 First60=0.00 PredHel=0 Topology=o	0				N	2	16.6	5.6	4.7	.	39576	3933			*	39576	3933		R	*	1	39576	16.74	25.69	47.74	0	0	0	52.79	6.52	0	19.65	44.11	0	3.4	0	215.67	1968.3	15.14
59477	859	0	3	CYT		96.647	7.23			ExpAA=0.00 First60=0.00 PredHel=0 Topology=o	0				Y-NoSP	12	11.4	6.5	7.1	.	59477	2580		ATG	*	59477	2580		M	*	1	59477	0	0	0	0	0	0	0	0	0	37.24	0	0	0	0	93.02	0	22.44
45621	142	0	0	BL/SIG		15.79	10.7			ExpAA=43.59 First60=16.96 PredHel=2 Topology=i37-59o79-101i	2	31	14.1	54.9	Y-NoSP	0	23.2	5.6	7	.	45621	429			*	45621	429		D	*	1	45621	52.28	0	0	0	0	0	7.97	0	0	0	7.09	0	0	0	0	0	0
22952	128	0	0	ANC		13.93	9.83	11.803	9.69	ExpAA=19.24 First60=0.03 PredHel=0 Topology=o	0				Y-NoSP	3	25.2	1.6	3.1	.	22952	381		ATG		22952	381		M		1	22952	0	0	0	0	6.29	0	0	0	0	4.15	0	0	0	0	0	23.44	0
50470	907	0	0	SIG	28-29	101.159	5.46	98.053	5.4	ExpAA=2.75 First60=2.59 PredHel=0 Topology=o	0				N	7	12.5	5.2	4.6	.	50470	2724		ATG	*	50470	2724		M	*	1	50470	0	0	39.61	0	2236.94	0	0	1407.07	1324.67	0	0	0	559.09	0	954.98	448.65	231.63
[truncated: 1,523 more rows]
[truncated: 317 more columns]

## Sheet: DET OV
Link to pep	Seq size	%X	DP's	SigP Result	Cleavage Position	MW	pI	Mature MW	pI	TMHMM result	Predicted helices	% membrane	% outside	% inside	DGPI GPI anchor prediction	No. potential glyc sites	Percent Ser+Thr	Percent Gly	Percent Pro	Percent GGY	Link to contig	Seq size	14 N's?	ATG?	*	Link to CDS	Seq size	14 N's?	First residue	*	CDS/Contig	Name	clUFsg1 READS	clUFsg2 READS	clUFsg3 READS	cl2DSg1 READS	cl2DSg2 READS	cl2DSg3 READS	cl4DSg1 READS	cl4DSg2 READS	cl4DSg3 READS	cl5DSg1 READS	cl5DSg2 READS	cl5DSg3 READS	cl7DSg1 READS	cl7DSg2 READS	cl7DSg3 READS	RpUFsg1 READS	RpUFsg2 READS
[truncated: 2,233 more rows]
[truncated: 317 more columns]
