# Supplementary material for: Rickettsia parkeri infection modulates the sialome and ovariome of the Gulf coast tick, Amblyomma maculatum
Source: Front Microbiol. 2022 Nov 10;13:1023980. doi: 10.3389/fmicb.2022.1023980 (PMC9684213; doi:10.3389/fmicb.2022.1023980)
Supplement: Supplementary file 2 [file Table_2.XLSX]

## Sheet: Planilha1
Library name	Infection status	Feeding status	Organ	Replicate	Total reads	Mapped reads					Mapped reads (%)
						Unknown	Arachnida	Bacterial	Total mapped		Unknown	Arachnida	Bacterial	Total mapped
NIUFSg1	Non-infected	Unfed	Salivary glands	1	42263774	2.04678e+06	1.84147e+07	492728	2.09542e+07		9.76787	87.8807	2.35145	49.5795
NIUFSg2	Non-infected	Unfed	Salivary glands	2	48373832	1.98945e+06	2.40292e+07	510397	2.65291e+07		7.49911	90.577	1.92392	54.8418
NIUFSg3	Non-infected	Unfed	Salivary glands	3	46234040	1.70717e+06	2.21402e+07	355811	2.42032e+07		7.05351	91.4764	1.4701	52.3492
NI2DSg1	Non-infected	2-days fed	Salivary glands	1	61315598	2.02991e+06	3.41582e+07	183994	3.63722e+07		5.58095	93.9132	0.505865	59.3196
NI2DSg2	Non-infected	2-days fed	Salivary glands	2	58802408	1.99476e+06	3.13986e+07	168495	3.35619e+07		5.94352	93.5544	0.502042	57.0757
NI2DSg3	Non-infected	2-days fed	Salivary glands	3	65518802	2.03486e+06	3.57127e+07	222409	3.797e+07		5.35912	94.0551	0.585751	57.9528
NI4DSg1	Non-infected	4-days fed	Salivary glands	1	42136602	1.41494e+06	2.13021e+07	151217	2.28682e+07		6.18736	93.1514	0.661253	54.2716
NI4DSg2	Non-infected	4-days fed	Salivary glands	2	56627936	1.65917e+06	3.0809e+07	180779	3.2649e+07		5.08186	94.3644	0.553704	57.6552
NI4DSg3	Non-infected	4-days fed	Salivary glands	3	61516170	1.69845e+06	3.29319e+07	185730	3.48161e+07		4.87834	94.5882	0.53346	56.5967
NI5DSg1	Non-infected	5-days fed	Salivary glands	1	69356916	1.62191e+06	3.78466e+07	226985	3.96955e+07		4.08587	95.3423	0.571817	57.2336
NI5DSg2	Non-infected	5-days fed	Salivary glands	2	56159530	1.56986e+06	3.00799e+07	157032	3.18068e+07		4.93562	94.5707	0.493707	56.6364
NI5DSg3	Non-infected	5-days fed	Salivary glands	3	50070652	1.6756e+06	2.60322e+07	275268	2.79831e+07		5.98789	93.0284	0.983695	55.8872
NI7DSg1	Non-infected	7-days fed	Salivary glands	1	62048692	1.88401e+06	3.21952e+07	160201	3.42394e+07		5.50246	94.0297	0.467885	55.1816
NI7DSg2	Non-infected	7-days fed	Salivary glands	2	52118842	1.52389e+06	2.75802e+07	199321	2.93034e+07		5.20038	94.1194	0.680196	56.2242
NI7DSg3	Non-infected	7-days fed	Salivary glands	3	56736030	1.65645e+06	2.93345e+07	261852	3.12528e+07		5.30016	93.862	0.837852	55.0845
RpUFSg1	Rickettsia parkeri-infected	Unfed	Salivary glands	1	44864596	2.07181e+06	2.0365e+07	614785	2.30516e+07		8.98768	88.3453	2.667	51.3804
RpUFSg2	Rickettsia parkeri-infected	Unfed	Salivary glands	2	42380920	1.9225e+06	1.93301e+07	444781	2.16974e+07		8.86051	89.0896	2.04993	51.1961
RpUFSg3	Rickettsia parkeri-infected	Unfed	Salivary glands	3	55207512	2.16623e+06	2.65442e+07	584566	2.9295e+07		7.39453	90.61	1.99545	53.0635
Rp2DSg1	Rickettsia parkeri-infected	2-days fed	Salivary glands	1	58838746	1.95199e+06	3.17576e+07	226092	3.39357e+07		5.75203	93.5817	0.666238	57.6758
Rp2DSg2	Rickettsia parkeri-infected	2-days fed	Salivary glands	2	65038192	3.59265e+06	3.25253e+07	342577	3.64605e+07		9.85354	89.2069	0.939585	56.0601
Rp2DSg3	Rickettsia parkeri-infected	2-days fed	Salivary glands	3	60592616	4.89109e+06	2.75455e+07	669521	3.31062e+07		14.774	83.2037	2.02235	54.6373
Rp4DSg1	Rickettsia parkeri-infected	4-days fed	Salivary glands	1	53150612	3.26138e+06	2.57103e+07	348087	2.93198e+07		11.1235	87.6893	1.18721	55.1636
Rp4DSg2	Rickettsia parkeri-infected	4-days fed	Salivary glands	2	61584642	4.22466e+06	2.9225e+07	359956	3.38097e+07		12.4954	86.4399	1.06465	54.8995
Rp4DSg3	Rickettsia parkeri-infected	4-days fed	Salivary glands	3	58468042	3.57563e+06	2.8312e+07	644310	3.25319e+07		10.9912	87.0283	1.98055	55.6405
Rp5DSg1	Rickettsia parkeri-infected	5-days fed	Salivary glands	1	64764672	4.23298e+06	2.98569e+07	701974	3.47919e+07		12.1666	85.8158	2.01764	53.7204
Rp5DSg2	Rickettsia parkeri-infected	5-days fed	Salivary glands	2	68590154	3.94685e+06	3.24659e+07	681408	3.70941e+07		10.6401	87.5229	1.83697	54.0808
Rp5DSg3	Rickettsia parkeri-infected	5-days fed	Salivary glands	3	64660974	4.00127e+06	2.83231e+07	673309	3.29977e+07		12.1259	85.8336	2.04047	51.0319
Rp7DSg1	Rickettsia parkeri-infected	7-days fed	Salivary glands	1	65852582	4.18844e+06	3.16276e+07	532404	3.63484e+07		11.523	87.0123	1.46472	55.1967
Rp7DSg2	Rickettsia parkeri-infected	7-days fed	Salivary glands	2	57529922	3.79717e+06	2.44831e+07	606942	2.88872e+07		13.1448	84.7541	2.10107	50.2125
Rp7DSg3	Rickettsia parkeri-infected	7-days fed	Salivary glands	3	63141168	3.7569e+06	2.80308e+07	1.0635e+06	3.28512e+07		11.4361	85.3266	3.23734	52.0281
NI2DOv	Non-infected	2-days fed	Ovary	1	54350812	2.40207e+06	1.90844e+07	3.70578e+06	2.51922e+07		9.53496	75.755	14.71	46.3512
NI4DOv	Non-infected	4-days fed	Ovary	1	63474294	3.29364e+06	2.93073e+07	845786	3.34467e+07		9.84744	87.6238	2.52876	52.6933
NI5DOv	Non-infected	5-days fed	Ovary	1	62512836	3.45193e+06	2.80751e+07	736933	3.22639e+07		10.699	87.0169	2.28408	51.6117
NI7DOv	Non-infected	7-days fed	Ovary	1	79456324	5.11023e+06	3.78889e+07	684467	4.36836e+07		11.6983	86.7348	1.56688	54.9781
Rp2DOv	Rickettsia parkeri-infected	2-days fed	Ovary	1	54512426	2.36134e+06	2.00531e+07	2.99095e+06	2.54054e+07		9.29466	78.9324	11.7729	46.6047
Rp4DOv	Rickettsia parkeri-infected	4-days fed	Ovary	1	67940166	3.01732e+06	2.92899e+07	1.67064e+06	3.39778e+07		8.88027	86.2029	4.91684	50.0114
Rp5DOv	Rickettsia parkeri-infected	5-days fed	Ovary	1	48166964	2.48794e+06	2.10731e+07	605837	2.41669e+07		10.2948	87.1983	2.50689	50.1732
Rp7DOv	Rickettsia parkeri-infected	7-days fed	Ovary	1	58936846	3.1704e+06	2.65013e+07	741686	3.04134e+07		10.4243	87.137	2.43869	51.6033
